# Supplementary material for: Crystal structures of tetra­kis­(pyridine-4-thio­amide-κN)bis­(thio­cyanato-κN)cobalt(II) monohydrate and bis­(pyridine-4-thio­amide-κN)bis­(thio­cyanato-κN)zinc(II)
Source: Acta Crystallogr E Crystallogr Commun. 2018 Jan 12;74(Pt 2):141–6. doi: 10.1107/S205698901800021X (PMC5956324; doi:10.1107/S205698901800021X)
Supplement: Supplementary file 1 [file e-74-00141-sup1.cif]

##############################################################################
#                                                                            #
# This CIF contains the data in a paper accepted for publication in          #
# Acta Crystallographica Section E. It conforms to the requirements of       #
# Notes for Authors for Acta Crystallographica Section E, and has been       #
# peer reviewed under the auspices of the IUCr Commission on Journals.       #
#                                                                            #
# Full details of the Crystallographic Information File format               #
# are given in the paper "The Crystallographic Information File (CIF):       #
# a New Standard Archive File for Crystallography" by S. R. Hall, F. H.      #
# Allen and I. D. Brown [Acta Cryst. (1991), A47, 655-685].                  #
#                                                                            #
# The current version of the core CIF dictionary is obtainable from          #
# ftp://ftp.iucr.org/pub/cif_core.dic.                                       #
#                                                                            #
# Software is freely available for graphical display of the structure(s)     #
# in this CIF. For information consult the CIF software page                 #
# http://www.iucr.org/resources/cif/software.                                #
#                                                                            #
# This file may be used for bona fide research purposes within the           #
# scientific community so long as proper attribution is given to the journal # 
# article from which it was obtained.                                        #
#                                                                            #
##############################################################################
data_1
_database_code_depnum_ccdc_archive 'CCDC 1814631'
_audit_creation_method     SHELXL-2014
_journal_date_recd_electronic     2017-12-13
_journal_date_accepted     2018-01-04
_journal_name_full     'Acta Crystallographica, Section E'
_journal_year     2018
_journal_volume     74
_journal_issue      2
_journal_page_first     141
_journal_page_last     146
_journal_paper_category     GM
_journal_paper_doi     10.1107/S205698901800021X
_journal_coeditor_code     WM5430
_publ_contact_author_name     'Tristan Neumann'
_publ_contact_author_address
;
Institut f\"ur Anorganische Chemie
Christian-Albrechts-Universit\"at Kiel
Max-Eyth Str. 2
D-24118 Kiel
Germany
;
_publ_contact_author_email     't.neumann@ac.uni-kiel.de'
_publ_contact_author_fax       404318801520
_publ_contact_author_phone       494318802183
_publ_section_title
;\
Crystal structures of
tetrakis(pyridine-4-thioamide-\k<i>N</i>)bis(thiocyanato-\k<i>N</i>)\
cobalt(II) monohydrate and
bis(pyridine-4-thioamide-\k<i>N</i>)bis(thiocyanato-\k<i>N</i>)zinc(II)
;
_publ_section_title_footnote     .
loop_
    _publ_author_name
    _publ_author_footnote
    _publ_author_address
    'Neumann, Tristan' .
;
Institut f\"ur Anorganische Chemie
Christian-Albrechts-Universit\"at Kiel
Max-Eyth Str. 2
D-24118 Kiel
Germany
;
    'Jess, Inke' .
;
Institut f\"ur Anorganische Chemie
Christian-Albrechts-Universit\"at Kiel
Max-Eyth Str. 2
D-24118 Kiel
Germany
;
    'N\"ather, Christian' .
;
Institut f\"ur Anorganische Chemie
Christian-Albrechts-Universit\"at Kiel
Max-Eyth Str. 2
D-24118 Kiel
Germany
;
_publ_section_synopsis
;
The crystal structures of the title compounds consists of discrete octahedral
(Co) or tetrahedral (Zn) complexes that are linked by intermolecular
hydrogen-bonding interactions into three-dimensional networks.
;
_chemical_name_systematic
;
Tetrakis(pyridine-4-thioamide-\k<i>N</i>)bis(thiocyanato-\k<i>N</i>)cobalt(II)
monohydrate
;
_chemical_name_common     ?
_chemical_formula_moiety     'C26 H24 Co N10 S6, H2 O'
_chemical_formula_sum     'C26 H26 Co1 N10 O1 S6'
_chemical_formula_iupac     '[Co (N C S)2 (C6 H6 N2 S)4], H2 O'
_chemical_formula_weight     745.89
_chemical_melting_point     ?
_shelx_space_group_comment
;
The symmetry employed for this shelxl refinement is uniquely defined
by the following loop, which should always be used as a source of
symmetry information in preference to the above space-group names.
They are only intended as comments.
;
_space_group_crystal_system     monoclinic
_space_group_name_H-M_alt     'P 21/n'
_space_group_name_Hall     '-P 2yn'
loop_
    _space_group_symop_operation_xyz
    'x, y, z'
    '-x+1/2, y+1/2, -z+1/2'
    '-x, -y, -z'
    'x-1/2, -y-1/2, z-1/2'
_cell_length_a     10.9256(2)
_cell_length_b     12.9595(6)
_cell_length_c     24.1116(6)
_cell_angle_alpha     90
_cell_angle_beta     100.763(2)
_cell_angle_gamma     90
_cell_volume     3353.91(19)
_cell_formula_units_Z     4
_cell_measurement_reflns_used     7301
_cell_measurement_theta_min     3.1
_cell_measurement_theta_max     54.0
_cell_measurement_temperature     200(2)
_exptl_crystal_description     block
_exptl_crystal_colour     'light red'
_exptl_crystal_size_max     0.18
_exptl_crystal_size_mid     0.14
_exptl_crystal_size_min     0.11
_exptl_crystal_density_diffrn     1.477
_exptl_crystal_density_meas     ?
_exptl_crystal_density_method     ?
_exptl_crystal_F_000     1532
_exptl_absorpt_coefficient_mu     0.924
_exptl_absorpt_correction_type     numerical
_exptl_absorpt_process_details
;
(<i>X-RED32</i> and <i>X-SHAPE</i>; Stoe, 2008)
;
_shelx_estimated_absorpt_T_min     ?
_shelx_estimated_absorpt_T_max     ?
_exptl_absorpt_correction_T_min     0.7873
_exptl_absorpt_correction_T_max     0.8864
_exptl_special_details     ?
_diffrn_ambient_temperature     200(2)
_diffrn_radiation_type     MoK\a
_diffrn_radiation_wavelength     0.71073
_diffrn_measurement_device_type     'Stoe IPDS-2'
_diffrn_measurement_method     'Omega scans'
_diffrn_detector_area_resol_mean     ?
_diffrn_reflns_number     35796
_diffrn_reflns_av_R_equivalents     0.0306
_diffrn_reflns_theta_min     1.719
_diffrn_reflns_theta_max     26.999
_diffrn_reflns_theta_full     25.242
_diffrn_measured_fraction_theta_max     0.997
_diffrn_measured_fraction_theta_full     0.997
_diffrn_reflns_limit_h_min     -13
_diffrn_reflns_limit_h_max     13
_diffrn_reflns_limit_k_min     -16
_diffrn_reflns_limit_k_max     16
_diffrn_reflns_limit_l_min     -30
_diffrn_reflns_limit_l_max     30
_refine_special_details     ?
_reflns_number_total     7301
_reflns_number_gt     6291
_reflns_threshold_expression     'I > 2\s(I)'
_refine_ls_structure_factor_coef     Fsqd
_refine_ls_matrix_type     full
_refine_ls_R_factor_all     0.0450
_refine_ls_R_factor_gt     0.0356
_refine_ls_wR_factor_gt     0.0748
_refine_ls_wR_factor_ref     0.0782
_refine_ls_goodness_of_fit_ref     1.068
_refine_ls_restrained_S_all     1.068
_refine_ls_number_reflns     7301
_refine_ls_number_parameters     397
_refine_ls_number_restraints     0
_refine_ls_hydrogen_treatment     constr
_refine_ls_weighting_scheme     calc
_refine_ls_weighting_details
              'w=1/[\s^2^(Fo^2^)+(0.0330P)^2^+1.8302P] where P=(Fo^2^+2Fc^2^)/3'
_atom_sites_solution_hydrogens     mixed
_atom_sites_solution_primary     ?
_atom_sites_solution_secondary     ?
_refine_ls_shift/su_max     0.001
_refine_ls_shift/su_mean     0.000
_refine_diff_density_max     0.366
_refine_diff_density_min     -0.378
_refine_ls_extinction_method     none
_refine_ls_extinction_coef     .
loop_
    _atom_type_symbol
    _atom_type_description
    _atom_type_scat_dispersion_real
    _atom_type_scat_dispersion_imag
    _atom_type_scat_source
    'C' 'C' 0.0033 0.0016
                         'International Tables Vol C Tables 4.2.6.8 and 6.1.1.4'
    'H' 'H' 0.0000 0.0000
                         'International Tables Vol C Tables 4.2.6.8 and 6.1.1.4'
    'N' 'N' 0.0061 0.0033
                         'International Tables Vol C Tables 4.2.6.8 and 6.1.1.4'
    'S' 'S' 0.1246 0.1234
                         'International Tables Vol C Tables 4.2.6.8 and 6.1.1.4'
    'Co' 'Co' 0.3494 0.9721
                         'International Tables Vol C Tables 4.2.6.8 and 6.1.1.4'
    'O' 'O' 0.0106 0.0060
                         'International Tables Vol C Tables 4.2.6.8 and 6.1.1.4'
_computing_data_collection
;
<i>X-AREA</i> (Stoe, 2008)
;
_computing_cell_refinement
;
<i>X-AREA</i> (Stoe, 2008)
;
_computing_data_reduction
;
<i>X-AREA</i> (Stoe, 2008)
;
_computing_structure_solution
;
SHELXS97 (Sheldrick, 2008)
;
_computing_structure_refinement
;
SHELXL2014 (Sheldrick, 2015)
;
_computing_molecular_graphics
;
DIAMOND (Brandenburg, 1990)
;
_computing_publication_material
;
publCIF (Westrip, 2010)
;
loop_
    _atom_site_type_symbol
    _atom_site_label
    _atom_site_fract_x
    _atom_site_fract_y
    _atom_site_fract_z
    _atom_site_U_iso_or_equiv
    _atom_site_adp_type
    _atom_site_calc_flag
    _atom_site_occupancy
    _atom_site_disorder_assembly
    _atom_site_disorder_group
    Co Co1 0.56386(2) 0.32716(2) 0.65116(2) 0.02828(7) Uani d 1 . .
    N N1 0.50992(16) 0.18701(14) 0.68256(8) 0.0350(4) Uani d 1 . .
    C C1 0.50476(18) 0.11498(17) 0.71023(9) 0.0334(4) Uani d 1 . .
    S S1 0.49655(7) 0.01363(5) 0.74981(3) 0.05452(17) Uani d 1 . .
    N N2 0.62178(16) 0.47098(14) 0.62584(8) 0.0362(4) Uani d 1 . .
    C C2 0.65867(18) 0.55240(17) 0.61831(9) 0.0340(4) Uani d 1 . .
    S S2 0.71112(5) 0.66765(5) 0.60707(3) 0.05095(16) Uani d 1 . .
    N N11 0.37335(14) 0.35882(13) 0.61109(7) 0.0310(3) Uani d 1 . .
    C C11 0.30074(18) 0.28333(16) 0.58515(9) 0.0353(4) Uani d 1 . .
    H H11 0.3365 0.2171 0.5823 0.042 Uiso calc 1 . .
    C C12 0.17590(18) 0.29742(16) 0.56226(9) 0.0356(4) Uani d 1 . .
    H H12 0.1281 0.2420 0.5436 0.043 Uiso calc 1 . .
    C C13 0.12101(17) 0.39272(15) 0.56661(8) 0.0284(4) Uani d 1 . .
    C C14 0.19731(19) 0.47126(16) 0.59235(10) 0.0383(5) Uani d 1 . .
    H H14 0.1644 0.5384 0.5955 0.046 Uiso calc 1 . .
    C C15 0.32153(19) 0.45127(17) 0.61330(10) 0.0388(5) Uani d 1 . .
    H H15 0.3726 0.5064 0.6302 0.047 Uiso calc 1 . .
    C C16 -0.01659(17) 0.40709(15) 0.54605(8) 0.0309(4) Uani d 1 . .
    S S16 -0.10407(5) 0.31858(4) 0.50805(2) 0.03728(12) Uani d 1 . .
    N N16 -0.06492(15) 0.49408(14) 0.56133(8) 0.0361(4) Uani d 1 . .
    H H1N -0.1449 0.5073 0.5508 0.054 Uiso d 1 . .
    H H2N -0.0220 0.5408 0.5833 0.054 Uiso d 1 . .
    N N21 0.53727(15) 0.39399(13) 0.73071(7) 0.0318(3) Uani d 1 . .
    C C21 0.43666(18) 0.37052(17) 0.75246(9) 0.0348(4) Uani d 1 . .
    H H21 0.3684 0.3381 0.7286 0.042 Uiso calc 1 . .
    C C22 0.42671(19) 0.39088(17) 0.80772(9) 0.0344(4) Uani d 1 . .
    H H22 0.3534 0.3730 0.8214 0.041 Uiso calc 1 . .
    C C23 0.52596(18) 0.43786(15) 0.84273(8) 0.0305(4) Uani d 1 . .
    C C24 0.62852(19) 0.46660(17) 0.82001(9) 0.0354(4) Uani d 1 . .
    H H24 0.6963 0.5020 0.8425 0.042 Uiso calc 1 . .
    C C25 0.63077(19) 0.44304(16) 0.76421(9) 0.0337(4) Uani d 1 . .
    H H25 0.7017 0.4625 0.7491 0.040 Uiso calc 1 . .
    C C26 0.51995(18) 0.45985(16) 0.90307(8) 0.0322(4) Uani d 1 . .
    S S26 0.53825(5) 0.58106(4) 0.92626(2) 0.03722(12) Uani d 1 . .
    N N26 0.49702(18) 0.38057(14) 0.93325(8) 0.0396(4) Uani d 1 . .
    H H3N 0.4892 0.3904 0.9685 0.059 Uiso d 1 . .
    H H4N 0.4850 0.3200 0.9167 0.059 Uiso d 1 . .
    N N31 0.75564(14) 0.28842(13) 0.68796(7) 0.0302(3) Uani d 1 . .
    C C31 0.78932(18) 0.23749(16) 0.73696(8) 0.0333(4) Uani d 1 . .
    H H31 0.7276 0.2243 0.7591 0.040 Uiso calc 1 . .
    C C32 0.90894(18) 0.20355(16) 0.75667(9) 0.0328(4) Uani d 1 . .
    H H32 0.9293 0.1692 0.7920 0.039 Uiso calc 1 . .
    C C33 0.99949(17) 0.22025(15) 0.72412(8) 0.0298(4) Uani d 1 . .
    C C34 0.96583(18) 0.27467(16) 0.67424(8) 0.0322(4) Uani d 1 . .
    H H34 1.0257 0.2890 0.6513 0.039 Uiso calc 1 . .
    C C35 0.84442(18) 0.30784(16) 0.65808(8) 0.0323(4) Uani d 1 . .
    H H35 0.8229 0.3463 0.6241 0.039 Uiso calc 1 . .
    C C36 1.12841(18) 0.17958(16) 0.74238(9) 0.0344(4) Uani d 1 . .
    S S36 1.19683(5) 0.18531(5) 0.80975(3) 0.04698(14) Uani d 1 . .
    N N36 1.18076(17) 0.14209(16) 0.70151(9) 0.0458(5) Uani d 1 . .
    H H5N 1.1414 0.1379 0.6662 0.069 Uiso d 1 . .
    H H6N 1.2580 0.1195 0.7067 0.069 Uiso d 1 . .
    N N41 0.58869(15) 0.25150(13) 0.57362(7) 0.0324(4) Uani d 1 . .
    C C41 0.6140(2) 0.15032(17) 0.57289(9) 0.0396(5) Uani d 1 . .
    H H41 0.6274 0.1137 0.6076 0.048 Uiso calc 1 . .
    C C42 0.6215(2) 0.09683(18) 0.52419(9) 0.0403(5) Uani d 1 . .
    H H42 0.6413 0.0254 0.5257 0.048 Uiso calc 1 . .
    C C43 0.59981(17) 0.14867(17) 0.47296(9) 0.0337(4) Uani d 1 . .
    C C44 0.57594(19) 0.25345(17) 0.47372(9) 0.0364(4) Uani d 1 . .
    H H44 0.5627 0.2920 0.4396 0.044 Uiso calc 1 . .
    C C45 0.57158(19) 0.30155(16) 0.52443(9) 0.0345(4) Uani d 1 . .
    H H45 0.5556 0.3736 0.5243 0.041 Uiso calc 1 . .
    C C46 0.60338(19) 0.09230(17) 0.41907(9) 0.0374(5) Uani d 1 . .
    S S46 0.70646(6) 0.00009(5) 0.41673(3) 0.05019(15) Uani d 1 . .
    N N46 0.51894(19) 0.12246(17) 0.37506(8) 0.0481(5) Uani d 1 . .
    H H7N 0.4664 0.1733 0.3767 0.072 Uiso d 1 . .
    H H8N 0.5204 0.0945 0.3419 0.072 Uiso d 1 . .
    O O1 0.01279(14) 0.67371(12) 0.63019(7) 0.0425(4) Uani d 1 . .
    H H2O1 0.0695 0.6686 0.6588 0.064 Uiso d 1 . .
    H H1O1 -0.0504 0.6648 0.6448 0.064 Uiso d 1 . .
loop_
    _atom_site_aniso_label
    _atom_site_aniso_U_11
    _atom_site_aniso_U_22
    _atom_site_aniso_U_33
    _atom_site_aniso_U_12
    _atom_site_aniso_U_13
    _atom_site_aniso_U_23
    Co1 0.02703(12) 0.03082(14) 0.02647(13) 0.00297(10) 0.00368(9) -0.00167(10)
    N1 0.0347(8) 0.0343(9) 0.0356(9) -0.0011(7) 0.0053(7) -0.0004(7)
    C1 0.0310(9) 0.0368(11) 0.0320(10) 0.0019(8) 0.0050(8) -0.0077(9)
    S1 0.0897(5) 0.0383(3) 0.0367(3) -0.0010(3) 0.0148(3) 0.0037(2)
    N2 0.0357(9) 0.0364(10) 0.0364(9) 0.0014(7) 0.0068(7) 0.0007(7)
    C2 0.0276(9) 0.0423(12) 0.0330(10) 0.0064(8) 0.0076(8) 0.0012(9)
    S2 0.0403(3) 0.0413(3) 0.0735(4) 0.0019(2) 0.0164(3) 0.0135(3)
    N11 0.0283(8) 0.0305(8) 0.0332(9) 0.0038(6) 0.0033(6) -0.0007(7)
    C11 0.0310(10) 0.0292(10) 0.0449(12) 0.0031(8) 0.0050(8) -0.0045(9)
    C12 0.0305(9) 0.0309(11) 0.0448(12) -0.0018(8) 0.0056(8) -0.0040(9)
    C13 0.0289(9) 0.0295(10) 0.0271(9) 0.0004(7) 0.0060(7) 0.0030(7)
    C14 0.0341(10) 0.0283(10) 0.0496(13) 0.0050(8) 0.0002(9) -0.0029(9)
    C15 0.0327(10) 0.0311(11) 0.0492(13) 0.0029(8) -0.0010(9) -0.0074(9)
    C16 0.0309(9) 0.0316(10) 0.0311(10) -0.0001(8) 0.0079(8) 0.0065(8)
    S16 0.0319(2) 0.0361(3) 0.0416(3) -0.0025(2) 0.0012(2) -0.0011(2)
    N16 0.0287(8) 0.0348(9) 0.0441(10) 0.0032(7) 0.0056(7) -0.0021(8)
    N21 0.0340(8) 0.0332(9) 0.0291(8) 0.0002(7) 0.0083(7) -0.0033(7)
    C21 0.0311(9) 0.0407(11) 0.0331(10) -0.0035(8) 0.0073(8) -0.0054(9)
    C22 0.0330(9) 0.0380(11) 0.0337(10) -0.0050(8) 0.0104(8) -0.0022(8)
    C23 0.0365(10) 0.0264(9) 0.0297(10) 0.0024(8) 0.0089(8) 0.0009(7)
    C24 0.0363(10) 0.0363(11) 0.0337(10) -0.0074(8) 0.0069(8) -0.0058(8)
    C25 0.0352(10) 0.0350(11) 0.0333(10) -0.0051(8) 0.0121(8) -0.0050(8)
    C26 0.0344(10) 0.0342(11) 0.0284(10) 0.0009(8) 0.0070(8) 0.0004(8)
    S26 0.0519(3) 0.0308(3) 0.0302(2) -0.0042(2) 0.0112(2) -0.0028(2)
    N26 0.0589(11) 0.0319(9) 0.0301(9) -0.0003(8) 0.0136(8) 0.0011(7)
    N31 0.0277(7) 0.0349(9) 0.0278(8) 0.0033(7) 0.0047(6) 0.0004(7)
    C31 0.0301(9) 0.0403(11) 0.0297(10) -0.0003(8) 0.0060(7) 0.0031(8)
    C32 0.0316(9) 0.0362(11) 0.0292(10) 0.0002(8) 0.0022(8) 0.0037(8)
    C33 0.0277(9) 0.0268(9) 0.0338(10) -0.0011(7) 0.0028(7) -0.0025(8)
    C34 0.0307(9) 0.0355(11) 0.0316(10) 0.0008(8) 0.0084(8) 0.0008(8)
    C35 0.0329(9) 0.0369(11) 0.0274(9) 0.0022(8) 0.0062(7) 0.0021(8)
    C36 0.0276(9) 0.0282(10) 0.0461(12) -0.0017(8) 0.0032(8) 0.0020(9)
    S36 0.0340(3) 0.0548(4) 0.0469(3) 0.0003(2) -0.0058(2) 0.0079(3)
    N36 0.0307(9) 0.0502(12) 0.0555(12) 0.0077(8) 0.0058(8) -0.0066(9)
    N41 0.0303(8) 0.0368(9) 0.0290(8) 0.0061(7) 0.0031(6) -0.0039(7)
    C41 0.0467(12) 0.0394(12) 0.0323(11) 0.0134(9) 0.0062(9) 0.0002(9)
    C42 0.0440(11) 0.0372(12) 0.0398(12) 0.0080(9) 0.0079(9) -0.0042(9)
    C43 0.0269(9) 0.0396(11) 0.0341(10) -0.0016(8) 0.0048(8) -0.0067(8)
    C44 0.0373(10) 0.0389(11) 0.0325(10) -0.0009(9) 0.0050(8) -0.0018(9)
    C45 0.0354(10) 0.0342(11) 0.0327(10) 0.0012(8) 0.0034(8) -0.0025(8)
    C46 0.0373(10) 0.0399(12) 0.0367(11) -0.0070(9) 0.0111(9) -0.0066(9)
    S46 0.0470(3) 0.0524(4) 0.0524(4) 0.0055(3) 0.0126(3) -0.0179(3)
    N46 0.0593(12) 0.0506(12) 0.0334(10) 0.0037(10) 0.0060(9) -0.0092(9)
    O1 0.0393(8) 0.0445(9) 0.0423(9) -0.0037(7) 0.0037(7) -0.0009(7)
_geom_special_details
;
 All esds (except the esd in the dihedral angle between two l.s. planes)
 are estimated using the full covariance matrix.  The cell esds are taken
 into account individually in the estimation of esds in distances, angles
 and torsion angles; correlations between esds in cell parameters are only
 used when they are defined by crystal symmetry.  An approximate (isotropic)
 treatment of cell esds is used for estimating esds involving l.s. planes.
;
loop_
    _geom_bond_atom_site_label_1
    _geom_bond_atom_site_label_2
    _geom_bond_site_symmetry_2
    _geom_bond_distance
    _geom_bond_publ_flag
    Co1 N1 . 2.0944(18) y
    Co1 N2 . 2.0956(19) y
    Co1 N11 . 2.1640(16) y
    Co1 N41 . 2.1723(16) y
    Co1 N21 . 2.1730(16) y
    Co1 N31 . 2.1761(16) y
    N1 C1 . 1.155(3) ?
    C1 S1 . 1.636(2) ?
    N2 C2 . 1.156(3) ?
    C2 S2 . 1.640(2) ?
    N11 C15 . 1.331(3) ?
    N11 C11 . 1.339(3) ?
    C11 C12 . 1.385(3) ?
    C11 H11 . 0.9500 ?
    C12 C13 . 1.385(3) ?
    C12 H12 . 0.9500 ?
    C13 C14 . 1.387(3) ?
    C13 C16 . 1.504(3) ?
    C14 C15 . 1.381(3) ?
    C14 H14 . 0.9500 ?
    C15 H15 . 0.9500 ?
    C16 N16 . 1.326(3) ?
    C16 S16 . 1.656(2) ?
    N16 H1N . 0.8799 ?
    N16 H2N . 0.8800 ?
    N21 C21 . 1.338(3) ?
    N21 C25 . 1.339(3) ?
    C21 C22 . 1.382(3) ?
    C21 H21 . 0.9500 ?
    C22 C23 . 1.385(3) ?
    C22 H22 . 0.9500 ?
    C23 C24 . 1.387(3) ?
    C23 C26 . 1.496(3) ?
    C24 C25 . 1.384(3) ?
    C24 H24 . 0.9500 ?
    C25 H25 . 0.9500 ?
    C26 N26 . 1.310(3) ?
    C26 S26 . 1.667(2) ?
    N26 H3N . 0.8801 ?
    N26 H4N . 0.8800 ?
    N31 C35 . 1.336(2) ?
    N31 C31 . 1.343(3) ?
    C31 C32 . 1.377(3) ?
    C31 H31 . 0.9500 ?
    C32 C33 . 1.390(3) ?
    C32 H32 . 0.9500 ?
    C33 C34 . 1.384(3) ?
    C33 C36 . 1.491(3) ?
    C34 C35 . 1.380(3) ?
    C34 H34 . 0.9500 ?
    C35 H35 . 0.9500 ?
    C36 N36 . 1.321(3) ?
    C36 S36 . 1.658(2) ?
    N36 H5N . 0.8803 ?
    N36 H6N . 0.8800 ?
    N41 C45 . 1.334(3) ?
    N41 C41 . 1.341(3) ?
    C41 C42 . 1.379(3) ?
    C41 H41 . 0.9500 ?
    C42 C43 . 1.387(3) ?
    C42 H42 . 0.9500 ?
    C43 C44 . 1.384(3) ?
    C43 C46 . 1.497(3) ?
    C44 C45 . 1.381(3) ?
    C44 H44 . 0.9500 ?
    C45 H45 . 0.9500 ?
    C46 N46 . 1.328(3) ?
    C46 S46 . 1.650(2) ?
    N46 H7N . 0.8800 ?
    N46 H8N . 0.8802 ?
    O1 H2O1 . 0.8400 ?
    O1 H1O1 . 0.8400 ?
loop_
    _geom_angle_atom_site_label_1
    _geom_angle_atom_site_label_2
    _geom_angle_atom_site_label_3
    _geom_angle_site_symmetry_1
    _geom_angle_site_symmetry_3
    _geom_angle
    _geom_angle_publ_flag
    N1 Co1 N2 . . 175.82(7) y
    N1 Co1 N11 . . 90.78(7) y
    N2 Co1 N11 . . 91.08(7) y
    N1 Co1 N41 . . 90.49(7) y
    N2 Co1 N41 . . 93.31(7) y
    N11 Co1 N41 . . 88.03(6) y
    N1 Co1 N21 . . 86.18(7) y
    N2 Co1 N21 . . 90.00(7) y
    N11 Co1 N21 . . 92.44(6) y
    N41 Co1 N21 . . 176.64(7) y
    N1 Co1 N31 . . 88.11(7) y
    N2 Co1 N31 . . 90.22(7) y
    N11 Co1 N31 . . 176.76(6) y
    N41 Co1 N31 . . 88.93(6) y
    N21 Co1 N31 . . 90.53(6) y
    C1 N1 Co1 . . 163.19(17) ?
    N1 C1 S1 . . 179.4(2) ?
    C2 N2 Co1 . . 172.22(18) ?
    N2 C2 S2 . . 179.5(2) ?
    C15 N11 C11 . . 117.21(17) ?
    C15 N11 Co1 . . 122.27(14) ?
    C11 N11 Co1 . . 120.44(13) ?
    N11 C11 C12 . . 122.93(19) ?
    N11 C11 H11 . . 118.5 ?
    C12 C11 H11 . . 118.5 ?
    C11 C12 C13 . . 119.70(19) ?
    C11 C12 H12 . . 120.1 ?
    C13 C12 H12 . . 120.1 ?
    C12 C13 C14 . . 117.11(18) ?
    C12 C13 C16 . . 120.37(18) ?
    C14 C13 C16 . . 122.48(18) ?
    C15 C14 C13 . . 119.58(19) ?
    C15 C14 H14 . . 120.2 ?
    C13 C14 H14 . . 120.2 ?
    N11 C15 C14 . . 123.4(2) ?
    N11 C15 H15 . . 118.3 ?
    C14 C15 H15 . . 118.3 ?
    N16 C16 C13 . . 116.05(18) ?
    N16 C16 S16 . . 121.60(15) ?
    C13 C16 S16 . . 122.33(15) ?
    C16 N16 H1N . . 120.7 ?
    C16 N16 H2N . . 123.8 ?
    H1N N16 H2N . . 115.4 ?
    C21 N21 C25 . . 117.49(17) ?
    C21 N21 Co1 . . 120.68(14) ?
    C25 N21 Co1 . . 120.61(13) ?
    N21 C21 C22 . . 123.54(19) ?
    N21 C21 H21 . . 118.2 ?
    C22 C21 H21 . . 118.2 ?
    C21 C22 C23 . . 118.55(18) ?
    C21 C22 H22 . . 120.7 ?
    C23 C22 H22 . . 120.7 ?
    C22 C23 C24 . . 118.41(18) ?
    C22 C23 C26 . . 120.34(17) ?
    C24 C23 C26 . . 121.22(18) ?
    C25 C24 C23 . . 119.14(19) ?
    C25 C24 H24 . . 120.4 ?
    C23 C24 H24 . . 120.4 ?
    N21 C25 C24 . . 122.76(18) ?
    N21 C25 H25 . . 118.6 ?
    C24 C25 H25 . . 118.6 ?
    N26 C26 C23 . . 116.01(18) ?
    N26 C26 S26 . . 125.19(16) ?
    C23 C26 S26 . . 118.78(15) ?
    C26 N26 H3N . . 119.2 ?
    C26 N26 H4N . . 118.4 ?
    H3N N26 H4N . . 122.3 ?
    C35 N31 C31 . . 117.37(17) ?
    C35 N31 Co1 . . 118.52(13) ?
    C31 N31 Co1 . . 123.83(13) ?
    N31 C31 C32 . . 123.17(18) ?
    N31 C31 H31 . . 118.4 ?
    C32 C31 H31 . . 118.4 ?
    C31 C32 C33 . . 119.03(18) ?
    C31 C32 H32 . . 120.5 ?
    C33 C32 H32 . . 120.5 ?
    C34 C33 C32 . . 117.95(17) ?
    C34 C33 C36 . . 121.32(18) ?
    C32 C33 C36 . . 120.73(18) ?
    C35 C34 C33 . . 119.33(18) ?
    C35 C34 H34 . . 120.3 ?
    C33 C34 H34 . . 120.3 ?
    N31 C35 C34 . . 123.07(18) ?
    N31 C35 H35 . . 118.5 ?
    C34 C35 H35 . . 118.5 ?
    N36 C36 C33 . . 115.24(19) ?
    N36 C36 S36 . . 124.65(16) ?
    C33 C36 S36 . . 120.10(16) ?
    C36 N36 H5N . . 122.8 ?
    C36 N36 H6N . . 123.6 ?
    H5N N36 H6N . . 113.6 ?
    C45 N41 C41 . . 117.31(18) ?
    C45 N41 Co1 . . 121.76(14) ?
    C41 N41 Co1 . . 120.79(14) ?
    N41 C41 C42 . . 123.2(2) ?
    N41 C41 H41 . . 118.4 ?
    C42 C41 H41 . . 118.4 ?
    C41 C42 C43 . . 119.2(2) ?
    C41 C42 H42 . . 120.4 ?
    C43 C42 H42 . . 120.4 ?
    C44 C43 C42 . . 117.70(19) ?
    C44 C43 C46 . . 121.7(2) ?
    C42 C43 C46 . . 120.6(2) ?
    C45 C44 C43 . . 119.5(2) ?
    C45 C44 H44 . . 120.2 ?
    C43 C44 H44 . . 120.2 ?
    N41 C45 C44 . . 123.1(2) ?
    N41 C45 H45 . . 118.5 ?
    C44 C45 H45 . . 118.5 ?
    N46 C46 C43 . . 115.02(19) ?
    N46 C46 S46 . . 124.22(17) ?
    C43 C46 S46 . . 120.76(17) ?
    C46 N46 H7N . . 123.1 ?
    C46 N46 H8N . . 118.4 ?
    H7N N46 H8N . . 118.1 ?
    H2O1 O1 H1O1 . . 100.5 ?
loop_
    _geom_hbond_atom_site_label_D
    _geom_hbond_atom_site_label_H
    _geom_hbond_atom_site_label_A
    _geom_hbond_site_symmetry_A
    _geom_hbond_distance_DH
    _geom_hbond_distance_HA
    _geom_hbond_distance_DA
    _geom_hbond_angle_DHA
    C11 H11 S46 3_656 0.95 2.85 3.674(2) 145.0
    C12 H12 S26 2_546 0.95 2.94 3.695(2) 136.8
    C14 H14 O1 . 0.95 2.65 3.531(3) 154.1
    C15 H15 S36 2_656 0.95 2.91 3.581(2) 128.7
    N16 H2N O1 . 0.88 2.06 2.893(2) 158.5
    C22 H22 S36 1_455 0.95 2.96 3.668(2) 132.7
    N26 H3N S26 3_667 0.88 2.64 3.5155(18) 179.0
    N26 H4N O1 2_546 0.88 2.21 3.078(2) 169.5
    N36 H5N S26 2_646 0.88 2.78 3.618(2) 159.3
    N36 H6N S1 1_655 0.88 2.96 3.812(2) 164.5
    C41 H41 N1 . 0.95 2.58 3.104(3) 114.7
    N46 H7N S2 3_666 0.88 2.91 3.782(2) 174.1
    N46 H8N S1 3_656 0.88 2.60 3.466(2) 170.2
    O1 H2O1 S36 2_656 0.84 2.53 3.2356(16) 141.9
    O1 H1O1 S2 1_455 0.84 2.59 3.2394(16) 134.5
_shelx_hkl_file
;
   1   0   0   12.82   27.80   0
  -1   0   0   17.86   26.02   0
   1   0   0   16.28   19.67   0
  -1   0   0   20.77   26.43   0
   3   0   0    6.81   18.68   0
  -3   0   0    7.84   17.70   0
  -3   0   0   13.29   19.74   0
   3   0   0    3.99   19.53   0
   4   0   0  694.74   15.37   0
  -4   0   0  730.76   16.25   0
   4   0   0  744.67   16.25   0
  -4   0   0  735.63   14.83   0
  -5   0   0   -2.05   13.13   0
   5   0   0   -1.35   12.46   0
  -5   0   0    9.87   11.79   0
   5   0   0    7.11   12.51   0
  -6   0   0   90.61   12.30   0
   6   0   0  112.90   11.75   0
  -6   0   0  103.28   11.39   0
   6   0   0  115.38   11.60   0
   7   0   0   12.69   10.80   0
   7   0   0    5.68   10.61   0
  -7   0   0  -12.79   11.55   0
  -7   0   0   17.85   10.10   0
   8   0   0  298.55   11.06   0
   8   0   0  307.82   11.89   0
  -8   0   0  294.77   10.89   0
  -8   0   0  297.36   10.98   0
   9   0   0    4.05    9.91   0
  -9   0   0    3.96   10.29   0
  -9   0   0    3.44    9.97   0
   9   0   0   16.34   10.36   0
  10   0   0 1052.50   11.75   0
 -10   0   0 1043.08   12.54   0
 -10   0   0 1062.71   11.45   0
 -11   0   0    3.45    9.13   0
  11   0   0    0.34    9.43   0
 -11   0   0    0.02    8.82   0
  12   0   0  152.49    9.37   0
 -12   0   0  145.33   11.35   0
 -12   0   0  167.77    9.09   0
 -13   0   0   11.12    8.58   0
  13   0   0    5.74    8.51   0
 -13   0   0    8.24    8.72   0
   0  -1   0    7.60   25.58   0
   0   1   0    1.69   26.75   0
  -1  -1   0  993.28   29.65   0
   1  -1   0  953.37   24.40   0
  -1   1   0 1001.28   29.75   0
  -1  -1   0  967.31   37.30   0
   1   1   0  961.27   30.57   0
   1   1   0  933.65   37.85   0
   2   1   0 2441.51   29.41   0
  -2   1   0 2515.30   34.41   0
  -2  -1   0 2541.52   29.40   0
   2   1   0 2425.34   32.37   0
  -2  -1   0 2503.76   31.68   0
  -2   1   0 2458.05   28.34   0
   2  -1   0 2519.75   29.14   0
   2  -1   0 2452.77   34.04   0
  -3  -1   0  409.12   19.46   0
   3  -1   0  398.77   20.54   0
  -3   1   0  390.01   18.69   0
  -3  -1   0  386.53   19.70   0
   3   1   0  401.32   24.15   0
   3   1   0  378.91   19.17   0
  -3   1   0  395.46   21.24   0
   3  -1   0  387.98   19.31   0
  -4  -1   0 1665.96   17.94   0
  -4  -1   0 1625.86   18.25   0
  -4   1   0 1654.16   17.67   0
   4  -1   0 1652.61   17.56   0
   4   1   0 1656.57   18.97   0
   4   1   0 1617.66   17.72   0
  -4   1   0 1657.58   19.67   0
   4  -1   0 1626.74   20.01   0
  -5  -1   0  188.26   12.27   0
   5   1   0  196.27   12.76   0
  -5  -1   0  210.16   12.93   0
   5   1   0  184.80   12.61   0
   5  -1   0  195.90   12.71   0
  -5   1   0  196.47   11.80   0
  -5   1   0  207.21   13.08   0
   5  -1   0  199.67   12.80   0
   6   1   0   21.01   11.56   0
   6  -1   0   33.00    7.64   0
  -6   1   0   36.92   10.69   0
   6  -1   0   29.82   13.90   0
   6   1   0   25.09   11.51   0
  -6   1   0   19.58   11.67   0
  -6  -1   0   15.52   11.20   0
  -6  -1   0   16.42   11.71   0
   7   1   0  231.28   11.64   0
  -7  -1   0  225.01   11.80   0
   7  -1   0  226.00   11.25   0
   7   1   0  235.78   11.38   0
  -7  -1   0  234.16   11.08   0
  -7   1   0  238.45   10.41   0
   7  -1   0  225.68   11.22   0
  -7   1   0  231.89   11.74   0
   8   1   0    7.47   10.97   0
  -8  -1   0   13.77    9.22   0
   8   1   0   20.88    9.94   0
  -8   1   0    5.66   10.31   0
   8  -1   0    7.03   10.66   0
  -8   1   0   25.50   10.51   0
   8  -1   0   26.68   10.28   0
  -8  -1   0    8.53   11.58   0
  -9  -1   0 1072.27   13.52   0
   9   1   0 1067.95   12.53   0
  -9  -1   0 1074.38   12.10   0
   9   1   0 1042.53   13.08   0
  -9   1   0 1056.62   15.39   0
  -9   1   0 1061.71   12.53   0
   9  -1   0 1051.35   12.91   0
 -10  -1   0  577.58   10.41   0
 -10  -1   0  568.04   11.03   0
 -10   1   0  580.71   11.69   0
  10   1   0  565.29   11.14   0
 -10   1   0  541.28   10.11   0
  10  -1   0  575.97   10.71   0
 -11   1   0  249.24    9.34   0
 -11   1   0  254.58   11.96   0
  11   1   0  249.69    9.98   0
  11  -1   0  253.88    7.35   0
 -11  -1   0  248.51    9.36   0
 -11  -1   0  254.08   10.22   0
 -12  -1   0   41.68    8.58   0
  12   1   0   58.10    8.84   0
 -12   1   0   48.32    8.42   0
  12  -1   0   42.20    9.01   0
 -12  -1   0   66.24    9.21   0
 -12   1   0   47.18    9.32   0
 -13  -1   0   16.10    8.11   0
 -13   1   0    9.75    8.57   0
 -13  -1   0   14.67    8.86   0
  13   1   0   18.03    8.54   0
 -13   1   0   11.22    8.25   0
  13  -1   0  -10.88    9.05   0
   0   2   0 2969.47   39.42   0
   0  -2   0 3037.49   39.05   0
   0  -2   0 2959.87   44.71   0
   0   2   0 2996.45   45.39   0
  -1   2   0   88.20   22.48   0
  -1  -2   0   91.59   23.53   0
   1   2   0   98.79   23.60   0
   1  -2   0   82.65   22.91   0
  -2  -2   0  196.67   26.10   0
  -2   2   0  200.11   20.70   0
   2  -2   0  195.43   21.34   0
   2   2   0  191.87   27.68   0
   2   2   0  201.02   22.25   0
  -2   2   0  192.70   33.95   0
  -2  -2   0  208.74   22.01   0
   2  -2   0  202.64   33.12   0
   3   2   0  127.01   21.37   0
  -3  -2   0  122.49   16.61   0
   3   2   0  130.80   16.67   0
   3  -2   0  111.16   17.48   0
   3  -2   0  125.10   16.93   0
  -3  -2   0  114.42   17.08   0
  -3   2   0  116.21   11.45   0
  -3   2   0  120.45   21.93   0
  -4  -2   0  121.59   13.50   0
  -4   2   0  125.44   14.65   0
   4  -2   0  115.24   13.82   0
   4   2   0  132.98   14.35   0
  -4  -2   0  130.39   13.85   0
   4  -2   0  134.45   17.31   0
  -4   2   0  123.04   13.58   0
   4   2   0  133.73   14.14   0
   5  -2   0  364.73   13.00   0
  -5   2   0  357.30   13.93   0
  -5  -2   0  361.55   12.84   0
  -5  -2   0  359.78   12.77   0
  -5   2   0  360.57   12.49   0
   5  -2   0  357.94   16.10   0
   5   2   0  366.56   12.73   0
   5   2   0  355.29   13.20   0
  -6  -2   0 1887.65   15.82   0
  -6   2   0 1833.72   14.30   0
  -6  -2   0 1825.79   15.88   0
   6  -2   0 1879.99   18.12   0
  -6   2   0 1857.48   16.80   0
   6   2   0 1838.26   15.27   0
   6  -2   0 1820.71   14.63   0
   6   2   0 1809.51   16.31   0
   7  -2   0  140.42   13.02   0
  -7   2   0  135.54   11.73   0
  -7   2   0  137.73   10.12   0
  -7  -2   0  147.23   11.48   0
   7   2   0  132.42   10.93   0
   7  -2   0  143.22   10.45   0
   7   2   0  123.47   13.56   0
  -7  -2   0  135.17   10.78   0
  -8   2   0  430.51   12.09   0
  -8  -2   0  439.35   12.49   0
   8   2   0  459.62   11.92   0
  -8   2   0  461.19   10.67   0
   8   2   0  439.41   11.88   0
   8  -2   0  437.72   11.33   0
  -8  -2   0  422.48   10.72   0
  -9  -2   0   19.06   10.91   0
  -9   2   0   39.44    9.42   0
  -9   2   0   37.98   12.73   0
   9   2   0   46.15   10.05   0
   9   2   0   24.68   10.12   0
  -9  -2   0   39.64    9.15   0
   9  -2   0   36.02    9.87   0
 -10   2   0   62.73    9.90   0
 -10  -2   0   58.67    9.24   0
 -10  -2   0   62.20    9.51   0
 -10   2   0   77.93    9.53   0
  10   2   0   69.77    9.71   0
  10   2   0   66.57    9.75   0
  10  -2   0   59.36    9.35   0
 -11   2   0  136.80   11.76   0
 -11  -2   0  143.12   11.12   0
 -11   2   0  122.91    8.70   0
  11   2   0  143.60    9.74   0
  11  -2   0  156.23    9.25   0
 -11  -2   0  136.58    9.67   0
 -12   2   0   94.51    9.12   0
  12   2   0   81.40   11.19   0
 -12  -2   0   83.12    9.41   0
 -12  -2   0   71.64    8.78   0
 -12   2   0   84.07    8.53   0
  12  -2   0   70.06    9.07   0
 -13  -2   0    4.55    9.08   0
  13  -2   0   13.20    8.59   0
  13   2   0   -0.17    8.87   0
 -13   2   0  -11.36    8.18   0
 -13  -2   0   -2.89    8.30   0
 -13   2   0    6.94    9.51   0
   0  -3   0    5.77   26.45   0
   0   3   0    8.11   27.52   0
   0   3   0    5.85   26.05   0
   0  -3   0    5.97   25.48   0
  -1  -3   0 2379.96   28.29   0
   1   3   0 2416.85   28.48   0
   1  -3   0 2365.35   56.41   0
  -1   3   0 2325.73   27.65   0
   1  -3   0 2398.27   31.86   0
   2   3   0  231.97   36.26   0
  -2   3   0  235.82   16.94   0
   2  -3   0  222.75   17.31   0
  -2  -3   0  229.66   30.42   0
  -2  -3   0  231.47   18.28   0
   2   3   0  227.36   17.94   0
  -3  -3   0  185.11   18.49   0
   3   3   0  167.99   15.43   0
  -3   3   0  194.01   14.27   0
   3  -3   0  190.27   14.70   0
   3   3   0  178.83   22.79   0
  -3  -3   0  177.86   15.39   0
  -3   3   0  180.54   23.44   0
  -4   3   0  361.50   13.23   0
   4   3   0  380.90   13.79   0
  -4  -3   0  370.48   16.94   0
  -4   3   0  387.97   18.28   0
   4   3   0  386.85   18.10   0
   4  -3   0  398.00   13.82   0
  -4  -3   0  393.92   13.90   0
   5  -3   0 2359.27   16.59   0
   5   3   0 2449.01   16.81   0
   5   3   0 2462.06   21.59   0
  -5  -3   0 2457.34   17.05   0
  -5   3   0 2485.12   16.67   0
  -5   3   0 2429.65   23.33   0
  -5  -3   0 2455.21   20.96   0
  -6   3   0  639.65   11.46   0
   6  -3   0  600.53    9.21   0
   6   3   0  635.53   11.88   0
   6   3   0  652.40   12.96   0
  -6  -3   0  634.67   12.07   0
  -6   3   0  643.18   13.81   0
  -6  -3   0  659.24   12.31   0
  -7  -3   0 6671.47   22.07   0
   7  -3   0 6335.35   19.54   0
  -7  -3   0 6438.44   24.42   0
   7   3   0 6603.26   26.80   0
   7   3   0 6570.02   21.70   0
  -7   3   0 6518.26   21.09   0
  -7   3   0 6538.32   28.01   0
  -8   3   0   71.25    9.32   0
   8   3   0   63.25   10.52   0
   8   3   0   73.00   10.85   0
  -8   3   0   74.87   13.59   0
  -8  -3   0   79.86   10.61   0
  -8  -3   0   76.23   10.18   0
   8  -3   0   63.77    7.19   0
   9   3   0  459.53    8.15   0
   9  -3   0  462.61    8.33   0
  -9  -3   0  469.82   11.09   0
  -9  -3   0  465.62   11.38   0
   9   3   0  470.70   11.41   0
  -9   3   0  446.90   13.58   0
  -9   3   0  474.04   10.44   0
  10   3   0  477.26   10.91   0
  10   3   0  524.67   10.29   0
 -10   3   0  468.20    9.86   0
 -10  -3   0  476.56   10.74   0
 -10   3   0  480.92   11.10   0
  10  -3   0  491.17    9.99   0
 -10  -3   0  486.39   10.44   0
 -11   3   0   70.07    6.36   0
  11  -3   0   52.27    9.38   0
 -11   3   0   70.35    9.45   0
 -11  -3   0   63.64   10.37   0
  11   3   0   59.77    9.17   0
 -11  -3   0   85.56    9.15   0
 -12  -3   0   76.59    8.68   0
 -12   3   0   65.21    9.44   0
 -12  -3   0   70.86    9.02   0
  12  -3   0   75.07    8.79   0
 -12   3   0   78.43    8.65   0
  12   3   0   40.56    9.03   0
 -13   3   0   21.36   10.97   0
  13  -3   0   22.93    8.67   0
 -13  -3   0   22.43    8.43   0
 -13   3   0   12.12    8.12   0
 -13  -3   0   25.24    9.13   0
  13   3   0    9.85    8.97   0
   0  -4   0  247.57   21.39   0
   0   4   0  236.73   21.53   0
   0   4   0  241.95   22.54   0
   0  -4   0  245.43   21.77   0
   1   4   0 2639.76   24.81   0
   1  -4   0 2598.52   25.04   0
  -1  -4   0 2600.00   24.27   0
   1  -4   0 2534.10   37.75   0
  -1   4   0 2612.58   24.80   0
  -2   4   0 3180.41   21.88   0
  -2  -4   0 3196.70   21.97   0
   2   4   0 3217.58   21.70   0
   2  -4   0 3210.00   24.83   0
  -3   4   0 3040.29   19.63   0
  -3  -4   0 3033.02   20.01   0
   3   4   0 3100.51   20.39   0
   3  -4   0 3048.09   19.70   0
   4   4   0  306.86   13.19   0
  -4   4   0  304.99   21.39   0
  -4  -4   0  295.41   15.60   0
  -4   4   0  306.33   12.29   0
  -4  -4   0  310.19   13.21   0
   4  -4   0  313.36   12.52   0
   4   4   0  305.51   16.72   0
  -5  -4   0  777.19   13.06   0
   5   4   0  762.15   17.21   0
   5  -4   0  760.63   10.05   0
  -5   4   0  755.29    9.89   0
  -5  -4   0  773.63   16.46   0
   5   4   0  772.45   12.68   0
  -5   4   0  775.93   21.09   0
  -6   4   0   39.88   14.40   0
  -6  -4   0   33.11   11.05   0
  -6   4   0   45.70    9.99   0
  -6  -4   0   44.61   10.95   0
   6   4   0   41.89    7.68   0
   6  -4   0   48.43   10.36   0
   6   4   0   51.46   13.63   0
   7   4   0  167.64   14.18   0
   7  -4   0  154.63   10.72   0
  -7  -4   0  161.11   10.81   0
   7   4   0  171.21    7.95   0
  -7   4   0  170.10   10.17   0
  -7  -4   0  152.02   10.94   0
  -7   4   0  166.70   14.21   0
  -8  -4   0   38.02   12.07   0
   8   4   0   24.90    9.76   0
   8  -4   0   32.24    9.39   0
   8   4   0   38.04   13.01   0
  -8  -4   0    7.51    7.40   0
  -8   4   0   26.41    9.00   0
  -8   4   0   18.83   10.40   0
  -9   4   0  218.58   13.00   0
  -9  -4   0  223.26   10.34   0
  -9   4   0  223.37    6.86   0
   9  -4   0  209.22   10.04   0
  -9  -4   0  205.86    9.75   0
   9   4   0  212.64   10.33   0
   9   4   0  210.96    7.53   0
 -10   4   0   62.86   11.93   0
 -10  -4   0   56.02    9.38   0
 -10   4   0   70.78    6.41   0
  10  -4   0   57.61    9.26   0
 -10  -4   0   52.15    9.54   0
  10   4   0   65.02    9.30   0
  10   4   0   51.24    9.65   0
 -11  -4   0  232.04    9.30   0
  11   4   0  212.30   10.10   0
  11  -4   0  255.20    9.65   0
 -11   4   0  230.77    9.09   0
 -11  -4   0  227.28    9.64   0
 -11   4   0  230.64   10.18   0
 -12  -4   0   10.47   10.33   0
 -12   4   0    9.20    8.54   0
 -12  -4   0   14.97    8.95   0
  12  -4   0    8.69    8.63   0
 -12   4   0    7.46   10.86   0
  12   4   0   11.46    8.97   0
 -13  -4   0   15.49    8.63   0
  13  -4   0   15.50    8.87   0
 -13   4   0   11.97    8.50   0
 -13   4   0    8.65    8.77   0
  13   4   0   19.55   11.07   0
   0  -5   0    8.44   16.82   0
   0   5   0    5.08   17.49   0
   0   5   0    0.90   16.76   0
   0  -5   0    3.16   16.32   0
   1   5   0  573.01   15.95   0
  -1   5   0  575.14   15.61   0
  -1  -5   0  576.55   29.55   0
   1  -5   0  578.35   22.33   0
  -1  -5   0  578.14   15.81   0
   1   5   0  576.78   28.29   0
   1  -5   0  581.37   16.12   0
  -2  -5   0   -2.62   12.20   0
  -2   5   0    1.93   12.01   0
   2  -5   0    6.36   12.68   0
   2   5   0    3.80   12.33   0
   3   5   0 1236.38   12.86   0
   3  -5   0 1292.54   15.63   0
  -3   5   0 1270.81   15.46   0
  -3  -5   0 1264.25   12.97   0
  -4  -5   0   78.99   18.75   0
   4   5   0   89.74   11.41   0
  -4  -5   0   55.62   11.57   0
  -4   5   0   86.61   11.11   0
   4  -5   0   85.46   11.33   0
   5  -5   0  823.51   12.55   0
   5   5   0  825.50   12.19   0
  -5   5   0  829.09   24.63   0
  -5   5   0  839.92   11.91   0
  -5  -5   0  841.69   12.58   0
  -5  -5   0  847.75   17.84   0
   5   5   0  839.11   18.96   0
  -6  -5   0  952.91   16.66   0
  -6  -5   0  963.57   13.15   0
   6   5   0  962.63   12.46   0
   6   5   0  925.19   17.44   0
  -6   5   0  919.48   20.59   0
   6  -5   0  934.53   12.42   0
  -6   5   0  939.96   11.93   0
  -7  -5   0  319.97   13.08   0
  -7   5   0  318.24   10.17   0
   7   5   0  312.27   10.67   0
   7   5   0  319.39   13.84   0
  -7   5   0  335.38   14.87   0
  -7  -5   0  297.19   11.03   0
   7  -5   0  306.43   10.63   0
   8   5   0  271.52   13.76   0
  -8   5   0  239.62    9.80   0
  -8  -5   0  259.20   10.52   0
   8   5   0  256.13   10.31   0
  -8  -5   0  261.66   11.07   0
   8  -5   0  250.45   10.43   0
  -8   5   0  240.71   14.06   0
  -9   5   0    6.96   11.41   0
   9  -5   0   -1.93    8.82   0
  -9   5   0    1.19    8.56   0
   9   5   0   -6.95   12.20   0
   9   5   0   14.30    8.48   0
  -9  -5   0    6.60    9.51   0
  -9  -5   0    7.22    8.92   0
 -10   5   0  332.62    8.95   0
 -10   5   0  337.44   10.81   0
 -10  -5   0  330.90    9.91   0
  10   5   0  319.65   10.55   0
  10  -5   0  337.45    9.72   0
  10   5   0  307.09    9.48   0
 -10  -5   0  332.71    9.82   0
  11   5   0    8.35   11.48   0
 -11   5   0    3.73   10.75   0
  11  -5   0    2.63    8.46   0
 -11   5   0   -8.73    8.12   0
 -11  -5   0   13.02   10.40   0
 -11  -5   0    6.45    9.04   0
 -12  -5   0   10.28    8.98   0
 -12   5   0   30.78    8.92   0
  12   5   0   35.73   11.25   0
 -12   5   0   28.98    7.86   0
 -12  -5   0   24.58   10.49   0
  12  -5   0    8.54    8.34   0
 -13   5   0   -3.04   11.04   0
  13  -5   0   -3.65    8.55   0
 -13   5   0    9.64    8.42   0
 -13  -5   0   -0.18    8.81   0
 -13  -5   0   -1.06    6.32   0
  13   5   0    5.30    9.39   0
  -1  -6   0 1296.47   18.44   0
  -1  -6   0 1229.03   28.57   0
   1  -6   0 1262.94   17.26   0
  -1   6   0 1260.22   19.31   0
   1   6   0 1251.72   27.30   0
   1   6   0 1299.58   16.25   0
   1  -6   0 1264.42   22.87   0
   2  -6   0  448.37   13.38   0
  -2  -6   0  451.68   13.61   0
  -2   6   0  455.67   12.87   0
   2   6   0  454.43   13.31   0
  -3   6   0 3299.05   19.36   0
   3   6   0 3440.54   19.35   0
  -3  -6   0 3333.62   19.49   0
   3  -6   0 3359.95   19.52   0
  -4  -6   0   30.81   11.34   0
   4  -6   0   40.58   10.90   0
  -4   6   0   30.20   10.60   0
   4   6   0   27.28   10.95   0
   5   6   0  150.31   10.76   0
  -5   6   0  147.88   10.16   0
   5  -6   0  138.08   10.41   0
  -5  -6   0  141.96   17.59   0
  -5  -6   0  142.94   10.84   0
  -6   6   0  138.95   20.94   0
   6  -6   0  134.39   10.69   0
  -6   6   0  131.72    9.85   0
   6   6   0  145.67   10.27   0
  -6  -6   0  130.26   10.80   0
  -6  -6   0  142.35   15.10   0
   6   6   0  127.82   16.34   0
  -6   6   0  129.47   19.16   0
   7   6   0  416.04   15.28   0
   7  -6   0  411.71   10.84   0
  -7   6   0  428.13   20.10   0
  -7  -6   0  452.10   11.07   0
  -7  -6   0  423.57   14.06   0
  -7   6   0  431.31   10.09   0
   7   6   0  417.56   10.52   0
  -8   6   0  473.97   16.25   0
   8  -6   0  455.05   10.65   0
  -8  -6   0  455.34   10.58   0
   8   6   0  448.62    7.82   0
   8   6   0  471.74   14.58   0
  -8   6   0  467.52   10.19   0
  -8  -6   0  487.67   13.84   0
   9  -6   0  117.87    8.95   0
  -9  -6   0  105.60   11.55   0
   9   6   0   94.59    8.70   0
  -9   6   0   99.24    8.55   0
  -9  -6   0   95.58    9.01   0
  -9   6   0  115.24   11.95   0
   9   6   0  107.48   10.15   0
  10   6   0  245.42    9.15   0
  10   6   0  251.15   12.46   0
 -10  -6   0  246.45    7.22   0
 -10  -6   0  267.06   11.88   0
 -10   6   0  259.88    8.84   0
 -10   6   0  270.27   14.09   0
  10  -6   0  259.63    9.34   0
 -11   6   0   36.94   10.99   0
  11   6   0   38.99    9.64   0
 -11  -6   0   53.69    6.38   0
 -11   6   0   44.88    5.83   0
 -11  -6   0   38.33    8.92   0
  11  -6   0   30.47    8.26   0
 -12  -6   0   33.54    6.08   0
  12  -6   0   31.70    8.15   0
 -12   6   0   20.55   11.00   0
 -12   6   0   27.16    5.66   0
 -12  -6   0   21.53   10.48   0
  12   6   0   29.86    9.20   0
   0   7   0   -1.70   12.55   0
   0   7   0    2.67   13.47   0
   0  -7   0    5.31   13.75   0
   0  -7   0   10.52   14.26   0
   1  -7   0 1323.49   18.16   0
  -1  -7   0 1314.75   15.77   0
  -1  -7   0 1294.10   28.16   0
  -1   7   0 1315.18   17.38   0
   1   7   0 1329.73   15.42   0
   1  -7   0 1310.65   22.83   0
   1   7   0 1304.37   26.32   0
   2  -7   0  120.92   11.07   0
  -2  -7   0  108.05   11.89   0
   2  -7   0  104.23   23.57   0
   2   7   0  108.28   11.80   0
  -2   7   0  107.78   10.47   0
   3  -7   0  333.98   12.19   0
   3   7   0  343.89   12.09   0
  -3   7   0  324.17   11.75   0
  -3  -7   0  328.23   12.19   0
   4  -7   0  288.20   11.34   0
  -4   7   0  299.62   10.82   0
  -4  -7   0  274.08   11.67   0
   4   7   0  286.60   11.41   0
  -5   7   0  573.80   11.86   0
  -5  -7   0  559.72   12.44   0
   5  -7   0  573.77   12.28   0
   5   7   0  581.46   12.17   0
  -6  -7   0  989.30   12.90   0
   6   7   0  954.71    9.97   0
   6  -7   0  966.40   12.80   0
  -6   7   0 1006.73   12.32   0
  -7  -7   0   13.91   13.82   0
  -7   7   0   -4.02    9.33   0
  -7  -7   0   -0.91    7.06   0
   7   7   0    5.06    9.50   0
   7  -7   0   15.42    9.83   0
  -8  -7   0  156.40   11.73   0
   8  -7   0  145.11    9.70   0
  -8   7   0  151.43   17.96   0
  -8  -7   0  144.68    9.36   0
  -8   7   0  155.13   17.86   0
   8   7   0  164.34    8.86   0
  -8   7   0  143.58    8.86   0
  -9   7   0   66.26    8.69   0
  -9  -7   0   61.52   11.12   0
   9   7   0   54.29    8.67   0
   9  -7   0   58.45    9.11   0
  -9   7   0   51.92   13.61   0
  -9  -7   0   50.83    6.44   0
  -9   7   0   53.74   15.00   0
 -10  -7   0   65.50   10.90   0
 -10   7   0   55.35   13.33   0
 -10  -7   0   39.54    8.61   0
  10  -7   0   57.72    6.47   0
 -10   7   0   55.91   12.48   0
 -10   7   0   47.26    5.63   0
 -11   7   0   13.23   12.45   0
 -11  -7   0   15.76    8.22   0
 -11  -7   0   10.65   10.46   0
 -11   7   0    3.16    7.79   0
 -11   7   0   14.33   11.94   0
  11  -7   0   -9.06    8.03   0
 -12   7   0  119.20    8.17   0
 -12  -7   0  130.93    8.96   0
 -12  -7   0  110.54    9.53   0
 -12   7   0  112.29   12.74   0
  12  -7   0  110.06    8.89   0
 -12   7   0   95.70   11.14   0
   0  -8   0  989.39   17.02   0
   0  -8   0  961.24   18.47   0
   0   8   0  959.10   19.11   0
  -1   8   0  105.87   10.80   0
   1   8   0  115.88   17.78   0
   1   8   0  122.52   10.83   0
  -1  -8   0  113.89   11.07   0
   1  -8   0  113.23   11.15   0
   1  -8   0  118.99   17.36   0
   2  -8   0   15.67   10.69   0
   2  -8   0   15.25   19.93   0
  -2   8   0   12.05   10.20   0
   2   8   0   11.42   10.76   0
  -2  -8   0   17.41   11.11   0
  -3   8   0 1908.24   15.28   0
   3  -8   0 1928.21   15.73   0
   3   8   0 1944.80   15.49   0
  -3  -8   0 1935.90   15.86   0
  -4   8   0  200.07   10.55   0
   4   8   0  205.39   11.16   0
   4  -8   0  199.82   10.76   0
  -4  -8   0  199.40   11.45   0
   5  -8   0   71.23   10.85   0
   5   8   0   76.55   10.54   0
  -5  -8   0   83.18   11.10   0
  -5   8   0   66.53   10.48   0
  -6  -8   0   42.00    9.94   0
   6   8   0   46.00    9.81   0
   6  -8   0   20.37   10.23   0
  -6   8   0   46.58    9.83   0
  -7  -8   0   11.25    9.47   0
  -7   8   0   14.75    9.00   0
   7  -8   0   22.05    9.55   0
   7   8   0   11.95    9.14   0
   8  -8   0  154.11    9.36   0
  -8   8   0  154.27    9.08   0
  -8  -8   0  157.35    9.50   0
   8   8   0  148.93    6.53   0
   9  -8   0   -1.96    9.08   0
  -9   8   0   20.27    8.52   0
   9   8   0   -4.12    8.58   0
  -9  -8   0   14.53    6.21   0
  10  -8   0   25.59    6.00   0
 -10   8   0   29.76    8.08   0
 -10  -8   0   28.64   10.78   0
 -10  -8   0   26.52    8.39   0
 -11   8   0    1.53    7.41   0
 -11  -8   0    8.32    8.18   0
 -11  -8   0    3.96   10.54   0
 -11   8   0    0.07   18.70   0
  11  -8   0    5.78    7.91   0
 -11   8   0    3.36   20.49   0
 -12   8   0    2.55   17.28   0
 -12  -8   0    1.01   11.93   0
 -12   8   0   -0.72   17.40   0
 -12  -8   0   16.98    8.23   0
  12  -8   0   15.51    8.25   0
 -12   8   0    4.43    7.81   0
   0  -9   0   -1.89   11.09   0
   0  -9   0    3.90   14.52   0
   0   9   0    9.94   12.47   0
   1  -9   0 1572.96   18.81   0
  -1   9   0 1591.99   17.74   0
   1   9   0 1592.63   15.86   0
   1  -9   0 1618.73   22.56   0
   1   9   0 1569.14   24.97   0
  -1  -9   0 1559.67   15.83   0
  -2   9   0  102.71   10.34   0
  -2  -9   0   94.92   13.25   0
   2  -9   0  101.83   18.40   0
   2  -9   0   98.19   11.53   0
   2   9   0   89.75   10.91   0
   3  -9   0  133.32   10.29   0
   3   9   0  139.94   10.23   0
  -3  -9   0  142.48   10.29   0
  -3   9   0  146.43    9.90   0
  -4   9   0  149.67    9.59   0
  -4  -9   0  156.30   11.06   0
   4   9   0  177.06   10.80   0
   4  -9   0  169.27   10.35   0
   5   9   0  531.79   11.39   0
  -5  -9   0  510.90   12.10   0
   5  -9   0  500.16   11.71   0
  -5   9   0  516.42   11.18   0
  -6   9   0   83.84    9.24   0
  -6  -9   0   75.92    7.44   0
   6  -9   0   78.46    9.65   0
   6   9   0   69.12    7.22   0
   7   9   0  345.23    7.48   0
   7  -9   0  336.95   10.12   0
  -7   9   0  336.09    9.69   0
  -7  -9   0  321.42   10.00   0
  -8  -9   0    4.15    6.25   0
   8  -9   0   20.68    9.11   0
   8   9   0    9.48    8.70   0
  -8   9   0   12.60    8.61   0
  -9  -9   0   89.36    8.58   0
   9  -9   0   71.30    9.19   0
  -9   9   0   59.29    6.51   0
 -10   9   0   41.09    8.43   0
  10  -9   0   39.00    8.67   0
 -10  -9   0   46.13    8.39   0
 -11  -9   0   97.40    8.35   0
  11  -9   0  110.85    8.75   0
   0 -10   0  946.50   14.28   0
   0 -10   0  942.90   18.51   0
   0  10   0  958.80   16.98   0
  -1 -10   0  265.97   11.55   0
   1 -10   0  269.14   14.09   0
  -1  10   0  270.35   12.46   0
   1 -10   0  279.68   17.51   0
   2 -10   0  196.14   13.70   0
   2  10   0  184.74   10.95   0
  -2  10   0  204.88   12.75   0
   2 -10   0  185.48   19.08   0
  -2 -10   0  196.64   11.56   0
  -3  10   0  618.55   11.81   0
  -3 -10   0  617.83   11.97   0
   3  10   0  650.00   11.76   0
   3 -10   0  612.69   12.46   0
  -4  10   0  387.41   10.24   0
  -4 -10   0  389.95   11.87   0
   4 -10   0  383.49   11.06   0
   4  10   0  375.28   10.43   0
  -5 -10   0   17.51    9.37   0
   5  10   0   21.48    9.12   0
  -5  10   0   14.35    9.11   0
   5 -10   0   17.79    9.63   0
  -6  10   0   20.89    8.83   0
  -6 -10   0   13.84    9.51   0
   6  10   0   12.67    9.34   0
   6 -10   0   35.16    9.11   0
   7  10   0    9.24    8.97   0
   7 -10   0   18.96    9.06   0
  -7  10   0   19.27    8.70   0
  -7 -10   0   12.20    9.22   0
  -8 -10   0   12.98    8.94   0
   8 -10   0    6.14    8.84   0
  -8  10   0   10.89    8.82   0
  -9 -10   0  260.35    9.19   0
   9 -10   0  210.74    9.58   0
  -9  10   0  237.35    9.23   0
 -10  10   0   52.37    8.27   0
  10 -10   0   32.04    8.70   0
 -10 -10   0   41.18    5.99   0
   0  11   0    4.53   13.19   0
   0 -11   0    2.57   15.41   0
   0 -11   0   -3.14   13.24   0
  -1  11   0  147.79   12.05   0
   1 -11   0  146.48   13.63   0
  -1 -11   0  165.57   13.39   0
   1 -11   0  160.23   14.03   0
  -2 -11   0    4.20    9.73   0
   2 -11   0    2.70   16.17   0
   2 -11   0    6.31   16.50   0
   2 -11   0    3.09   10.33   0
  -2  11   0    3.60    9.00   0
   3 -11   0  128.56   10.23   0
  -3  11   0  113.14    9.54   0
  -3 -11   0   91.11    9.78   0
   4 -11   0  447.41   10.58   0
  -4  11   0  452.53   10.58   0
  -4 -11   0  423.81   12.59   0
  -5 -11   0    7.18    9.16   0
  -5  11   0    7.90    8.83   0
   5 -11   0   30.92    9.43   0
  -6 -11   0   29.38    9.26   0
   6 -11   0   57.60    8.89   0
  -6  11   0   40.01    8.87   0
   7 -11   0  560.96   10.55   0
  -7  11   0  553.06   10.01   0
  -7 -11   0  536.16   10.62   0
  -8 -11   0   30.78    8.76   0
  -8  11   0   32.19    8.78   0
   8 -11   0   37.18    6.33   0
   9 -11   0  335.31    9.92   0
  -9 -11   0  342.61    9.63   0
  -9  11   0  346.64    9.42   0
 -10  11   0  172.61    8.96   0
  10 -11   0  153.43    9.43   0
 -10 -11   0  164.00    9.22   0
   0  12   0  992.13   17.46   0
   0 -12   0 1007.13   14.05   0
  -1  12   0  329.91   11.57   0
   1 -12   0  321.45   12.97   0
  -1 -12   0  318.31   13.78   0
   1 -12   0  320.79   13.66   0
   2 -12   0  153.22   18.24   0
   2 -12   0  165.27   12.66   0
   2 -12   0  140.89   17.92   0
  -2 -12   0  163.03   10.13   0
  -2  12   0  152.53   11.87   0
  -3 -12   0  215.22    9.83   0
  -3  12   0  215.35   11.48   0
   3 -12   0  237.60   12.33   0
   4 -12   0   55.98    9.36   0
  -4 -12   0   53.02    9.67   0
  -4  12   0   46.52   10.56   0
  -5 -12   0    0.13    9.70   0
   5 -12   0   10.43    9.11   0
  -5  12   0    6.30    8.51   0
  -6 -12   0  304.77   10.23   0
  -6  12   0  294.13    9.33   0
   6 -12   0  299.56    9.93   0
  -7  12   0   23.24    8.50   0
   7 -12   0    5.83    8.77   0
  -7 -12   0   10.96    8.73   0
  -8  12   0  158.71    8.93   0
   8 -12   0  151.44    6.80   0
  -8 -12   0  156.68    8.86   0
  -9  12   0   15.60    8.41   0
   9 -12   0   32.90    8.47   0
  -9 -12   0   27.63    8.73   0
   0 -13   0    2.55   11.84   0
   0  13   0    7.91   12.00   0
  -1 -13   0    8.92    9.31   0
   1 -13   0    4.81   11.71   0
   1 -13   0   11.52   12.23   0
  -1  13   0    0.66   10.81   0
   2 -13   0  189.16   19.89   0
  -2 -13   0  182.76   10.08   0
  -2  13   0  184.83   11.34   0
   2 -13   0  171.17   20.15   0
   2 -13   0  203.46   12.26   0
  -3 -13   0   11.66    9.25   0
   3 -13   0    6.37    9.44   0
  -3  13   0   10.20    8.97   0
  -4 -13   0  110.18    9.36   0
   4 -13   0  123.04    9.41   0
  -4  13   0  105.51    8.94   0
  -5 -13   0   20.09    8.97   0
  -5  13   0   11.48    8.34   0
   5 -13   0   10.69    8.87   0
  -6  13   0    5.53    8.33   0
   6 -13   0    1.09    8.74   0
  -6 -13   0    4.90    8.81   0
  -7  13   0   10.29    8.34   0
   7 -13   0   12.97    8.66   0
  -7 -13   0   20.18    8.71   0
   8 -13   0   15.63    8.84   0
  -8  13   0   14.05    8.45   0
  -8 -13   0    9.14    8.39   0
   0 -14   0  420.17   13.48   0
  -1  14   0   55.17   10.53   0
   1 -14   0   72.91   13.71   0
  -1 -14   0   50.75   11.85   0
  -2 -14   0   80.71   11.33   0
  -2  14   0   85.65   10.96   0
   2 -14   0   78.88   12.05   0
  -3  14   0   62.52   11.26   0
   3 -14   0   69.61   11.22   0
  -3 -14   0   48.39    9.23   0
   4 -14   0   77.56    9.39   0
  -4 -14   0   93.11    8.95   0
  -4  14   0  100.69    9.10   0
  -5 -14   0   17.75    8.59   0
  -5  14   0   10.34   10.49   0
   5 -14   0   10.16    8.88   0
   6 -14   0   48.13    9.05   0
  -6 -14   0   49.62    8.93   0
  -6  14   0   44.59   10.07   0
   7 -14   0    9.89    8.72   0
  -7 -14   0   19.99    8.73   0
  -7  14   0   11.74    8.39   0
   0 -15   0    5.97   11.19   0
   1 -15   0   40.04   12.72   0
  -1 -15   0   61.60   11.33   0
  -1  15   0   47.11   12.27   0
   1 -15   0   29.40   14.19   0
  -2 -15   0   13.51    9.16   0
  -2  15   0   18.49   10.29   0
  -3 -15   0    5.77    8.91   0
   3 -15   0    4.91   10.89   0
  -3  15   0   10.99   10.35   0
   4 -15   0   78.30   11.26   0
  -4  15   0   94.27   10.79   0
  -4 -15   0   95.45    9.38   0
  -5 -15   0   28.95    8.85   0
   5 -15   0   18.58    9.12   0
  -5  15   0   11.82   10.48   0
   0 -16   0   43.83   11.59   0
   1 -16   0    7.80   14.25   0
  -1 -16   0    2.38   11.00   0
   1 -16   0   10.83   13.87   0
  -2 -16   0    1.19   11.16   0
  -2  16   0   16.98   10.56   0
  -3  16   0  304.63   12.62   0
  -3 -16   0  321.66   12.57   0
  13   0  -1    1.43    8.93   0
 -13   0   1   14.86    8.40   0
 -13   0   1    1.54    8.26   0
 -12   0   1    6.42    7.95   0
  12   0  -1    6.19    9.16   0
 -12   0   1   12.21    9.38   0
  11   0  -1  225.38    9.88   0
 -11   0   1  247.90    9.90   0
 -11   0   1  242.23    9.44   0
  10   0  -1    0.23    8.91   0
  10   0  -1    9.33    9.21   0
 -10   0   1   15.25    9.52   0
 -10   0   1   -4.15    8.58   0
  -9   0   1  464.32   12.16   0
  -9   0   1  456.54   10.51   0
   9   0  -1  491.20   11.81   0
   9   0  -1  484.71   11.57   0
   8   0  -1    4.70   10.22   0
   8   0  -1    2.83   10.46   0
  -8   0   1   -6.05   10.54   0
  -8   0   1   -0.31   10.28   0
  -7   0   1 2832.36   17.61   0
   7   0  -1 2898.33   16.99   0
   7   0  -1 2878.36   17.37   0
  -7   0   1 2909.96   16.65   0
   6   0  -1   -2.18   11.37   0
  -6   0   1   -3.93   11.79   0
   6   0  -1    5.71   11.62   0
  -6   0   1   10.15   11.02   0
   5   0  -1 1845.00   16.96   0
   5   0  -1 1860.61   17.78   0
  -5   0   1 1858.10   18.00   0
  -5   0   1 1852.34   16.62   0
  -4   0   1    1.63   13.90   0
  -4   0   1   26.46   12.54   0
   4   0  -1   -9.24   12.86   0
   4   0  -1   28.84   13.96   0
  -3   0   1  276.12   21.37   0
  -3   0   1  287.16   18.84   0
   3   0  -1  272.65   19.35   0
   3   0  -1  290.38   21.73   0
  -2   0   1    5.45   22.97   0
   2   0  -1   -5.41   22.85   0
   2   0  -1    1.57   22.71   0
  -2   0   1    4.91   22.00   0
   1   0  -1  461.32   31.52   0
  -1   0   1  466.14   30.41   0
   1   0  -1  455.01   31.31   0
  -1   0   1  473.70   29.98   0
  -1   0  -1  173.89   28.09   0
   1   0   1  176.88   21.04   0
   2   0   1    2.86   22.22   0
  -2   0  -1    4.29   21.93   0
   2   0   1   -5.81   22.84   0
  -2   0  -1    1.16   22.38   0
  -4   0  -1    0.26   13.86   0
   4   0   1    8.73   13.42   0
   4   0   1   -0.08   13.17   0
  -4   0  -1    4.48   12.54   0
   5   0   1 5236.04   23.62   0
  -5   0  -1 5210.20   23.07   0
   5   0   1 5382.81   24.16   0
  -5   0  -1 5447.11   24.61   0
  -6   0  -1   12.33   10.92   0
   6   0   1   -4.86   11.00   0
  -6   0  -1   -1.29   11.60   0
   6   0   1   -1.67   11.47   0
   7   0   1 2087.96   15.64   0
  -7   0  -1 2129.28   15.30   0
  -7   0  -1 2087.22   16.15   0
   7   0   1 2123.78   15.74   0
  -8   0  -1   -6.29   10.37   0
   8   0   1   14.13   10.71   0
  -8   0  -1   22.95   10.65   0
   9   0   1  425.00   11.21   0
  -9   0  -1  434.11   11.01   0
  -9   0  -1  416.36   11.67   0
 -10   0  -1    3.45    8.88   0
 -10   0  -1   -0.04    9.46   0
  10   0   1    7.22    9.48   0
 -11   0  -1  126.04    9.21   0
  11   0   1  126.45    9.36   0
 -11   0  -1  151.33    9.95   0
 -12   0  -1    0.04    8.53   0
 -12   0  -1    1.55    8.94   0
  12   0   1   -3.58    9.15   0
 -13   0  -1   75.62    9.04   0
  13   0   1   83.10    9.27   0
 -13   0  -1   81.35    9.24   0
 -13   1   1    5.89    8.52   0
 -13  -1   1   -2.99    8.53   0
  13   1  -1   10.66    8.49   0
  13  -1  -1   10.57    8.25   0
 -13   1   1   10.21    8.51   0
 -13  -1   1   27.11    8.96   0
  12  -1  -1   11.22    8.95   0
 -12   1   1    0.48    8.26   0
  12   1  -1   -0.51    9.14   0
 -12  -1   1    7.58    8.92   0
 -12  -1   1    6.61    8.54   0
 -12   1   1   10.17   11.13   0
 -11   1   1   10.71    8.59   0
 -11  -1   1   -2.38   11.01   0
  11   1  -1    3.34    9.79   0
 -11   1   1   22.33    9.31   0
  11  -1  -1   17.05    8.91   0
 -11  -1   1   -0.62    9.46   0
  10  -1  -1  103.70    9.58   0
  10  -1  -1  116.47    9.71   0
 -10  -1   1   95.80    9.91   0
  10   1  -1  106.76    9.51   0
 -10  -1   1   84.55    9.20   0
 -10   1   1   99.17    8.72   0
 -10   1   1   86.07    9.67   0
  10   1  -1   99.93    9.26   0
   9   1  -1  111.60   10.29   0
   9  -1  -1  135.40   10.67   0
   9  -1  -1  142.48   10.79   0
  -9  -1   1  141.05    9.73   0
  -9   1   1  135.47   11.26   0
   9   1  -1  143.61   10.56   0
  -9   1   1  149.95   10.26   0
  -9  -1   1  133.51   10.61   0
  -8  -1   1   88.29    9.43   0
  -8  -1   1   69.26   11.12   0
   8   1  -1   85.81   11.11   0
   8   1  -1   75.47   10.08   0
   8  -1  -1   87.08   10.97   0
  -8   1   1   89.98   10.10   0
   8  -1  -1   86.56    9.84   0
  -8   1   1   83.10   10.66   0
  -7   1   1  169.09   10.09   0
   7   1  -1  158.42   11.26   0
   7  -1  -1  166.53   10.55   0
  -7  -1   1  156.57   11.65   0
   7  -1  -1  146.68   10.99   0
  -7  -1   1  150.14   10.51   0
  -7   1   1  152.90   11.57   0
   7   1  -1  150.18   11.16   0
  -6  -1   1   86.85   12.16   0
  -6  -1   1   73.78   11.26   0
  -6   1   1   71.32   10.69   0
   6   1  -1   76.49   11.59   0
   6  -1  -1   73.23   11.25   0
  -6   1   1   66.32   12.10   0
   6  -1  -1   75.15   11.47   0
   6   1  -1   83.56   11.87   0
   5  -1  -1 8090.02   26.29   0
   5   1  -1 7944.67   27.10   0
   5   1  -1 8050.51   28.50   0
  -4   1   1  148.85   15.58   0
   4  -1  -1  136.76   10.97   0
  -4  -1   1  135.27   16.64   0
  -4   1   1  139.97   13.46   0
   4   1  -1  152.74   14.24   0
  -4  -1   1  141.68   13.85   0
   4  -1  -1  147.23   15.38   0
   4   1  -1  142.88   14.30   0
   3  -1  -1 1614.07   21.94   0
   3   1  -1 1643.81   22.85   0
   3  -1  -1 1690.53   29.51   0
  -3  -1   1 1678.43   23.20   0
  -3  -1   1 1668.53   23.89   0
   3   1  -1 1617.12   24.30   0
  -3   1   1 1643.07   26.10   0
  -3   1   1 1633.41   21.91   0
   2   1  -1   93.77   22.58   0
   2  -1  -1  101.75   28.93   0
  -2  -1   1   85.13   22.25   0
  -2  -1   1   87.67   22.41   0
   2  -1  -1   98.63   21.97   0
   2   1  -1   93.85   26.90   0
  -2   1   1   93.92   23.92   0
  -2   1   1   93.90   21.45   0
   1  -1  -1    9.44   26.29   0
  -1   1   1    2.26   31.07   0
  -1  -1   1    3.30   29.71   0
  -1  -1   1   10.59   18.47   0
   1   1  -1    5.03   24.63   0
   1  -1  -1  -11.34   34.09   0
  -1   1   1    9.52   25.50   0
   1   1  -1   -0.43   27.08   0
   0  -1   1   79.48   27.71   0
   0   1  -1   81.00   33.93   0
   0  -1  -1   74.26   33.46   0
   0   1  -1   76.87   28.97   0
  -1   1  -1 5160.58   38.81   0
  -1  -1  -1 5286.13   37.88   0
   1  -1   1 5220.45   43.75   0
   1   1   1 5226.31   42.44   0
  -2   1  -1 5207.43   41.13   0
   2   1   1 5187.16   43.32   0
  -2  -1  -1 5123.62   30.73   0
   2  -1   1 5140.45   34.80   0
   2   1   1 5208.51   34.82   0
  -2   1  -1 5082.72   34.25   0
   4  -1   1 2781.98   19.91   0
  -4  -1  -1 2795.37   19.80   0
   4  -1   1 2746.12   21.86   0
  -4  -1  -1 2775.58   21.09   0
  -4   1  -1 2830.29   19.57   0
   4   1   1 2844.00   22.34   0
   4   1   1 2845.72   19.91   0
  -4   1  -1 2839.17   24.76   0
   5   1   1   74.99   12.11   0
   5  -1   1   70.46   12.07   0
  -5   1  -1   70.69   11.88   0
  -5  -1  -1   87.67   11.74   0
   5  -1   1   66.42   12.40   0
  -5   1  -1   77.31   12.56   0
  -5  -1  -1   80.66   12.45   0
   5   1   1   69.53   12.13   0
   6   1   1  806.72   13.52   0
   6  -1   1  816.12   13.18   0
  -6   1  -1  828.68   14.06   0
   6   1   1  831.89   13.83   0
  -6  -1  -1  841.58   13.79   0
  -6  -1  -1  822.53   13.28   0
   6  -1   1  835.62   13.82   0
  -6   1  -1  853.79   12.93   0
   7   1   1  136.92   11.57   0
  -7  -1  -1  138.44   10.70   0
  -7  -1  -1  133.61   11.56   0
  -7   1  -1  144.66   10.35   0
   7   1   1  143.45   10.72   0
   7  -1   1  115.62   11.34   0
  -7   1  -1  136.04   11.81   0
   8   1   1  231.31   11.13   0
  -8   1  -1  242.87   11.75   0
   8   1   1  218.79   11.48   0
  -8  -1  -1  221.36   11.93   0
  -8  -1  -1  226.12   10.56   0
   8  -1   1  203.15   11.53   0
  -8   1  -1  222.78   10.93   0
   9   1   1  541.16   14.02   0
  -9  -1  -1  528.89   11.44   0
  -9   1  -1  536.51   11.68   0
   9  -1   1  537.84   11.83   0
  -9  -1  -1  520.26   10.68   0
  -9   1  -1  521.01   11.23   0
 -10  -1  -1  247.47   10.42   0
 -10  -1  -1  258.18    9.51   0
 -10   1  -1  237.76    9.69   0
  10  -1   1  241.36   10.00   0
 -10   1  -1  240.47   10.50   0
  10   1   1  238.75   10.00   0
  11   1   1   67.54    9.24   0
 -11  -1  -1   62.69    8.62   0
 -11  -1  -1   50.46    9.59   0
 -11   1  -1   65.36    8.84   0
 -11   1  -1   64.40    8.98   0
  11  -1   1   47.88    9.19   0
 -12  -1  -1   42.21    8.98   0
 -12   1  -1   32.65    9.13   0
  12  -1   1   43.23    8.84   0
 -12   1  -1   38.86    8.63   0
  12   1   1   40.42    9.26   0
 -12  -1  -1   40.38    8.95   0
  13   1   1  181.28    9.33   0
 -13   1  -1  203.63    9.33   0
 -13  -1  -1  201.71    9.49   0
 -13   1  -1  189.20   11.64   0
  13  -1   1  182.15    6.82   0
 -13  -1  -1  171.97    9.31   0
 -13  -2   1   -1.55    8.37   0
 -13   2   1    7.48    8.12   0
 -13   2   1   14.25    8.59   0
  13  -2  -1   12.83    8.68   0
 -13  -2   1    8.19    9.06   0
  13   2  -1   -2.95    8.88   0
 -12  -2   1  318.19   10.07   0
  12   2  -1  320.14   10.06   0
 -12  -2   1  326.09    9.50   0
 -12   2   1  314.17    8.99   0
  12  -2  -1  307.58    9.62   0
 -12   2   1  286.63   10.24   0
 -11   2   1  200.29    9.23   0
 -11  -2   1  172.87    9.70   0
  11   2  -1  190.45    9.61   0
  11  -2  -1  184.95    9.01   0
 -11   2   1  172.88   11.87   0
  11   2  -1  206.87    9.26   0
 -11  -2   1  179.10    9.10   0
 -10  -2   1   38.39    9.25   0
  10  -2  -1   53.57    9.41   0
 -10   2   1   47.36    9.83   0
 -10   2   1   46.84    8.99   0
  10   2  -1   38.56    9.46   0
  10   2  -1   39.40    9.19   0
 -10  -2   1   55.14    8.89   0
   9  -2  -1  756.51    9.12   0
  -9   2   1  767.33   11.17   0
   9  -2  -1  787.37   12.10   0
  -9   2   1  772.48   12.60   0
   9   2  -1  771.86   12.42   0
  -9  -2   1  742.52   12.51   0
   9   2  -1  786.71   12.12   0
  -9  -2   1  761.93   11.53   0
  -8  -2   1  665.16    9.60   0
   8  -2  -1  647.11   12.52   0
  -8  -2   1  673.19   11.12   0
   8   2  -1  631.41   11.49   0
   8  -2  -1  644.06   11.89   0
   8   2  -1  645.44   12.13   0
  -8   2   1  667.90   11.19   0
  -8   2   1  646.25   14.94   0
  -7  -2   1  908.36   12.74   0
  -7   2   1  916.34   11.93   0
   7   2  -1  907.04   12.89   0
  -7  -2   1  945.26   13.32   0
  -7   2   1  895.79   13.89   0
   7  -2  -1  879.84    9.75   0
   7  -2  -1  913.97   13.60   0
   7   2  -1  921.30   13.17   0
   6   2  -1 4295.25   21.56   0
   6   2  -1 4205.23   19.61   0
  -6  -2   1 4240.97   21.03   0
   6  -2  -1 4288.36   18.93   0
  -6   2   1 4227.18   22.45   0
  -6  -2   1 4348.82   20.17   0
  -6   2   1 4285.36   18.68   0
   6  -2  -1 4249.03   22.03   0
  -5   2   1 1148.90   14.44   0
   5  -2  -1 1142.24   14.71   0
  -5  -2   1 1167.16   14.94   0
   5   2  -1 1140.29   15.97   0
   5  -2  -1 1164.05   18.78   0
   5   2  -1 1156.96   14.76   0
  -5   2   1 1168.68   19.58   0
  -5  -2   1 1159.70   15.54   0
  -4   2   1 3117.98   27.50   0
   4  -2  -1 3146.50   20.51   0
   4   2  -1 3088.08   20.84   0
   4  -2  -1 3117.79   27.09   0
   4   2  -1 3045.92   23.41   0
  -4   2   1 3058.98   20.25   0
  -4  -2   1 3224.62   20.71   0
  -4  -2   1 3097.73   23.25   0
  -3  -2   1 1155.16   24.41   0
  -3   2   1 1103.24   18.67   0
  -3  -2   1 1108.88   20.21   0
   3   2  -1 1123.48   24.64   0
  -3   2   1 1128.57   26.91   0
   3  -2  -1 1128.66   26.38   0
   3   2  -1 1147.69   20.13   0
   3  -2  -1 1118.88   19.05   0
   2   2  -1 9999.99   41.45   0
  -1  -2   1 5505.61   39.41   0
   1   2  -1 5511.18   39.53   0
  -1   2   1 5605.36   39.42   0
   1  -2  -1 5556.96   39.47   0
   0  -2   1 1238.03   31.38   0
   0  -2   1 1262.98   33.31   0
   0   2   1 1244.63   35.71   0
   0   2  -1 1224.18   31.71   0
   0   2  -1 1267.28   36.42   0
   0  -2  -1 1269.89   32.60   0
   0  -2  -1 1233.27   35.21   0
   1   2   1 1163.93   26.77   0
  -1  -2  -1 1116.78   20.63   0
  -1   2  -1 1151.19   48.21   0
   1  -2   1 1134.42   27.19   0
   1  -2   1 1144.21   44.69   0
  -1   2  -1 1134.17   26.32   0
  -2   2  -1  157.39   27.59   0
  -2  -2  -1  156.15   15.71   0
   2   2   1  151.00   28.88   0
  -2   2  -1  154.69   21.01   0
   2   2   1  151.14   21.31   0
   2  -2   1  154.39   21.86   0
  -2  -2  -1  154.71   26.82   0
  -3   2  -1 3103.37   29.43   0
  -3   2  -1 3024.04   20.06   0
   3   2   1 3038.33   28.13   0
   3   2   1 3106.87   23.37   0
  -3  -2  -1 3134.33   23.95   0
  -3  -2  -1 3102.08   29.41   0
   3  -2   1 3065.81   23.33   0
  -4  -2  -1    4.11   16.49   0
  -4   2  -1   21.48   12.91   0
   4   2   1   18.76   14.07   0
   4   2   1    8.10   14.08   0
   4  -2   1   10.53   13.56   0
  -4   2  -1   11.98   14.03   0
  -4  -2  -1   15.35   14.08   0
   5  -2   1 1735.66   16.12   0
   5   2   1 1709.09   17.39   0
  -5   2  -1 1689.68   13.19   0
  -5  -2  -1 1698.82   16.65   0
  -5   2  -1 1746.73   20.07   0
  -5  -2  -1 1772.68   16.05   0
   5   2   1 1758.06   15.76   0
   6   2   1   34.03   11.38   0
  -6  -2  -1   36.78   10.93   0
   6   2   1   39.73    7.97   0
  -6   2  -1   35.15   11.00   0
  -6  -2  -1   32.23   13.08   0
  -6   2  -1   26.33    9.90   0
   6  -2   1   24.26   10.46   0
  -7  -2  -1  428.63   11.55   0
  -7  -2  -1  417.08    9.28   0
   7   2   1  423.37   11.55   0
  -7   2  -1  439.77   11.24   0
   7   2   1  445.12   12.36   0
  -7   2  -1  430.50   12.42   0
   7  -2   1  455.11   11.57   0
   8   2   1   28.14   10.58   0
  -8  -2  -1   11.95   11.15   0
  -8  -2  -1   27.77    9.67   0
  -8   2  -1   24.44    9.65   0
   8   2   1   22.18   10.62   0
  -8   2  -1   12.04   11.31   0
   8  -2   1    7.02   10.17   0
  -9  -2  -1   -1.54   10.52   0
  -9  -2  -1   10.33    9.20   0
  -9   2  -1   27.80    9.37   0
   9  -2   1   12.12    9.95   0
   9   2   1   15.10   10.13   0
  -9   2  -1   13.95   10.01   0
 -10   2  -1 1836.04   14.50   0
 -10  -2  -1 1788.31   13.71   0
  10   2   1 1841.12   14.16   0
 -10  -2  -1 1815.17   13.59   0
 -10   2  -1 1798.56   13.27   0
  10  -2   1 1759.31   13.42   0
 -11  -2  -1   24.71    8.52   0
  11  -2   1   39.71    9.02   0
 -11   2  -1   12.64    9.49   0
  11   2   1   45.77    9.44   0
 -11   2  -1   37.38    8.76   0
 -11  -2  -1   30.37    9.25   0
 -12  -2  -1  170.37   11.04   0
 -12   2  -1  184.79    8.80   0
 -12   2  -1  165.22   11.40   0
  12   2   1  173.43    9.40   0
  12  -2   1  184.03    9.25   0
 -12  -2  -1  188.01    9.46   0
 -13  -2  -1   -1.67    9.16   0
 -13  -2  -1   21.41    8.49   0
  13  -2   1    4.66    8.84   0
 -13   2  -1   23.44   10.79   0
  13   2   1   33.18    9.24   0
 -13  -3   1   10.51    9.11   0
  13  -3  -1   -1.73    8.44   0
 -13   3   1    1.00    7.96   0
  13   3  -1   21.38    9.00   0
 -13  -3   1   -7.06   10.57   0
 -13   3   1   -1.60    9.01   0
 -12   3   1  552.20   12.88   0
 -12   3   1  562.80    9.73   0
  12   3  -1  551.80   10.60   0
  12  -3  -1  567.50   10.30   0
 -12  -3   1  564.68   10.24   0
 -12  -3   1  534.21   10.40   0
 -11   3   1   55.01   11.64   0
  11   3  -1   56.16    6.43   0
 -11  -3   1   54.06    8.50   0
 -11  -3   1   68.79    9.10   0
 -11   3   1   63.21    8.76   0
  11   3  -1   51.13    9.11   0
  11  -3  -1   54.80    9.21   0
  10   3  -1   48.89    8.99   0
 -10   3   1   41.62    8.71   0
 -10   3   1   38.76   11.30   0
  10   3  -1   36.80    9.27   0
 -10  -3   1   38.22    9.46   0
 -10  -3   1   40.45   10.62   0
  10  -3  -1   29.12    9.28   0
  -9  -3   1    5.27   10.42   0
  -9   3   1   -7.07   12.24   0
  -9  -3   1    3.04    9.19   0
   9   3  -1    7.19    9.75   0
  -9   3   1   -0.24    9.37   0
   9   3  -1   -6.29    6.75   0
   9  -3  -1   17.49    6.84   0
  -8   3   1  667.68   11.16   0
   8  -3  -1  709.39   12.88   0
  -8   3   1  679.51   13.30   0
  -8  -3   1  698.88   11.86   0
   8   3  -1  700.08   11.54   0
   8  -3  -1  697.46   11.53   0
  -8  -3   1  686.39   11.64   0
   8   3  -1  683.94   12.74   0
   7  -3  -1    6.67   12.96   0
  -7   3   1    0.50   11.25   0
   7  -3  -1    9.94   10.24   0
   7   3  -1    3.97   10.97   0
  -7  -3   1    9.58   11.62   0
  -7  -3   1    8.06   10.45   0
   7   3  -1   -6.09    7.20   0
  -7   3   1   18.18    9.75   0
   6  -3  -1   15.19    7.12   0
   6   3  -1   11.63   12.42   0
  -6   3   1    7.09   10.70   0
   6  -3  -1    5.15   10.92   0
  -6  -3   1   13.93   10.51   0
  -6   3   1    5.20    9.74   0
   6   3  -1    9.41   10.56   0
  -6  -3   1   13.04    9.50   0
  -5  -3   1   21.81   11.94   0
   5  -3  -1   38.86   11.76   0
  -5  -3   1   30.42   11.20   0
   5  -3  -1   26.29   11.59   0
   5   3  -1   27.92   11.53   0
  -5   3   1   36.02   14.64   0
  -5   3   1   28.01   10.97   0
   5   3  -1   33.24   12.32   0
  -4  -3   1 5166.95   31.27   0
  -4   3   1 5159.74   22.91   0
   4  -3  -1 5060.95   21.08   0
   4   3  -1 5224.63   23.50   0
  -4  -3   1 5291.27   23.57   0
   3  -3  -1   -3.37   13.93   0
   3  -3  -1    2.45   21.54   0
  -3   3   1    4.08   22.41   0
  -3   3   1    4.01   14.49   0
  -3  -3   1   -3.21   15.95   0
   3   3  -1    4.69   20.62   0
  -3  -3   1    3.67   17.88   0
   3   3  -1   -3.66   15.93   0
  -2   3   1 3932.19   26.11   0
  -2  -3   1 3854.04   26.57   0
   2  -3  -1 3792.88   26.22   0
   2   3  -1 3910.76   26.91   0
  -1   3   1 5364.18   35.25   0
   1   3  -1 5410.08   35.59   0
  -1  -3   1 5482.93   39.48   0
   1  -3  -1 5259.94   34.89   0
  -1  -3  -1 2174.30   26.59   0
  -1  -3  -1 2213.06   55.03   0
   1   3   1 2189.58   26.94   0
  -1   3  -1 2173.56   49.94   0
   1  -3   1 2210.75   32.59   0
  -1   3  -1 2158.81   27.26   0
   1  -3   1 2152.75   49.99   0
  -2   3  -1  192.28   35.36   0
  -2  -3  -1  182.45   29.22   0
  -2   3  -1  192.35   16.49   0
  -2   3  -1  190.01   35.91   0
   2  -3   1  181.08   17.17   0
   2   3   1  170.09   17.32   0
  -2  -3  -1  193.93   17.49   0
   3   3   1   27.88   14.95   0
  -3  -3  -1   24.29   17.83   0
   3  -3   1   26.17   14.24   0
  -3   3  -1   22.88   21.25   0
  -3  -3  -1   15.72   14.74   0
   3   3   1   31.69   19.48   0
  -3   3  -1   18.50   13.60   0
   4   3   1 2829.36   18.86   0
  -4  -3  -1 2817.51   24.57   0
  -4   3  -1 2888.23   18.83   0
   4  -3   1 2722.70   16.53   0
  -4   3  -1 2788.35   26.72   0
   4   3   1 2822.99   23.81   0
  -4  -3  -1 2768.35   16.57   0
  -5  -3  -1  396.98   12.59   0
  -5   3  -1  368.52   12.11   0
   5   3   1  377.82   13.43   0
   5   3   1  400.60   12.12   0
  -5  -3  -1  395.65   12.57   0
  -5   3  -1  374.12   15.55   0
   5  -3   1  400.68   12.27   0
   6   3   1 1280.66   13.26   0
  -6   3  -1 1255.88   15.71   0
  -6  -3  -1 1266.63   14.48   0
  -6   3  -1 1294.16   12.78   0
  -6  -3  -1 1269.88   13.48   0
   6   3   1 1284.07   15.12   0
   6  -3   1 1244.56   13.02   0
  -7  -3  -1  223.50   13.44   0
   7  -3   1  232.96   11.20   0
  -7   3  -1  242.41   10.65   0
   7   3   1  232.88   14.37   0
  -7  -3  -1  216.15   11.77   0
  -7   3  -1  231.37   12.05   0
   7   3   1  216.25   11.43   0
  -8   3  -1  184.32    9.65   0
   8   3   1  184.50    9.78   0
   8  -3   1  172.07   10.64   0
   8   3   1  168.09   13.70   0
  -8  -3  -1  176.20   10.24   0
  -8  -3  -1  163.95   10.97   0
  -8   3  -1  165.76   11.32   0
  -9  -3  -1  309.66   10.86   0
   9   3   1  335.00   10.60   0
   9  -3   1  327.23    7.86   0
  -9   3  -1  349.77    9.77   0
  -9   3  -1  337.10   12.59   0
  -9  -3  -1  330.86    9.76   0
 -10  -3  -1  659.83   11.05   0
 -10   3  -1  638.58   13.56   0
  10  -3   1  629.49   11.07   0
 -10   3  -1  647.37   10.52   0
 -10  -3  -1  623.09   10.85   0
  10   3   1  632.15   13.37   0
  11  -3   1   42.67    9.25   0
  11   3   1   52.57   11.19   0
 -11  -3  -1   33.55    8.51   0
 -11  -3  -1   34.40    9.21   0
 -11   3  -1   25.61    9.05   0
 -11   3  -1   39.25    8.49   0
 -12  -3  -1   26.80   10.44   0
  12  -3   1    3.61    8.68   0
 -12  -3  -1   17.64    8.91   0
 -12   3  -1   28.22    9.19   0
 -12   3  -1   12.52    8.41   0
  12   3   1   33.40   11.08   0
  13   3   1   12.22   10.96   0
 -13  -3  -1  -16.17    9.24   0
  13  -3   1   10.26    6.01   0
 -13   3  -1   -9.22    9.12   0
 -13  -3  -1   10.87    8.50   0
 -13   3  -1  -11.26    8.15   0
  13   4  -1   15.65    8.99   0
 -13  -4   1   10.84    8.42   0
 -13  -4   1   -5.03    8.39   0
 -13   4   1    7.43    8.26   0
 -13   4   1    9.68   10.69   0
  13  -4  -1   16.56    8.86   0
  12   4  -1  407.44   10.80   0
 -12   4   1  453.21   12.82   0
 -12   4   1  440.99    9.58   0
 -12  -4   1  436.04   10.13   0
  12  -4  -1  402.89    9.87   0
 -12  -4   1  434.75   10.05   0
 -11  -4   1   16.65    8.98   0
  11   4  -1    0.09    9.13   0
  11  -4  -1   16.35    8.84   0
 -11  -4   1   -4.00    8.38   0
  11   4  -1  -10.61    8.69   0
 -11   4   1   21.47    8.56   0
 -11   4   1    3.86    9.25   0
 -10   4   1   98.66    8.98   0
  10   4  -1  100.02    9.24   0
 -10   4   1   73.63   11.93   0
 -10  -4   1   96.52   10.72   0
  10   4  -1   88.89   11.61   0
 -10  -4   1   81.91    9.77   0
  10  -4  -1   88.20    9.12   0
   9   4  -1  111.54    9.78   0
   9   4  -1   99.04    9.47   0
  -9   4   1   89.52   10.43   0
   9  -4  -1  121.78    9.55   0
  -9   4   1  100.17    9.21   0
  -9  -4   1   91.10   10.19   0
  -9  -4   1   83.04    8.88   0
  -8   4   1  848.83    8.94   0
  -8   4   1  884.66   15.67   0
  -8  -4   1  865.13   12.93   0
   8   4  -1  850.45   11.73   0
   8   4  -1  860.56   13.46   0
   8  -4  -1  843.31   11.44   0
  -8  -4   1  827.17   12.04   0
  -7   4   1  239.34   10.21   0
   7   4  -1  232.55   11.08   0
   7   4  -1  249.63   11.78   0
   7  -4  -1  239.83    8.15   0
  -7  -4   1  245.49   13.30   0
  -7   4   1  238.02   12.12   0
  -7  -4   1  261.69   11.37   0
   6   4  -1 1398.50   13.56   0
  -6  -4   1 1446.84   17.31   0
  -6   4   1 1421.06   19.48   0
   6   4  -1 1464.02   17.93   0
   6  -4  -1 1423.93   13.42   0
  -6   4   1 1439.90   13.32   0
  -6  -4   1 1411.84   11.53   0
   5  -4  -1   24.42   10.61   0
  -5  -4   1   12.73   11.24   0
   5   4  -1   29.97   10.96   0
   5   4  -1   25.79   13.48   0
  -5  -4   1   24.67   12.92   0
  -5   4   1   19.15   10.24   0
   5  -4  -1   14.42   14.03   0
  -5   4   1   19.66   17.04   0
  -4  -4   1  101.13   12.71   0
  -4  -4   1  112.35   16.60   0
   4   4  -1  102.89   12.68   0
   4   4  -1  104.33   17.06   0
  -4   4   1  116.55   20.30   0
  -4   4   1   94.09   11.90   0
   4  -4  -1  126.33   12.08   0
  -3   4   1  440.05   13.31   0
   3  -4  -1  471.34   13.76   0
  -3  -4   1  459.82   14.32   0
   3   4  -1  463.98   24.24   0
   3   4  -1  469.97   13.96   0
  -2   4   1 1169.70   16.98   0
   2  -4  -1 1152.08   17.68   0
  -2  -4   1 1184.69   17.14   0
   2   4  -1 1145.85   17.64   0
   1   4  -1  577.81   30.23   0
  -1  -4   1  580.57   18.89   0
   1  -4  -1  567.00   21.06   0
  -1   4   1  570.14   18.07   0
   1   4  -1  587.63   22.64   0
   1  -4  -1  581.25   26.22   0
   0   4   1 2352.61   30.30   0
   0   4  -1 2336.27   27.27   0
   0  -4   1 2344.76   29.62   0
   0  -4  -1 2323.90   29.36   0
   0  -4   1 2388.12   31.75   0
   0  -4  -1 2392.86   28.47   0
   0   4  -1 2331.81   29.81   0
   1   4   1  366.68   20.72   0
  -1   4  -1  355.33   26.25   0
  -1  -4  -1  366.47   17.13   0
  -1   4  -1  355.01   20.89   0
  -1  -4  -1  346.48   31.63   0
   1  -4   1  352.63   26.76   0
   1  -4   1  369.94   18.53   0
  -2   4  -1  285.81   14.36   0
  -2  -4  -1  278.63   14.31   0
   2   4   1  293.06   14.33   0
   2  -4   1  266.80   14.94   0
  -3  -4  -1  408.80   13.11   0
  -3   4  -1  405.49   30.46   0
  -3   4  -1  411.76   28.57   0
  -3  -4  -1  402.36   20.30   0
   3  -4   1  408.30   13.58   0
  -3   4  -1  390.27   12.75   0
   3   4   1  390.68   13.03   0
   4  -4   1   44.43   12.01   0
  -4  -4  -1   31.44   12.38   0
   4   4   1   37.75   12.20   0
  -4  -4  -1   34.09   15.97   0
  -4   4  -1   27.86   11.50   0
  -4   4  -1   45.27   17.07   0
   4   4   1   38.22   15.15   0
  -5   4  -1  610.67    9.52   0
   5   4   1  619.63   16.65   0
  -5   4  -1  622.73   19.67   0
   5  -4   1  646.88   12.21   0
  -5  -4  -1  627.02   15.42   0
   5   4   1  646.77   12.50   0
  -5  -4  -1  620.13   12.71   0
  -6   4  -1  293.19   10.76   0
  -6  -4  -1  293.85   13.69   0
  -6   4  -1  291.94   14.95   0
   6  -4   1  278.13   11.19   0
   6   4   1  283.00   12.60   0
   6   4   1  266.63   11.16   0
  -6  -4  -1  281.80   11.46   0
   7  -4   1  165.49   10.55   0
  -7  -4  -1  159.26   10.45   0
   7   4   1  168.84   14.15   0
   7   4   1  163.21   10.42   0
  -7  -4  -1  154.20    7.86   0
  -7   4  -1  163.94   13.79   0
  -7   4  -1  177.41   10.12   0
   8   4   1   11.25   10.45   0
   8  -4   1   25.38    9.77   0
  -8  -4  -1   16.86    9.55   0
   8   4   1   12.78    9.85   0
  -8  -4  -1   29.78   10.26   0
  -8   4  -1   24.74   10.42   0
  -8   4  -1    2.96    9.08   0
   9  -4   1   12.74    9.12   0
  -9   4  -1   20.39    9.20   0
  -9  -4  -1   16.93   10.64   0
   9   4   1   12.26    9.83   0
  -9   4  -1    8.06   12.82   0
   9   4   1   -0.01    9.30   0
  -9  -4  -1   14.02    9.81   0
 -10  -4  -1 2529.13   14.33   0
  10   4   1 2595.43   17.99   0
  10  -4   1 2563.55   14.36   0
 -10  -4  -1 2663.61   15.90   0
 -10   4  -1 2519.77   17.19   0
 -10   4  -1 2552.58   13.78   0
 -11  -4  -1   34.85    8.91   0
  11  -4   1   29.54    9.17   0
  11   4   1   36.05    9.34   0
 -11  -4  -1   38.92   10.41   0
 -11   4  -1   34.19    7.92   0
 -11   4  -1   28.29   11.32   0
 -12   4  -1   -8.74    8.25   0
  12   4   1    7.62    9.38   0
  12  -4   1   18.20    8.64   0
 -12   4  -1   -1.41   11.04   0
 -12  -4  -1   16.62    8.85   0
 -12  -4  -1    4.01    8.34   0
 -13   4  -1   18.86   11.26   0
  13  -4   1   24.59    8.82   0
  13   4   1    7.78    9.27   0
 -13   4  -1   29.27    8.33   0
 -13  -4  -1    6.17    8.94   0
 -13   5   1   -0.91    8.13   0
 -13  -5   1   11.31    8.81   0
  13  -5  -1   26.03    8.37   0
 -13  -5   1   12.04    8.95   0
  13   5  -1   22.51    9.47   0
 -13   5   1   16.54    8.78   0
  12  -5  -1   57.67    8.50   0
 -12   5   1   59.73    9.25   0
 -12  -5   1   58.44   10.47   0
 -12  -5   1   55.83    8.62   0
 -12   5   1   64.27    8.35   0
  12   5  -1   55.81   11.33   0
 -11   5   1   11.84   11.10   0
 -11  -5   1   16.09    8.77   0
 -11   5   1   13.70    8.21   0
 -11  -5   1   21.73   10.35   0
  11   5  -1  -10.53    8.42   0
  11   5  -1   13.19    8.88   0
  11  -5  -1  -13.98    8.58   0
  10   5  -1  110.68    8.88   0
  10  -5  -1   98.76    9.11   0
 -10   5   1  104.71    9.94   0
  10   5  -1  102.91    9.95   0
 -10   5   1  108.86    8.48   0
 -10  -5   1  111.91    9.23   0
 -10  -5   1  100.15   10.84   0
  -9   5   1  127.34    8.83   0
  -9  -5   1  125.36   10.12   0
   9   5  -1  122.55   10.67   0
   9  -5  -1  118.74    6.72   0
  -9  -5   1  121.43    6.70   0
  -9   5   1  116.98   12.21   0
   9   5  -1  147.58    8.94   0
   8   5  -1  802.89   11.42   0
  -8   5   1  789.85   11.13   0
   8  -5  -1  810.96   11.34   0
  -8   5   1  834.95   16.08   0
  -8  -5   1  828.75   14.71   0
   8   5  -1  818.49   15.42   0
  -8  -5   1  828.95   12.07   0
   7   5  -1  334.07   14.08   0
  -7   5   1  339.24   10.21   0
   7  -5  -1  326.78   10.71   0
  -7  -5   1  337.57   11.15   0
   7   5  -1  341.23   10.80   0
  -7   5   1  333.33   14.75   0
  -7  -5   1  321.77   11.31   0
  -6  -5   1  163.70   13.83   0
  -6   5   1  165.01   10.26   0
   6   5  -1  163.98   14.34   0
  -6   5   1  167.25   16.90   0
   6   5  -1  157.50   11.20   0
  -6  -5   1  162.15   11.30   0
   6  -5  -1  161.00    7.93   0
  -5  -5   1  169.54   11.17   0
  -5   5   1  184.88   10.26   0
  -5  -5   1  187.69   14.38   0
   5  -5  -1  171.57    7.68   0
   5   5  -1  178.10   10.83   0
  -5   5   1  187.64   19.86   0
   5   5  -1  188.82   14.96   0
   4  -5  -1   55.71   11.19   0
  -4   5   1   53.30    7.92   0
   4   5  -1   53.55   19.90   0
  -4  -5   1   53.57   11.59   0
   4   5  -1   42.53   11.31   0
   3  -5  -1  554.44   14.06   0
  -3   5   1  572.96   13.10   0
   3   5  -1  577.75   13.44   0
  -3  -5   1  560.64   14.23   0
  -2  -5   1 2543.97   20.04   0
   2   5  -1 2559.92   21.85   0
  -2   5   1 2572.08   21.65   0
   2  -5  -1 2535.46   19.83   0
  -1  -5   1  118.83   13.87   0
   1  -5  -1  116.91   13.22   0
   1   5  -1  126.61   17.13   0
   1  -5  -1  119.66   16.84   0
   1   5  -1  120.40   21.85   0
  -1   5   1  120.04   13.77   0
  -1   5  -1  913.18   24.55   0
   1   5   1  884.80   16.76   0
  -1   5  -1  908.25   16.58   0
  -1  -5  -1  922.54   16.54   0
   1  -5   1  887.44   25.02   0
  -1  -5  -1  897.27   29.05   0
   1  -5   1  910.19   17.51   0
  -2   5  -1  691.33   14.63   0
  -2  -5  -1  706.07   15.11   0
   2  -5   1  703.45   15.20   0
   2   5   1  717.77   14.73   0
  -3  -5  -1 3654.56   20.25   0
  -3   5  -1 3735.64   20.17   0
   3  -5   1 3673.05   20.75   0
   3   5   1 3700.29   20.33   0
  -4  -5  -1  547.88   21.58   0
  -4   5  -1  552.63   31.14   0
   4   5   1  545.33   12.52   0
   4  -5   1  546.34   12.87   0
  -4   5  -1  542.48   32.72   0
  -4   5  -1  544.18   12.25   0
  -4  -5  -1  562.57   12.55   0
  -5   5  -1  337.28   20.99   0
  -5   5  -1  338.10   10.83   0
  -5  -5  -1  327.90    8.67   0
   5   5   1  326.05   11.15   0
   5  -5   1  333.88   11.19   0
  -5   5  -1  327.00   19.19   0
  -5  -5  -1  343.26   15.13   0
   6   5   1  478.98   13.67   0
  -6   5  -1  474.61   16.49   0
  -6  -5  -1  480.76   11.79   0
   6   5   1  511.04   11.59   0
  -6  -5  -1  497.87   14.65   0
   6  -5   1  499.80   11.54   0
  -6   5  -1  481.69   11.30   0
   7   5   1   84.91   10.09   0
  -7   5  -1   70.33    9.51   0
  -7  -5  -1   86.45   11.97   0
  -7   5  -1   83.29   13.96   0
  -7  -5  -1   84.43   10.58   0
   7  -5   1   81.60   10.10   0
   7   5   1   91.70   13.05   0
  -8  -5  -1   -6.28    9.98   0
  -8   5  -1   -5.41    9.22   0
   8  -5   1    4.37    9.76   0
   8   5   1   -2.14    9.53   0
  -8   5  -1    9.75   12.57   0
  -8  -5  -1    0.39   11.57   0
   8   5   1    4.29   10.26   0
   9  -5   1  345.91    9.73   0
  -9  -5  -1  341.71   10.58   0
   9   5   1  338.79   13.26   0
  -9  -5  -1  348.92   10.34   0
  -9   5  -1  337.23   12.82   0
  -9   5  -1  335.40    9.26   0
 -10  -5  -1  121.23   10.77   0
 -10  -5  -1  129.14    9.51   0
 -10   5  -1  119.94    8.52   0
  10  -5   1  122.95    9.27   0
 -10   5  -1  137.77   11.93   0
  10   5   1  133.25   12.15   0
 -11   5  -1   45.25    7.93   0
  11   5   1   29.16    9.22   0
 -11  -5  -1   40.57    8.95   0
 -11   5  -1   23.70   11.07   0
  11  -5   1   23.33    6.37   0
 -11  -5  -1   31.33   11.00   0
 -12  -5  -1   99.34    9.12   0
 -12   5  -1  108.12    8.41   0
  12   5   1  117.34   11.40   0
  12  -5   1   98.23    8.57   0
 -12   5  -1  106.13   11.66   0
 -12  -5  -1  113.53    9.11   0
 -12  -6   1    1.74   10.33   0
 -12   6   1   13.47    7.43   0
  12   6  -1   10.53   11.17   0
  12  -6  -1    7.97    6.06   0
 -12  -6   1    2.76    8.31   0
 -12   6   1    7.93   10.77   0
  11   6  -1 1172.12   11.22   0
  11   6  -1 1091.81   15.62   0
 -11  -6   1 1085.64    9.58   0
 -11   6   1 1090.47    9.00   0
 -11   6   1 1136.71   16.31   0
 -11  -6   1 1163.51   14.80   0
  11  -6  -1 1072.21   11.04   0
  10  -6  -1   26.41    8.67   0
  10   6  -1   53.35    8.85   0
 -10  -6   1   37.50   10.74   0
 -10   6   1   28.87    8.40   0
  10   6  -1   32.46   11.59   0
 -10  -6   1   36.65    9.22   0
 -10   6   1   28.82   11.56   0
  -9  -6   1  218.09    9.52   0
   9   6  -1  240.16    9.08   0
  -9   6   1  223.18   14.62   0
  -9  -6   1  221.21   11.85   0
  -9   6   1  233.53    8.75   0
   9  -6  -1  229.94    9.41   0
   9   6  -1  211.39   12.64   0
   8   6  -1   15.92   12.65   0
  -8   6   1   17.39    9.16   0
   8  -6  -1    7.61    9.46   0
  -8  -6   1   16.42   11.88   0
  -8   6   1   10.71   14.36   0
  -8  -6   1   -2.13    7.23   0
   8   6  -1   11.07    9.33   0
  -7   6   1 1115.67   11.72   0
  -7  -6   1 1108.95   18.43   0
  -7  -6   1 1109.26   12.65   0
   7  -6  -1 1088.64   10.09   0
   7   6  -1 1091.32   12.22   0
  -7   6   1 1118.89   21.94   0
   7   6  -1 1139.35   19.57   0
   6   6  -1   47.44   15.93   0
  -6  -6   1   55.02   14.73   0
  -6   6   1   46.47    9.96   0
   6  -6  -1   66.76   10.87   0
   6   6  -1   64.57   10.28   0
  -6   6   1   54.84   19.93   0
  -6  -6   1   65.61   10.76   0
  -5  -6   1 2275.37   15.56   0
   5  -6  -1 2331.65   15.48   0
  -5   6   1 2320.26   15.20   0
   5   6  -1 2423.32   15.53   0
   5   6  -1 2391.83   30.55   0
   4  -6  -1  205.67   11.32   0
   4   6  -1  221.90   11.25   0
  -4  -6   1  209.87   12.06   0
  -4   6   1  215.81   11.09   0
  -3  -6   1 1197.49   15.24   0
   3  -6  -1 1177.01   14.77   0
  -3   6   1 1214.81   14.71   0
   3   6  -1 1265.59   15.03   0
  -2   6   1 1409.82   17.82   0
   2   6  -1 1431.26   16.27   0
   2  -6  -1 1364.14   36.18   0
   2  -6  -1 1381.50   16.02   0
  -2  -6   1 1418.20   16.38   0
   2  -6  -1 1396.16   34.72   0
   1   6  -1  216.05   13.24   0
   1   6  -1  215.77   19.26   0
  -1  -6   1  213.66   13.06   0
   1  -6  -1  205.69   12.66   0
   1  -6  -1  210.31   15.46   0
  -1   6   1  211.41   12.83   0
   0   6  -1   97.89   14.91   0
   0  -6   1  101.37   16.53   0
   0  -6  -1   97.45   11.89   0
   0  -6   1   90.77   16.19   0
   0   6  -1   97.48   15.43   0
   0   6   1   98.40   14.81   0
   0  -6  -1   91.54   14.17   0
  -1   6  -1 1391.18   23.50   0
  -1   6  -1 1330.45   16.65   0
  -1  -6  -1 1335.85   16.36   0
   1   6   1 1401.98   16.71   0
   1  -6   1 1348.73   17.50   0
  -1  -6  -1 1308.35   27.57   0
   1  -6   1 1337.88   24.20   0
  -2   6  -1  458.21   12.92   0
   2  -6   1  487.94   15.87   0
   2   6   1  493.43   13.43   0
   2  -6   1  446.71   32.93   0
  -2  -6  -1  457.05   13.55   0
  -3  -6  -1  250.39   12.56   0
   3  -6   1  266.78   12.47   0
   3   6   1  270.27   12.52   0
  -3   6  -1  252.94   12.05   0
   4   6   1   93.73   11.40   0
  -4   6  -1  102.55   10.88   0
  -4  -6  -1  104.91   26.91   0
   4  -6   1   92.20   11.51   0
  -4  -6  -1  115.10   10.65   0
  -5  -6  -1  362.02   18.62   0
  -5   6  -1  370.38   10.96   0
   5   6   1  376.75   11.15   0
   5  -6   1  367.18   11.56   0
  -5  -6  -1  384.88   11.26   0
   6  -6   1   17.46   10.39   0
  -6  -6  -1   -0.85   12.41   0
  -6   6  -1    3.85    9.91   0
   6   6   1    4.29   10.00   0
  -6   6  -1    2.80   18.53   0
  -6   6  -1    0.65   16.83   0
  -6  -6  -1    3.15   10.50   0
  -7   6  -1   61.88    9.38   0
  -7   6  -1   57.44   17.95   0
   7   6   1   54.80    9.86   0
  -7  -6  -1   52.04    7.33   0
  -7  -6  -1   57.89   12.97   0
   7  -6   1   43.23    9.89   0
  -7   6  -1   52.58   14.22   0
   8  -6   1    6.00    9.31   0
   8   6   1    8.15    8.99   0
  -8   6  -1    7.83    8.79   0
  -8   6  -1    4.41   13.92   0
  -8  -6  -1    8.85   11.55   0
  -8  -6  -1   15.26    9.53   0
  -9   6  -1   41.46   13.82   0
  -9  -6  -1   31.20    8.77   0
  -9  -6  -1   42.17   11.00   0
   9  -6   1   21.28    8.77   0
  -9   6  -1   34.30    8.34   0
  10  -6   1  212.12    8.83   0
 -10  -6  -1  222.95    9.18   0
 -10  -6  -1  209.24   11.86   0
 -10   6  -1  215.71   12.26   0
 -10   6  -1  207.13    8.54   0
  11  -6   1   19.11    8.37   0
 -11   6  -1   20.05   11.10   0
 -11  -6  -1   18.89   10.58   0
 -11   6  -1   20.57    7.86   0
 -11  -6  -1   23.28    5.95   0
  12  -6   1    5.00    8.42   0
 -12   6  -1   -0.81   10.78   0
 -12  -6  -1   10.76   10.06   0
 -12  -6  -1   -2.63    8.37   0
 -12   6  -1   21.39    7.76   0
 -12   7   1   22.15   12.69   0
 -12   7   1   17.16   11.74   0
 -12  -7   1   25.99    8.81   0
 -12  -7   1   31.31    8.70   0
 -12   7   1   24.32    7.57   0
  12  -7  -1   28.65    8.34   0
 -11   7   1    2.63    7.79   0
 -11   7   1    5.96   12.87   0
 -11  -7   1   -1.53    8.21   0
  11  -7  -1  -19.44    8.11   0
 -11  -7   1    0.32   10.59   0
  10   7  -1  103.64    6.09   0
 -10   7   1  101.87    8.79   0
  10   7  -1   89.65   11.61   0
 -10   7   1   99.07   14.97   0
  10  -7  -1   86.20    8.89   0
 -10  -7   1   87.56    8.65   0
 -10  -7   1  109.88   11.35   0
  -9   7   1    0.31   11.75   0
   9   7  -1   -4.35    6.01   0
   9  -7  -1   11.47    8.62   0
   9   7  -1    9.16   11.35   0
  -9  -7   1   25.50    8.95   0
  -9  -7   1   -1.99   11.07   0
  -9   7   1    7.70    8.17   0
  -9   7   1    2.65   14.69   0
   8   7  -1   38.96   13.59   0
   8   7  -1   75.33    8.75   0
  -8   7   1   44.96    8.48   0
   8  -7  -1   57.70    9.59   0
  -8  -7   1   47.86    9.11   0
  -8  -7   1   48.55   11.41   0
  -8   7   1   50.18   16.96   0
  -8   7   1   45.32   18.27   0
   7  -7  -1  615.47   11.11   0
  -7   7   1  620.10   10.65   0
  -7  -7   1  649.47   11.50   0
   7   7  -1  651.29   11.26   0
  -6  -7   1   62.11   10.12   0
   6  -7  -1   57.03   10.09   0
  -6   7   1   75.41    9.61   0
   6   7  -1   63.66    9.91   0
  -5   7   1   75.57   10.36   0
   5  -7  -1   87.68   10.98   0
   5   7  -1   65.34   10.84   0
  -5  -7   1   73.49   11.36   0
  -4  -7   1  185.78   11.14   0
   4  -7  -1  172.75   11.19   0
  -4   7   1  168.80   10.85   0
   4   7  -1  155.05   11.14   0
   3  -7  -1  253.78   11.89   0
   3   7  -1  263.73   12.11   0
  -3   7   1  243.59   11.46   0
  -3  -7   1  255.37   12.07   0
  -2   7   1  300.08   11.57   0
  -2  -7   1  312.55   12.49   0
   2  -7  -1  308.31   22.95   0
   2   7  -1  319.65   12.64   0
   2  -7  -1  304.37   11.80   0
   2  -7  -1  293.30   22.58   0
  -1  -7   1 1447.41   16.29   0
  -1   7   1 1427.34   17.77   0
   1  -7  -1 1398.99   17.96   0
   1   7  -1 1421.62   24.77   0
   1   7  -1 1436.77   15.99   0
   1  -7  -1 1426.24   20.93   0
   0  -7   1  111.17   11.91   0
   0  -7   1  100.49   15.13   0
   0  -7  -1   98.51   13.84   0
   0   7  -1  105.93   14.11   0
   0   7   1  108.23   13.45   0
   0   7  -1  101.43   13.79   0
   0  -7  -1  110.36   13.65   0
  -1  -7  -1 1086.80   25.68   0
   1   7   1 1094.91   14.63   0
   1  -7   1 1117.83   17.68   0
   1  -7   1 1089.22   22.60   0
  -1   7  -1 1094.43   21.97   0
  -1  -7  -1 1100.19   14.80   0
  -1   7  -1 1070.11   14.84   0
   2  -7   1 1309.57   15.03   0
  -2  -7  -1 1362.70   15.36   0
   2   7   1 1347.84   15.17   0
  -2   7  -1 1321.10   14.52   0
   2  -7   1 1315.63   32.65   0
   3  -7   1 4050.54   20.42   0
   3   7   1 4098.06   19.75   0
  -3   7  -1 4032.25   20.04   0
  -3  -7  -1 4081.64   19.88   0
  -4   7  -1  176.12   10.76   0
   4  -7   1  189.35   11.30   0
  -4  -7  -1  191.51   11.68   0
   4   7   1  190.93    8.39   0
  -5   7  -1   96.31   10.47   0
  -5  -7  -1   89.35   10.78   0
   5   7   1   97.07   10.69   0
   5  -7   1   91.53   11.27   0
   6  -7   1  423.56   11.68   0
  -6   7  -1  459.81   10.56   0
  -6  -7  -1  440.79   20.66   0
   6   7   1  448.17   10.96   0
  -6  -7  -1  425.87   11.48   0
  -7  -7  -1   61.99   10.23   0
  -7   7  -1   46.75    9.38   0
   7   7   1   48.11    9.60   0
  -7  -7  -1   63.76   13.91   0
   7  -7   1   59.69   10.01   0
   8   7   1  114.76    8.93   0
  -8   7  -1  112.45   17.73   0
  -8   7  -1  105.40   16.52   0
   8  -7   1  114.36    9.50   0
  -8  -7  -1  113.86    6.52   0
  -8   7  -1  118.76    8.51   0
  -8  -7  -1  107.03   11.43   0
  -9   7  -1  120.56   14.41   0
  -9   7  -1  139.57    8.65   0
  -9   7  -1  125.60   15.85   0
   9  -7   1  109.55    8.99   0
  -9  -7  -1  114.97    9.14   0
  -9  -7  -1  119.87   11.58   0
 -10   7  -1  141.05    6.07   0
 -10  -7  -1  133.22   11.53   0
 -10   7  -1  127.71   14.15   0
 -10   7  -1  137.98   14.14   0
 -10  -7  -1  140.62    8.74   0
  10  -7   1  149.32    8.59   0
 -11  -7  -1   76.09   11.08   0
 -11   7  -1   81.23   12.32   0
 -11   7  -1   85.83   13.18   0
 -11  -7  -1   82.45    8.71   0
  11  -7   1   65.15    6.34   0
  12  -7   1   22.57    8.45   0
 -12   7  -1   35.44    5.66   0
 -12   7  -1   26.00   12.72   0
 -12   7  -1   24.35   12.06   0
 -12  -7  -1   22.19   10.94   0
 -12   8   1    6.08   17.81   0
 -12   8   1   10.37   17.32   0
 -12  -8   1   -5.68    5.87   0
 -12   8   1    9.28    7.82   0
  12  -8  -1   11.88    8.51   0
 -11   8   1  159.90   22.75   0
  11  -8  -1  153.92    9.03   0
 -11  -8   1  178.56    8.66   0
 -11   8   1  163.54   23.58   0
 -11   8   1  154.91    8.01   0
 -10   8   1   16.06    7.81   0
  10  -8  -1    6.66    8.54   0
  10   8  -1   25.65    8.21   0
 -10  -8   1    3.56    8.24   0
  -9  -8   1  134.37    9.04   0
   9   8  -1  144.84    8.67   0
   9  -8  -1  148.18    9.47   0
  -9   8   1  129.88    8.61   0
   8  -8  -1   36.02    8.89   0
  -8  -8   1   22.33    6.84   0
  -8   8   1   23.10    8.68   0
   8   8  -1   32.62    9.40   0
  -7   8   1   37.21    9.16   0
   7   8  -1   36.53    9.33   0
   7  -8  -1   14.30    6.93   0
  -7  -8   1   19.52    7.08   0
  -6   8   1  120.87   10.18   0
   6  -8  -1  120.34   10.42   0
   6   8  -1  132.50    9.58   0
  -6  -8   1  114.46   10.16   0
  -5  -8   1  739.90   13.20   0
   5   8  -1  738.58   12.48   0
  -5   8   1  731.65   11.98   0
   5  -8  -1  748.46   12.55   0
  -4  -8   1  359.57   12.49   0
  -4   8   1  367.28   10.87   0
   4  -8  -1  375.94   11.21   0
   4   8  -1  401.38   12.00   0
   3   8  -1  963.11   13.38   0
  -3  -8   1  927.92   13.49   0
   3  -8  -1  940.88   13.47   0
  -3   8   1  913.71   13.04   0
  -2  -8   1  811.54   13.61   0
  -2   8   1  813.72   14.77   0
   2  -8  -1  796.78   13.28   0
   2  -8  -1  768.08   22.68   0
   2  -8  -1  811.78   23.69   0
   2   8  -1  852.49   13.33   0
   1   8  -1   12.43   10.60   0
   1  -8  -1   12.38   13.17   0
   1   8  -1    8.91   15.08   0
  -1  -8   1    3.56   10.83   0
   1  -8  -1   10.20   14.01   0
  -1   8   1   12.28    9.94   0
   0   8   1    8.15   12.91   0
   0  -8  -1   11.00   13.75   0
   0  -8   1   11.72   13.73   0
   0   8  -1   -0.91   12.61   0
   0   8  -1    4.12   10.69   0
   0  -8  -1    1.87   13.79   0
   0  -8   1   -0.83   14.32   0
   1  -8   1  927.70   18.87   0
  -1  -8  -1  924.06   13.87   0
  -1   8  -1  921.60   15.26   0
  -1  -8  -1  916.74   23.96   0
   1  -8   1  920.32   14.54   0
   2  -8   1    7.71   11.06   0
   2  -8   1    5.74   19.67   0
  -2  -8  -1    2.02   11.26   0
   2   8   1   10.30   10.60   0
  -2   8  -1    5.09   12.51   0
  -3  -8  -1  534.09   12.46   0
  -3   8  -1  561.62   11.74   0
   3  -8   1  572.53   12.64   0
   3   8   1  548.87   12.38   0
   4   8   1  185.84   10.98   0
  -4   8  -1  187.23   10.51   0
   4  -8   1  169.06   11.17   0
  -4  -8  -1  195.19   11.41   0
   5   8   1  114.67   10.93   0
  -5   8  -1  111.73   10.91   0
   5  -8   1  125.43   10.84   0
  -5  -8  -1  123.78   11.21   0
   6   8   1  152.79   10.08   0
  -6   8  -1  148.61    9.73   0
   6  -8   1  140.52    7.86   0
  -6  -8  -1  162.76   10.37   0
  -7   8  -1  127.72    9.38   0
   7  -8   1  140.07   10.01   0
  -7  -8  -1  116.82    9.62   0
   7   8   1  133.06    9.37   0
  -8  -8  -1   18.10    8.75   0
  -8   8  -1   49.42    8.16   0
   8  -8   1   56.86    9.40   0
  -8  -8  -1   46.79   14.36   0
  -9  -8  -1  340.33    9.56   0
  -9  -8  -1  349.13   14.46   0
   9  -8   1  308.90    7.58   0
  -9   8  -1  315.56    9.59   0
 -10  -8  -1  124.84   12.99   0
  10  -8   1  124.48    8.54   0
 -10  -8  -1  109.80    8.71   0
 -10   8  -1  139.13    8.60   0
 -11  -8  -1   30.00   10.76   0
 -11   8  -1   25.79   17.83   0
  11  -8   1   27.91    8.09   0
 -11  -8  -1   26.02    8.22   0
 -11   8  -1   26.26   19.40   0
 -11   9   1   28.10    8.31   0
 -11  -9   1   16.85    8.09   0
  11  -9  -1   29.40    9.06   0
  10   9  -1    7.82    5.71   0
  10  -9  -1   11.47    6.28   0
 -10   9   1   18.25    8.20   0
 -10  -9   1    8.08    8.30   0
  -9   9   1  154.32    8.92   0
   9   9  -1  187.73    8.88   0
   9  -9  -1  156.11    9.25   0
  -9  -9   1  165.39    9.27   0
  -8   9   1   56.28    8.69   0
   8  -9  -1   34.23    6.62   0
   8   9  -1   48.10    8.97   0
  -8  -9   1   34.04    8.76   0
   7   9  -1  281.48    9.71   0
  -7  -9   1  259.79    9.97   0
  -7   9   1  265.46    9.56   0
   7  -9  -1  277.26    9.99   0
  -6   9   1   62.04    9.19   0
   6   9  -1   76.44    9.76   0
  -6  -9   1   60.24   10.14   0
   6  -9  -1   65.38    9.47   0
   5   9  -1   87.13    9.87   0
   5  -9  -1   69.44   10.44   0
  -5  -9   1   89.83   10.71   0
  -5   9   1   89.85    9.92   0
  -4  -9   1  860.86   12.14   0
   4  -9  -1  840.93   11.86   0
  -4   9   1  845.63   11.95   0
   4   9  -1  875.03   12.61   0
  -3  -9   1   49.07   10.43   0
   3  -9  -1   39.20   10.40   0
   3   9  -1   44.64    9.98   0
  -3   9   1   48.72   11.96   0
  -2   9   1   64.22   10.24   0
  -2  -9   1   66.49   11.14   0
   2  -9  -1   65.67   17.82   0
   2  -9  -1   57.78   16.50   0
   2   9  -1   56.28   10.50   0
   2  -9  -1   61.13   11.13   0
   1   9  -1 1345.49   15.03   0
   1  -9  -1 1318.12   17.80   0
   1  -9  -1 1348.31   21.11   0
   1   9  -1 1311.51   22.17   0
  -1   9   1 1316.22   17.00   0
  -1  -9   1 1340.56   17.37   0
   0   9   1 1486.19   19.20   0
   0  -9   1 1469.53   20.38   0
   0   9  -1 1494.82   18.90   0
   0  -9  -1 1457.98   18.72   0
   0  -9  -1 1485.78   20.00   0
   0  -9   1 1509.65   19.01   0
   0   9  -1 1540.00   18.45   0
  -1  -9  -1   31.64   10.88   0
   1  -9   1   24.99   14.31   0
  -1  -9  -1   30.26   18.23   0
  -1   9  -1   27.80   12.50   0
   1  -9   1   23.63   11.32   0
   2  -9   1  430.44   22.09   0
  -2  -9  -1  430.96   11.80   0
  -2   9  -1  430.29   11.49   0
   2  -9   1  428.58   12.68   0
  -3  -9  -1  452.89   11.38   0
   3  -9   1  470.26   13.57   0
  -3   9  -1  467.50   11.08   0
  -4   9  -1  582.74   11.10   0
   4   9   1  586.85   12.09   0
  -4  -9  -1  571.57   11.74   0
   4  -9   1  570.43   12.12   0
   5   9   1   92.43   10.71   0
  -5   9  -1  100.13   10.02   0
   5  -9   1   76.61   10.15   0
  -5  -9  -1   66.21   10.43   0
  -6   9  -1  238.47    9.61   0
   6  -9   1  249.85   10.34   0
   6   9   1  237.21   10.19   0
  -6  -9  -1  249.04   10.34   0
  -7   9  -1   14.76    8.89   0
  -7  -9  -1    2.76    9.14   0
   7  -9   1  -11.07    9.56   0
  -8   9  -1  110.21    8.72   0
  -8  -9  -1   91.49    9.23   0
   8  -9   1  115.84    9.26   0
  -9   9  -1    3.95    8.37   0
   9  -9   1   16.33    8.69   0
  -9  -9  -1   12.66    8.09   0
 -10   9  -1  155.98    8.54   0
  10  -9   1  195.89    9.31   0
 -10  -9  -1  173.18    8.62   0
  11  -9   1   34.17    8.77   0
 -11  -9  -1   28.56    8.26   0
 -11 -10   1   44.59    8.24   0
  11 -10  -1   43.34    6.37   0
 -11  10   1   41.01    6.00   0
 -10  10   1    6.32    8.27   0
 -10 -10   1   18.01    8.09   0
  10 -10  -1   13.79    8.27   0
   9 -10  -1   57.50    6.55   0
  -9 -10   1   61.13    8.78   0
   9  10  -1   76.20    8.63   0
  -9  10   1   65.76    8.76   0
  -8  10   1  289.90    9.50   0
   8  10  -1  294.83    9.51   0
   8 -10  -1  314.56    9.45   0
  -8 -10   1  311.60    9.79   0
   7 -10  -1   13.71    8.80   0
  -7 -10   1    7.49    9.21   0
  -7  10   1    2.62    8.17   0
   7  10  -1    4.79    6.38   0
  -6 -10   1  493.46   10.69   0
  -6  10   1  507.11   10.03   0
   6 -10  -1  479.50   10.65   0
   6  10  -1  476.94    8.09   0
   5  10  -1  302.35   10.08   0
  -5  10   1  295.22   10.38   0
  -5 -10   1  290.64   10.11   0
   5 -10  -1  290.98   10.28   0
   4  10  -1  374.48   10.68   0
  -4  10   1  370.97   12.09   0
   4 -10  -1  351.48   10.71   0
  -4 -10   1  379.01   11.59   0
  -3  10   1   22.39    9.94   0
  -3 -10   1   28.47   12.66   0
   3 -10  -1   26.42   10.34   0
   3  10  -1   37.18   12.39   0
   2 -10  -1  458.70   19.69   0
   2  10  -1  506.73   11.82   0
  -2 -10   1  492.66   12.23   0
  -2  10   1  485.07   11.71   0
   2 -10  -1  489.40   22.47   0
   2 -10  -1  471.38   12.31   0
   1 -10  -1  884.13   13.85   0
   1 -10  -1  897.36   17.43   0
  -1 -10   1  895.22   14.06   0
  -1  10   1  888.91   14.98   0
   1  10  -1  905.75   21.31   0
   1  10  -1  917.61   13.44   0
   0  10   1   76.75   13.78   0
   0 -10   1   82.27   13.34   0
   0 -10  -1   80.49   14.34   0
   0 -10  -1   75.87   11.01   0
   0  10  -1   81.99   12.02   0
  -1  10  -1   32.12   11.72   0
   1 -10   1   30.23   12.94   0
  -1 -10  -1   36.87   11.01   0
   1 -10   1   30.89   13.49   0
  -2  10  -1  373.88   13.16   0
   2 -10   1  367.81   22.03   0
   2 -10   1  365.92   12.34   0
  -2 -10  -1  379.17   11.90   0
  -3  10  -1    3.52    9.81   0
  -3 -10  -1    7.85   10.35   0
   3 -10   1    4.46   10.71   0
  -4 -10  -1  276.67   11.13   0
  -4  10  -1  288.38   10.14   0
   4 -10   1  278.65   10.86   0
  -5  10  -1  126.70    8.91   0
   5 -10   1  141.10    9.60   0
  -5 -10  -1  125.19    9.58   0
   6 -10   1  144.70    9.47   0
  -6  10  -1  167.74    8.95   0
  -6 -10  -1  158.63    9.72   0
  -7  10  -1   10.35    8.42   0
  -7 -10  -1  -10.09    9.27   0
   7 -10   1   16.12    8.85   0
  -8 -10  -1   87.13    9.17   0
   8 -10   1   62.43    8.88   0
  -8  10  -1   64.60    8.09   0
  -9 -10  -1   35.71    8.55   0
   9 -10   1   26.50    9.01   0
  -9  10  -1   22.81    8.56   0
 -10 -10  -1  105.74    8.88   0
  10 -10   1  150.58    9.15   0
 -10  11   1    8.54    8.16   0
  10 -11  -1   13.79    8.57   0
 -10 -11   1   -0.09    8.88   0
  -9 -11   1   16.67    8.36   0
  -9  11   1    0.79    7.98   0
   9 -11  -1    2.23    8.53   0
   8 -11  -1   -4.58    8.48   0
  -8 -11   1   -9.57    9.01   0
  -8  11   1   17.32    8.39   0
   8  11  -1  -12.50    8.93   0
   7  11  -1   62.63    8.81   0
   7 -11  -1   63.16    9.30   0
  -7 -11   1   55.23    9.13   0
  -7  11   1   46.90    8.56   0
   6 -11  -1   48.33    9.00   0
  -6 -11   1   32.94    8.98   0
   6  11  -1   34.56    8.63   0
  -6  11   1   42.78    8.49   0
   5 -11  -1  339.54   10.09   0
   5  11  -1  328.92    9.81   0
  -5 -11   1  340.80   10.10   0
  -5  11   1  332.43    9.69   0
   4  11  -1  142.06    9.46   0
  -4 -11   1  163.93    9.68   0
  -4  11   1  134.42    9.20   0
   4 -11  -1  136.76    9.81   0
   3 -11  -1  458.32   13.09   0
  -3 -11   1  453.71   10.72   0
  -3  11   1  439.23   10.82   0
   3  11  -1  476.10   10.47   0
   2 -11  -1  466.99   14.13   0
   2  11  -1  475.84   13.24   0
   2 -11  -1  439.64   18.81   0
   2 -11  -1  462.18   19.52   0
  -2  11   1  455.91   13.35   0
  -2 -11   1  477.31   11.53   0
  -1 -11   1   33.71   10.06   0
  -1  11   1   23.92    9.65   0
   1  11  -1   32.74   14.92   0
   1 -11  -1   30.76   13.12   0
   1 -11  -1   23.71   13.10   0
   0 -11  -1  206.62   14.24   0
   0  11   1  200.80   14.18   0
   0 -11  -1  210.72   11.71   0
   0  11  -1  188.27   12.63   0
   0 -11   1  200.51   13.76   0
  -1  11  -1   11.81    9.31   0
   1 -11   1    4.44   13.68   0
   1 -11   1   -5.04   12.59   0
  -1 -11  -1    2.60   10.38   0
   2 -11   1   44.68   18.00   0
  -2  11  -1   39.99    8.98   0
   2 -11   1   62.71   10.54   0
  -2 -11  -1   40.89    9.98   0
  -3 -11  -1   66.56    9.86   0
   3 -11   1   69.36    9.71   0
  -3  11  -1   58.13    9.32   0
  -4 -11  -1  494.62   11.23   0
   4 -11   1  483.98   11.07   0
  -4  11  -1  467.05   10.88   0
  -5 -11  -1   80.50    9.24   0
  -5  11  -1   65.69    8.88   0
   5 -11   1   75.57    9.32   0
  -6 -11  -1  658.41   11.00   0
   6 -11   1  625.36   11.09   0
  -6  11  -1  642.56   10.61   0
   7 -11   1   33.45    9.20   0
  -7  11  -1   33.16    8.95   0
  -7 -11  -1   18.09    9.30   0
   8 -11   1    0.63    8.72   0
  -8 -11  -1   11.34    6.17   0
  -8  11  -1    6.43    8.32   0
   9 -11   1   81.76    8.60   0
  -9 -11  -1   68.40    8.91   0
  -9  11  -1   90.08    8.89   0
  10 -11   1   54.42    8.99   0
 -10  11  -1   65.73    8.60   0
 -10 -11  -1   59.36    8.54   0
   9 -12  -1   31.25    8.25   0
  -9 -12   1   41.14    8.80   0
  -9  12   1   31.32    8.25   0
  -8 -12   1   93.19    8.74   0
  -8  12   1  115.94    8.37   0
   8 -12  -1  108.01    8.75   0
  -7 -12   1   16.51    9.15   0
   7 -12  -1   23.63    8.59   0
  -7  12   1   27.82    8.32   0
   6 -12  -1  300.55   10.13   0
  -6  12   1  311.13    9.39   0
  -6 -12   1  300.61    9.99   0
   5 -12  -1  337.52   10.01   0
  -5  12   1  315.01   11.16   0
   5  12  -1  357.08    9.83   0
  -5 -12   1  342.47   10.14   0
   4 -12  -1   31.67    9.29   0
  -4  12   1   16.15    8.76   0
  -4 -12   1   18.69    9.75   0
  -3  12   1    0.14    8.46   0
  -3 -12   1   20.88   11.36   0
   3 -12  -1    5.07    9.09   0
  -2  12   1   54.21    9.01   0
   2 -12  -1   48.69   15.95   0
   2 -12  -1   46.40   17.16   0
  -2 -12   1   50.00    9.84   0
   2 -12  -1   51.84   12.19   0
   1 -12  -1   66.38   13.88   0
  -1  12   1   58.39   10.58   0
  -1 -12   1   66.82    9.58   0
   1 -12  -1   65.02   10.15   0
   0 -12   1   18.41   12.11   0
   0 -12  -1   22.53   12.72   0
   0  12  -1   18.84   12.60   0
   0 -12  -1   26.93   14.33   0
  -1  12  -1   26.76   10.48   0
   1 -12   1   23.40   11.59   0
  -1 -12  -1   17.02   11.51   0
   1 -12   1   22.45   11.95   0
  -2 -12  -1    5.18   11.16   0
   2 -12   1   24.20    9.90   0
  -2  12  -1   16.10    8.80   0
   2 -12   1   28.98   18.46   0
  -3  12  -1  480.50   12.13   0
  -3 -12  -1  483.53   10.60   0
   3 -12   1  457.44   11.00   0
   4 -12   1  204.00   10.04   0
  -4 -12  -1  234.06    9.63   0
  -4  12  -1  201.36    9.50   0
  -5 -12  -1  108.81    9.67   0
  -5  12  -1  122.77    9.38   0
   5 -12   1  110.89    9.55   0
  -6  12  -1    6.14    8.34   0
  -6 -12  -1   17.93    9.12   0
   6 -12   1   14.11    8.99   0
  -7 -12  -1  461.35   10.23   0
   7 -12   1  446.56   10.63   0
  -7  12  -1  483.31   10.18   0
  -8 -12  -1   28.44    8.68   0
  -8  12  -1   28.26    8.39   0
   8 -12   1   30.51    8.53   0
  -9  12  -1   80.26    8.51   0
   9 -12   1   74.26    8.82   0
  -9 -12  -1   75.12    6.47   0
  -8  13   1    6.72    8.60   0
   8 -13  -1    9.61    8.95   0
  -8 -13   1   28.99    8.56   0
   7 -13  -1   22.09    8.69   0
  -7 -13   1   14.31    8.46   0
  -7  13   1   -4.02    8.68   0
  -6  13   1  139.06    8.74   0
   6 -13  -1  138.88    9.13   0
  -6 -13   1  145.57    9.64   0
  -5 -13   1   70.14    9.16   0
   5 -13  -1   60.23    9.11   0
  -5  13   1   67.45    8.54   0
  -4 -13   1    2.11    8.92   0
   4 -13  -1   13.10    8.75   0
  -4  13   1   -7.77    8.42   0
   3 -13  -1   20.96   11.54   0
  -3  13   1   23.12   10.62   0
  -3 -13   1   27.65    9.21   0
   2 -13  -1   64.43   11.69   0
  -2 -13   1   57.85    9.64   0
   2 -13  -1   48.81   16.69   0
  -2  13   1   63.21   10.80   0
   2 -13  -1   52.93   18.35   0
   1 -13  -1   33.57   12.13   0
   1 -13  -1   30.63   12.12   0
  -1  13   1   35.43   10.53   0
  -1 -13   1   38.55    9.64   0
   0  13  -1  285.13   13.98   0
   0 -13   1  293.44   12.86   0
   0 -13  -1  284.11   13.10   0
  -1 -13  -1  756.61   12.45   0
   1 -13   1  741.51   17.44   0
  -1  13  -1  742.63   14.22   0
  -2 -13  -1   -3.04    9.37   0
   2 -13   1    0.80   18.49   0
  -2  13  -1   14.62   10.82   0
   2 -13   1   -1.96   19.28   0
   2 -13   1  -14.43   11.96   0
  -3 -13  -1 1727.94   14.38   0
  -3  13  -1 1733.17   14.79   0
   3 -13   1 1787.43   15.39   0
  -4  13  -1  194.52   11.13   0
  -4 -13  -1  209.04    9.73   0
   4 -13   1  188.87   10.07   0
  -5 -13  -1   23.59    8.82   0
   5 -13   1   16.52    8.84   0
  -5  13  -1    6.02    8.17   0
  -6 -13  -1   17.16    8.87   0
   6 -13   1   28.63    8.81   0
  -6  13  -1   51.16    8.56   0
  -7 -13  -1    8.02    8.57   0
  -7  13  -1   12.03    8.24   0
   7 -13   1    7.92    8.78   0
   8 -13   1   39.57    8.77   0
  -8 -13  -1   30.43    8.72   0
  -8  13  -1   40.78    8.73   0
  -7  14   1   29.17   10.38   0
  -7 -14   1   12.95    8.85   0
   7 -14  -1   21.54    8.94   0
  -6  14   1   73.70    8.45   0
   6 -14  -1   83.24    9.16   0
  -6 -14   1   74.22    8.92   0
  -5  14   1   32.64    8.68   0
  -5 -14   1   47.03    8.79   0
   5 -14  -1   42.41    8.95   0
  -4 -14   1  214.26    9.55   0
   4 -14  -1  193.78    9.84   0
  -4  14   1  216.96    9.39   0
  -3 -14   1  236.56    9.79   0
  -3  14   1  225.95    9.76   0
   3 -14  -1  205.73   11.95   0
   2 -14  -1   28.28   20.62   0
   2 -14  -1   29.65    9.81   0
  -2 -14   1   30.65    9.25   0
   2 -14  -1   24.03   20.25   0
  -2  14   1   20.98   10.34   0
  -1 -14   1   77.48   11.73   0
   1 -14  -1   72.10   12.92   0
   1 -14  -1   72.63   13.69   0
  -1  14   1   66.35   10.78   0
   0 -14  -1   55.76   11.81   0
   0 -14   1   54.92   11.91   0
   0  14  -1   58.95   12.33   0
   1 -14   1    3.80   13.03   0
  -1 -14  -1   14.35   11.23   0
  -1  14  -1   -1.89   11.94   0
  -2 -14  -1    7.56    9.23   0
  -2  14  -1    6.23   10.26   0
  -3 -14  -1   11.88    9.20   0
   3 -14   1   27.40   11.10   0
  -3  14  -1   18.70    8.29   0
  -4 -14  -1    5.96    8.87   0
  -4  14  -1    6.17    8.47   0
   4 -14   1    3.91    9.10   0
  -5 -14  -1   13.03    8.62   0
   5 -14   1    0.93    8.61   0
  -5  14  -1    5.75    8.33   0
   6 -14   1   39.65    9.47   0
  -6  14  -1   33.45    8.28   0
  -6 -14  -1   46.14    8.92   0
  -7  14  -1  100.98    8.81   0
   7 -14   1   91.28    9.15   0
  -7 -14  -1   78.57    9.16   0
  -5  15   1    6.80    8.76   0
  -5 -15   1    9.11   10.99   0
   5 -15  -1    8.75   10.98   0
  -4  15   1   80.07   10.55   0
   4 -15  -1   73.20    9.22   0
  -4 -15   1   79.87    9.06   0
   3 -15  -1   84.01   11.04   0
  -3  15   1   71.08   10.46   0
  -3 -15   1   80.27    9.32   0
   2 -15  -1   71.18   12.03   0
  -2  15   1   88.14   10.88   0
  -2 -15   1   93.03    9.47   0
  -1 -15   1   25.25    9.38   0
   1 -15  -1   29.82   12.86   0
   1 -15  -1   29.32   13.19   0
   0 -15  -1  167.66   12.12   0
   0 -15   1  162.15   12.58   0
  -1  15  -1  157.30   11.40   0
   1 -15   1  159.96   15.58   0
  -1 -15  -1  163.75   11.98   0
  -2 -15  -1   54.19   11.40   0
  -2  15  -1   63.21   10.77   0
  -3 -15  -1  163.31    9.46   0
  -3  15  -1  149.52    9.50   0
  -4  15  -1   17.43   10.26   0
   4 -15   1    9.91    8.81   0
  -4 -15  -1   14.18    8.70   0
  -5  15  -1    9.45    8.26   0
   5 -15   1   -8.53    8.75   0
  -5 -15  -1   -4.78    8.68   0
  -3 -16   1   33.56    9.32   0
  -3  16   1   20.53    8.71   0
   3 -16  -1   27.38   11.39   0
  -2 -16   1  249.29   12.85   0
  -1 -16   1   18.06   11.24   0
   1 -16  -1   26.92   14.36   0
   1 -16  -1   11.69   12.80   0
   0 -16   1   96.42   11.73   0
   0 -16  -1  101.32   11.75   0
   1 -16   1   14.25   14.05   0
  -1 -16  -1   14.38   11.06   0
   1 -16   1    9.82   14.31   0
  -2 -16  -1  191.24   11.94   0
  -2  16  -1  202.84   11.47   0
  -3 -16  -1    4.03   10.81   0
  -3  16  -1    9.65   10.57   0
 -13   0   2   -5.65    8.07   0
 -13   0   2   -2.21   11.52   0
  13   0  -2   -0.30    8.73   0
 -12   0   2  507.04   10.27   0
  12   0  -2  460.19   10.60   0
 -12   0   2  473.12   10.54   0
 -11   0   2    3.84    8.53   0
 -11   0   2    6.17    9.23   0
  11   0  -2   -3.93    9.10   0
  11   0  -2   -6.87    8.61   0
  10   0  -2   71.20    9.50   0
 -10   0   2   81.96    8.74   0
 -10   0   2   72.38    9.96   0
  10   0  -2   93.16    9.12   0
   9   0  -2   -6.48   11.93   0
  -9   0   2    8.68    9.02   0
  -9   0   2    1.72   10.54   0
   9   0  -2   11.55   10.48   0
   8   0  -2  194.38   10.47   0
  -8   0   2  186.65   10.37   0
  -8   0   2  193.67   11.45   0
   8   0  -2  175.67   10.85   0
  -7   0   2   -8.44   11.46   0
   7   0  -2   -5.55   10.84   0
  -7   0   2   11.40   10.06   0
   7   0  -2   -6.56   10.33   0
  -6   0   2 1986.20   15.99   0
   6   0  -2 1991.17   16.33   0
  -6   0   2 1974.35   16.95   0
   6   0  -2 2000.45   16.59   0
   5   0  -2   -0.10   12.49   0
  -5   0   2   11.44   11.00   0
   5   0  -2   -1.63   11.97   0
  -5   0   2    4.60   13.02   0
   4   0  -2  891.74   16.13   0
  -4   0   2  964.14   15.68   0
  -4   0   2  973.86   16.51   0
   4   0  -2  966.26   17.00   0
   3   0  -2    5.49   18.18   0
  -3   0   2    7.48   17.75   0
  -3   0   2   10.34   21.24   0
   3   0  -2    7.45   21.14   0
   2   0  -2    2.91   23.51   0
  -2   0   2    9.27   23.10   0
  -2   0   2   10.07   22.05   0
   2   0  -2    8.79   22.56   0
  -1   0   2    1.09   26.30   0
   1   0  -2   -0.55   28.72   0
  -1   0   2    5.08   27.70   0
   1   0  -2    5.97   28.53   0
   0   0   2  946.83   27.77   0
   0   0  -2  959.58   36.59   0
  -1   0  -2    3.65   26.60   0
   2   0   2  870.13   26.11   0
  -2   0  -2  900.34   25.41   0
  -2   0  -2  885.89   24.74   0
   3   0   2   -2.92   16.72   0
  -3   0  -2   -0.94   16.86   0
  -3   0  -2   -1.87   16.10   0
   5   0   2   15.65   12.04   0
  -5   0  -2   10.84   12.22   0
  -5   0  -2    2.02   11.39   0
   6   0   2  629.67   13.16   0
  -6   0  -2  606.92   12.48   0
  -6   0  -2  588.87   13.30   0
  -7   0  -2   -5.11   10.91   0
   7   0   2   -5.02   11.27   0
  -7   0  -2    6.40   10.42   0
   8   0   2  229.94   11.64   0
  -8   0  -2  239.26   12.02   0
  -8   0  -2  219.08    8.09   0
   9   0   2    6.40   10.70   0
  -9   0  -2   11.49    9.74   0
  -9   0  -2    3.93    9.76   0
 -10   0  -2  948.46   11.39   0
 -10   0  -2  955.36   12.14   0
  10   0   2  929.77   11.68   0
 -11   0  -2    8.27    9.10   0
 -11   0  -2   10.38    8.73   0
  11   0   2    3.30    9.35   0
 -12   0  -2  223.34    9.24   0
  12   0   2  230.61    9.50   0
 -12   0  -2  236.06    9.56   0
  13   0   2   12.59    8.52   0
 -13   0  -2  -12.25    9.22   0
 -13   0  -2   16.67    8.61   0
 -13   1   2   10.16    8.98   0
 -13  -1   2    3.06    8.86   0
 -13  -1   2   -1.76    8.62   0
  13   1  -2    9.26    8.94   0
 -13   1   2    3.03    8.30   0
  13  -1  -2    6.31    8.27   0
 -12   1   2  193.78    9.12   0
  12   1  -2  174.50    9.68   0
 -12   1   2  207.93    9.48   0
  12  -1  -2  190.91    9.60   0
 -12  -1   2  198.22    9.27   0
 -12  -1   2  189.63    9.35   0
  11  -1  -2  103.34    9.08   0
  11  -1  -2   99.37    8.90   0
 -11   1   2  118.67    9.50   0
 -11  -1   2  113.90    9.72   0
 -11  -1   2   99.31    8.38   0
  11   1  -2  111.67    9.67   0
  11   1  -2  100.09    8.99   0
 -11   1   2  102.71    8.73   0
 -10   1   2  209.55   10.34   0
  10  -1  -2  202.82   10.07   0
 -10  -1   2  191.77   10.16   0
 -10   1   2  222.24    9.12   0
  10   1  -2  215.31   10.18   0
 -10  -1   2  202.76    9.63   0
  10  -1  -2  225.87    9.44   0
  10   1  -2  203.60    9.69   0
  -9   1   2  404.86   10.65   0
   9   1  -2  422.35   11.15   0
  -9  -1   2  386.75   10.17   0
   9   1  -2  395.62   11.46   0
  -9  -1   2  422.45   11.16   0
  -9   1   2  420.99   13.99   0
   9  -1  -2  400.12   11.48   0
   9  -1  -2  412.50   11.36   0
  -8  -1   2   21.85   11.48   0
   8  -1  -2   37.52   10.45   0
  -8   1   2   48.28   10.12   0
  -8  -1   2   33.34   11.07   0
   8  -1  -2   30.13    9.65   0
   8   1  -2   36.11    9.94   0
   8   1  -2   19.10   10.38   0
  -8   1   2   17.74   10.86   0
   7   1  -2  348.80   11.60   0
  -7   1   2  338.88   10.68   0
  -7  -1   2  323.43   13.25   0
  -7  -1   2  320.29   11.87   0
   7  -1  -2  328.34    8.08   0
   7   1  -2  349.28   13.80   0
   7  -1  -2  332.56   11.76   0
  -7   1   2  332.89   12.29   0
  -6  -1   2   42.75   11.14   0
   6  -1  -2   36.84   11.60   0
  -6  -1   2   46.55   11.96   0
  -6   1   2   33.23   10.40   0
   6  -1  -2   48.16   10.89   0
   6   1  -2   49.07   11.19   0
  -6   1   2   41.01   14.65   0
   6   1  -2   44.74   11.81   0
  -5  -1   2 4011.45   21.38   0
   5   1  -2 3931.13   21.27   0
  -5   1   2 3987.14   23.14   0
  -5   1   2 3833.49   18.18   0
  -5  -1   2 3930.97   21.56   0
   5   1  -2 3924.81   21.67   0
   5  -1  -2 3963.46   22.85   0
   5  -1  -2 3892.24   20.10   0
  -4   1   2 3100.40   26.67   0
   4  -1  -2 3079.03   24.23   0
   4  -1  -2 3041.65   20.56   0
   4   1  -2 3096.54   21.33   0
   4   1  -2 3014.55   22.00   0
  -4   1   2 3071.09   20.36   0
  -4  -1   2 3109.30   21.56   0
  -4  -1   2 3087.35   22.06   0
   3  -1  -2 7838.11   33.60   0
   3   1  -2 8060.91   35.06   0
  -2   1   2 1233.30   24.84   0
  -2   1   2 1245.00   29.22   0
   2   1  -2 1260.36   26.96   0
   2  -1  -2 1255.82   33.75   0
   2   1  -2 1213.68   20.86   0
   2  -1  -2 1256.10   25.28   0
  -2  -1   2 1245.10   26.52   0
  -2  -1   2 1281.72   27.25   0
   1   1  -2  168.26   27.56   0
  -1   1   2  172.54   26.33   0
  -1  -1   2  166.15   19.16   0
   1  -1  -2  162.88   30.53   0
   1  -1  -2  165.49   26.27   0
  -1   1   2  173.10   25.60   0
   0   1  -2 7765.87   59.68   0
   0  -1  -2 7476.78   56.44   0
   0  -1   2 7653.58   59.22   0
  -1   1  -2 5984.55   42.23   0
   1  -1   2 5892.71   38.65   0
  -2   1  -2 1383.83   26.40   0
  -2  -1  -2 1376.44   25.36   0
   2  -1   2 1353.06   26.25   0
  -2  -1  -2 1403.15   31.94   0
   2   1   2 1303.28   28.59   0
  -3  -1  -2 6358.39   33.11   0
   3  -1   2 6454.53   30.15   0
  -3   1  -2 6462.56   29.38   0
  -3  -1  -2 6573.62   29.67   0
  -4  -1  -2   75.63   13.18   0
   4   1   2   88.91   14.22   0
   4   1   2   87.21   13.01   0
   4  -1   2   80.73   13.18   0
  -4  -1  -2   74.57   12.84   0
  -4   1  -2   90.66   12.47   0
  -4   1  -2   75.68   14.61   0
   5   1   2  408.28   12.83   0
  -5  -1  -2  416.46   13.19   0
  -5   1  -2  407.90   12.63   0
  -5  -1  -2  403.42   13.02   0
   5   1   2  385.46   13.52   0
  -5   1  -2  402.92   13.45   0
   5  -1   2  394.81   13.22   0
  -6  -1  -2 1278.95   14.43   0
  -6  -1  -2 1334.30   14.56   0
   6  -1   2 1270.82   11.62   0
  -6   1  -2 1292.81   15.03   0
  -6   1  -2 1338.62   14.22   0
   6   1   2 1251.98   14.92   0
   7  -1   2  899.16   13.18   0
  -7   1  -2  912.45   13.48   0
  -7  -1  -2  935.31   12.72   0
  -7  -1  -2  915.90   13.70   0
  -7   1  -2  903.31   12.53   0
   7   1   2  909.10   13.50   0
   8  -1   2  265.76   11.94   0
  -8  -1  -2  270.09   10.54   0
   8   1   2  280.65   10.64   0
  -8  -1  -2  267.10   11.79   0
  -8   1  -2  282.02   13.35   0
  -8   1  -2  261.27   11.16   0
  -9  -1  -2  257.67   10.83   0
   9   1   2  277.29   10.77   0
  -9  -1  -2  266.02   10.36   0
  -9   1  -2  267.01   10.49   0
   9  -1   2  262.84   10.99   0
  -9   1  -2  270.15   10.99   0
  10  -1   2  880.87   11.51   0
  10   1   2  864.09   11.72   0
 -10   1  -2  893.59   11.97   0
 -10  -1  -2  866.92   11.16   0
 -10  -1  -2  888.88   11.76   0
 -10   1  -2  874.43   11.08   0
  11   1   2  145.35    9.45   0
 -11   1  -2  170.91    9.56   0
  11  -1   2  142.43    9.62   0
 -11  -1  -2  168.25    9.54   0
 -11   1  -2  170.11    8.81   0
 -11  -1  -2  163.18    8.90   0
 -12  -1  -2   33.61    9.10   0
 -12  -1  -2    5.42    8.64   0
  12   1   2   13.33    9.11   0
 -12   1  -2   36.94    8.56   0
 -12   1  -2   15.88    8.89   0
  12  -1   2   -3.55    8.89   0
 -13  -1  -2  199.46    9.59   0
  13   1   2  185.90    9.77   0
 -13   1  -2  198.54    8.69   0
  13  -1   2  180.73    9.53   0
 -13  -1  -2  195.39    9.48   0
 -13   1  -2  187.33    9.39   0
 -13  -2   2   43.68    8.69   0
 -13   2   2   43.00    8.48   0
 -13   2   2   53.62   11.05   0
  13   2  -2   36.59    9.00   0
 -13  -2   2   34.11    9.04   0
  13  -2  -2   31.17    8.65   0
 -12  -2   2  -18.42    9.14   0
  12   2  -2   -2.52    8.83   0
  12   2  -2    5.85    8.66   0
  12  -2  -2   -2.82    6.14   0
 -12   2   2   16.69    8.40   0
 -12  -2   2   -3.30    8.35   0
 -12   2   2    8.28   11.18   0
 -11  -2   2   -3.94    8.67   0
  11   2  -2    2.69    9.10   0
  11   2  -2   14.85    9.14   0
 -11   2   2    6.81   11.58   0
 -11  -2   2   -0.03    8.71   0
  11  -2  -2   10.47    8.94   0
 -11   2   2   14.18    8.61   0
 -10  -2   2    4.85    9.70   0
 -10   2   2   18.42    6.38   0
 -10   2   2   14.08    9.52   0
 -10  -2   2   12.08    8.98   0
  10  -2  -2    8.15    9.23   0
  10  -2  -2   15.38    9.41   0
  10   2  -2    5.31    9.30   0
  10   2  -2   14.01    9.35   0
   9  -2  -2  319.05   11.04   0
  -9   2   2  331.12   10.01   0
  -9  -2   2  340.53   10.25   0
   9  -2  -2  300.43   10.66   0
   9   2  -2  328.98   10.83   0
  -9  -2   2  331.23   11.75   0
  -9   2   2  309.88   11.38   0
   9   2  -2  346.41   11.01   0
   8  -2  -2  144.04   10.62   0
  -8  -2   2  152.95    9.89   0
   8   2  -2  137.22   10.36   0
  -8   2   2  150.40   10.23   0
   8   2  -2  154.70   10.93   0
  -8  -2   2  147.20   11.57   0
   8  -2  -2  158.53   11.14   0
  -8   2   2  140.65   11.15   0
   7  -2  -2   24.36   12.98   0
   7  -2  -2   34.78   10.44   0
  -7  -2   2   22.55    7.83   0
   7   2  -2   23.07   10.60   0
   7   2  -2   30.33   10.70   0
  -7   2   2   13.50   11.20   0
  -7   2   2   20.21    9.73   0
  -7  -2   2   16.19   10.07   0
   6   2  -2 1132.38   14.25   0
   6  -2  -2 1081.91   12.98   0
  -6  -2   2 1115.39   11.81   0
   6   2  -2 1107.02   14.60   0
  -6   2   2 1117.61   12.89   0
  -6  -2   2 1123.85   14.20   0
  -6   2   2 1133.41   15.06   0
   6  -2  -2 1130.06   16.70   0
  -5  -2   2 1994.89   19.60   0
  -5  -2   2 2054.64   16.97   0
  -5   2   2 2019.26   22.06   0
   5  -2  -2 2015.78   21.52   0
   5   2  -2 1963.58   19.90   0
   5   2  -2 1936.73   14.11   0
  -5   2   2 2049.51   16.18   0
   5  -2  -2 2005.78   16.62   0
  -4   2   2   86.37   13.52   0
   4   2  -2   98.89   16.80   0
   4  -2  -2   97.18   14.18   0
  -4  -2   2   97.58   13.61   0
   4  -2  -2   99.20   17.64   0
  -4   2   2   84.04   14.95   0
   4   2  -2   94.02   10.06   0
  -4  -2   2   95.40   14.90   0
  -3   2   2 1912.59   20.48   0
  -3   2   2 1892.39   29.33   0
   3   2  -2 1846.61   21.62   0
   3  -2  -2 1882.21   21.12   0
  -3  -2   2 1908.55   24.13   0
   3  -2  -2 1900.67   29.33   0
   3   2  -2 1873.86   26.93   0
  -3  -2   2 1860.19   22.08   0
   2   2  -2 5779.43   34.73   0
  -2   2   2 5941.60   33.59   0
  -2  -2   2 5834.41   34.47   0
   2  -2  -2 5698.40   33.30   0
   0  -2   2  800.08   33.48   0
   0   2  -2  817.64   27.52   0
   0   2  -2  811.56   28.58   0
   0  -2  -2  778.94   27.02   0
   1  -2   2 1384.24   28.20   0
  -1   2  -2 1401.89   40.36   0
   1  -2   2 1344.36   36.10   0
  -1  -2  -2 1391.69   26.08   0
  -1   2  -2 1373.40   27.37   0
  -2  -2  -2   -5.24   20.00   0
  -2   2  -2   -2.34   19.99   0
  -2  -2  -2   -2.37   21.31   0
  -2   2  -2   -1.30   19.05   0
   2  -2   2    9.52   20.84   0
   3   2   2 2109.17   17.45   0
  -3   2  -2 2205.06   27.53   0
  -3  -2  -2 2155.14   23.67   0
  -3  -2  -2 2187.08   20.82   0
   3  -2   2 2132.46   21.21   0
  -3   2  -2 2136.24   20.54   0
   3   2   2 2154.07   24.48   0
  -4  -2  -2 5013.99   26.55   0
   4   2   2 4986.27   27.15   0
   4  -2   2 5000.38   23.24   0
  -4   2  -2 4966.73   22.93   0
   4   2   2 4985.54   22.71   0
  -4  -2  -2 5071.37   23.00   0
   5  -2   2  631.74   13.40   0
   5   2   2  625.21   14.25   0
  -5  -2  -2  612.69   13.30   0
   5   2   2  629.77   13.14   0
  -5   2  -2  626.17   12.85   0
  -5   2  -2  647.83   16.73   0
  -5  -2  -2  643.97   13.41   0
  -6   2  -2 1707.19   18.36   0
  -6  -2  -2 1757.94   14.96   0
  -6   2  -2 1725.38   14.06   0
   6   2   2 1758.91   14.60   0
   6   2   2 1748.31   18.22   0
   6  -2   2 1689.26   14.37   0
  -6  -2  -2 1715.97   17.31   0
  -7   2  -2  857.88   15.88   0
  -7  -2  -2  830.34   12.73   0
  -7   2  -2  832.20   12.35   0
  -7  -2  -2  869.18   13.34   0
   7  -2   2  882.93   13.39   0
   7   2   2  878.41   13.54   0
  -8   2  -2  287.42   10.68   0
  -8   2  -2  300.86   11.62   0
   8   2   2  290.45   11.58   0
  -8  -2  -2  297.21   11.42   0
  -8  -2  -2  327.91   10.45   0
   8  -2   2  308.02   10.91   0
  -9   2  -2  897.86   11.35   0
  -9  -2  -2  920.56   12.37   0
   9   2   2  933.91   12.33   0
   9  -2   2  877.84   12.01   0
  -9   2  -2  905.21   14.56   0
  -9  -2  -2  895.45   13.75   0
 -10   2  -2   21.63    8.73   0
 -10  -2  -2   15.51   11.04   0
 -10  -2  -2   26.64    9.20   0
  10   2   2   29.83    9.59   0
 -10   2  -2   18.95    9.56   0
  10  -2   2   20.43    9.47   0
 -11   2  -2  141.43    8.94   0
 -11  -2  -2  110.44    9.61   0
 -11  -2  -2  106.17    9.06   0
  11   2   2  117.46    9.42   0
 -11   2  -2  124.03    9.42   0
  11  -2   2  125.18    9.78   0
 -12  -2  -2  119.41    9.21   0
 -12  -2  -2  129.35    8.82   0
  12  -2   2  124.21    9.02   0
  12   2   2  124.98    9.43   0
 -12   2  -2  113.27    8.65   0
 -12   2  -2  125.05    9.08   0
 -13  -2  -2   55.61    8.78   0
  13   2   2   52.40    9.24   0
 -13  -2  -2   66.48    8.72   0
  13  -2   2   52.42    9.13   0
 -13   2  -2   62.75    9.55   0
 -13   3   2    3.83   11.12   0
  13   3  -2   11.29    8.95   0
 -13   3   2   13.91    8.18   0
 -13  -3   2    6.59    8.52   0
 -13  -3   2   10.19    6.10   0
  13  -3  -2    3.17    8.56   0
  12   3  -2   69.55    9.00   0
 -12  -3   2   83.77    8.71   0
  12  -3  -2   91.83    8.97   0
 -12  -3   2  111.14    8.65   0
 -12   3   2   95.24   11.39   0
  12   3  -2  108.93    9.18   0
 -12   3   2  106.35    8.36   0
 -11   3   2  959.17   10.94   0
 -11   3   2  935.78   13.98   0
  11   3  -2  959.46   10.65   0
 -11  -3   2  959.77   11.52   0
 -11  -3   2  885.17    9.08   0
  11  -3  -2  905.36   11.35   0
  11   3  -2  951.03   11.97   0
  10   3  -2   -6.01    8.78   0
  10   3  -2   25.49    9.46   0
 -10   3   2   16.58    9.22   0
  10  -3  -2   35.81    9.15   0
 -10  -3   2   19.57    8.82   0
 -10  -3   2    9.95    9.39   0
 -10   3   2   31.89    8.74   0
  -9   3   2  109.11   12.56   0
  -9   3   2   99.31    9.25   0
  -9  -3   2   98.12   10.63   0
   9   3  -2   93.30   10.11   0
   9   3  -2  107.44   10.15   0
  -9  -3   2   94.18   11.16   0
   9  -3  -2  107.80    9.79   0
   9  -3  -2  115.69   12.18   0
  -8  -3   2  154.59   11.47   0
   8  -3  -2  157.11   10.20   0
  -8   3   2  144.28    9.64   0
  -8   3   2  143.84   11.60   0
   8  -3  -2  141.08   10.60   0
   8   3  -2  132.01   11.26   0
   8   3  -2  152.68   11.01   0
  -8  -3   2  161.93   11.94   0
   7  -3  -2  129.97   13.49   0
   7  -3  -2  125.99   10.12   0
   7   3  -2  132.26   10.49   0
  -7  -3   2  138.82   11.39   0
  -7  -3   2  138.11   10.59   0
   7   3  -2  140.99   11.03   0
  -7   3   2  145.30   10.02   0
  -7   3   2  131.53   11.74   0
   6   3  -2  639.77   12.39   0
  -6  -3   2  680.82   12.43   0
   6  -3  -2  660.32   11.86   0
   6   3  -2  628.40   12.00   0
   6  -3  -2  647.42   15.90   0
  -6   3   2  643.96   11.43   0
  -6  -3   2  664.88   12.56   0
  -6   3   2  658.51   15.76   0
  -5  -3   2 4401.55   25.68   0
   5  -3  -2 4359.11   20.06   0
   5   3  -2 4334.73   20.38   0
   5  -3  -2 4313.14   27.64   0
  -5   3   2 4437.81   20.08   0
   5   3  -2 4362.93   25.54   0
  -5   3   2 4323.79   28.34   0
  -5  -3   2 4266.79   18.48   0
  -4  -3   2   14.08   15.50   0
  -4  -3   2    6.02   13.39   0
   4  -3  -2   14.21   12.79   0
  -4   3   2   13.47   16.24   0
   4   3  -2    8.30   13.08   0
   4  -3  -2   13.96   16.32   0
  -4   3   2   17.64   12.44   0
   4   3  -2   19.53   15.68   0
  -3   3   2 1255.08   26.80   0
  -3   3   2 1260.54   17.06   0
  -3  -3   2 1278.38   18.69   0
   3  -3  -2 1234.29   28.63   0
   3   3  -2 1227.54   23.73   0
   3   3  -2 1274.34   18.61   0
   3  -3  -2 1231.31   17.80   0
  -3  -3   2 1278.60   24.09   0
   2   3  -2   -5.92   17.47   0
  -2  -3   2   -3.18   17.64   0
   2  -3  -2    8.17   16.53   0
  -2   3   2    1.71   28.37   0
   2  -3  -2   -1.28   27.97   0
  -2   3   2   -4.23   15.84   0
   2   3  -2   -2.70   24.56   0
   1  -3  -2 3059.19   42.82   0
   1  -3  -2 3064.37   29.24   0
  -1  -3   2 3066.26   30.68   0
   1   3  -2 3042.31   30.24   0
  -1   3   2 3047.69   29.45   0
   0   3  -2 1067.67   26.73   0
   0  -3   2 1037.46   31.40   0
   0  -3  -2 1009.85   25.31   0
   0   3   2 1009.73   29.38   0
   0   3  -2 1038.54   27.22   0
  -2   3  -2  920.04   29.93   0
  -2   3  -2  925.80   17.98   0
   2  -3   2  920.65   18.93   0
  -2  -3  -2  934.97   29.69   0
   2   3   2  886.81   14.34   0
  -2  -3  -2  910.97   17.81   0
  -3  -3  -2  534.31   20.10   0
   3  -3   2  540.92   15.63   0
   3   3   2  529.45   16.18   0
  -3  -3  -2  548.01   15.96   0
  -3   3  -2  557.41   22.88   0
  -3   3  -2  509.42   21.88   0
  -3   3  -2  545.68   15.68   0
   4  -3   2  586.36   14.04   0
   4   3   2  609.57   14.21   0
  -4  -3  -2  578.08   17.00   0
  -4   3  -2  593.55   17.90   0
   4   3   2  614.52   18.12   0
  -4   3  -2  586.72   13.55   0
  -4  -3  -2  592.96   14.02   0
  -5   3  -2  364.82   11.52   0
  -5  -3  -2  363.72   12.38   0
   5   3   2  351.23   12.93   0
  -5   3  -2  360.89   15.16   0
   5   3   2  367.36    8.72   0
  -5  -3  -2  356.83   12.15   0
   5  -3   2  382.66   12.05   0
   6  -3   2  381.68   11.41   0
   6   3   2  393.98   14.62   0
  -6   3  -2  360.83   10.79   0
  -6  -3  -2  396.95   11.52   0
   6   3   2  380.53   11.13   0
  -6  -3  -2  389.91   13.39   0
  -6   3  -2  393.60   14.54   0
   7  -3   2   37.94   10.49   0
  -7   3  -2   21.82   11.61   0
  -7  -3  -2   37.46   10.74   0
   7   3   2   41.53    7.82   0
  -7   3  -2   48.99    9.92   0
  -7  -3  -2   37.65   10.49   0
   7   3   2   24.85   11.51   0
   8  -3   2  334.19   10.70   0
  -8  -3  -2  343.78   11.10   0
  -8   3  -2  307.82   10.05   0
  -8   3  -2  324.38   14.25   0
   8   3   2  315.90   11.82   0
  -8  -3  -2  332.64    8.39   0
  -9   3  -2   -5.46    9.38   0
   9   3   2   10.35    9.59   0
  -9  -3  -2    3.39    8.82   0
  -9   3  -2    7.91    9.65   0
   9  -3   2    3.14    9.65   0
  -9  -3  -2  -13.75    9.78   0
  10  -3   2   20.35    9.13   0
 -10   3  -2    4.47    8.87   0
 -10   3  -2   11.10    9.37   0
  10   3   2    7.69    9.26   0
 -10  -3  -2    4.84    8.98   0
 -10  -3  -2   17.74    9.54   0
 -11  -3  -2   35.20    9.04   0
  11   3   2   45.26   11.23   0
  11  -3   2   44.10    9.39   0
 -11  -3  -2   42.26    8.54   0
 -11   3  -2   45.28    9.26   0
 -11   3  -2   31.13    8.96   0
 -12  -3  -2   50.91    8.71   0
 -12   3  -2   54.97   10.97   0
  12  -3   2   29.88    8.89   0
  12   3   2   54.53    9.41   0
 -12  -3  -2   49.58    8.90   0
 -12   3  -2   60.46    8.60   0
 -13  -3  -2  120.80    8.83   0
 -13   3  -2  101.40   11.34   0
 -13   3  -2   97.59    8.56   0
 -13  -3  -2  108.08    8.94   0
  13  -3   2  104.67    9.11   0
  13   3   2  109.97    9.38   0
 -13   4   2    5.34    8.95   0
 -13   4   2   21.38    8.34   0
  13  -4  -2    9.91    8.75   0
 -13  -4   2   19.34    8.71   0
 -13  -4   2   11.02   10.22   0
  13   4  -2   14.20    9.18   0
  12  -4  -2   91.00    6.71   0
 -12   4   2  102.40    9.15   0
  12   4  -2   84.44    6.30   0
  12   4  -2   70.25    9.39   0
 -12  -4   2   67.07    8.68   0
 -12   4   2   91.26    8.52   0
 -12  -4   2   88.14    8.90   0
  11   4  -2   76.70   11.48   0
 -11   4   2   78.37   11.52   0
 -11  -4   2   99.09    9.34   0
  11  -4  -2   98.20    9.01   0
 -11  -4   2   84.83    8.69   0
 -11   4   2   96.68    8.70   0
  11   4  -2   76.87    8.94   0
 -10  -4   2   40.40    8.71   0
 -10  -4   2   45.27    9.46   0
 -10   4   2   51.83   11.69   0
  10   4  -2   46.52    9.17   0
  10  -4  -2   35.96    6.66   0
  10   4  -2   40.23    9.31   0
 -10   4   2   43.10    8.31   0
  -9  -4   2  677.62   10.94   0
   9  -4  -2  685.72   10.77   0
   9   4  -2  675.43   11.17   0
   9   4  -2  678.62   11.50   0
  -9   4   2  647.87   14.69   0
  -9   4   2  641.50   10.62   0
  -9  -4   2  662.32   11.78   0
   8   4  -2  645.33   11.54   0
   8   4  -2  665.05   12.83   0
   8  -4  -2  650.05   12.57   0
  -8  -4   2  653.24   14.25   0
   8  -4  -2  652.82   10.96   0
  -8  -4   2  630.99   11.68   0
  -8   4   2  645.37   10.61   0
  -8   4   2  659.00   15.10   0
  -7   4   2  340.27   10.64   0
  -7  -4   2  338.76   11.29   0
  -7   4   2  342.14   14.79   0
   7  -4  -2  338.17   11.25   0
   7   4  -2  333.73    8.54   0
  -7  -4   2  328.42   11.55   0
   7  -4  -2  331.68   14.35   0
   7   4  -2  341.09   12.03   0
   6   4  -2 2362.13   20.09   0
   6   4  -2 2321.28   15.39   0
  -6   4   2 2280.37   13.17   0
   6  -4  -2 2294.43   22.14   0
   6  -4  -2 2214.45   13.13   0
  -6  -4   2 2350.12   15.48   0
  -6   4   2 2312.54   22.42   0
  -6  -4   2 2382.96   20.19   0
  -5   4   2  912.19   21.28   0
   5  -4  -2  888.27   12.72   0
   5   4  -2  903.64   17.24   0
   5  -4  -2  908.23   19.19   0
   5   4  -2  928.67   13.11   0
  -5  -4   2  924.04   13.45   0
  -5  -4   2  918.68   15.53   0
  -5   4   2  916.28   12.85   0
   4   4  -2   19.57   13.95   0
  -4  -4   2   15.24   14.04   0
  -4   4   2    4.37    8.23   0
  -4  -4   2   29.91   12.75   0
  -4   4   2    5.16   17.04   0
   4   4  -2   34.30   12.75   0
   4  -4  -2   13.22   17.01   0
   4  -4  -2   14.56   11.74   0
  -3  -4   2   51.76   13.23   0
  -3   4   2   53.07   23.72   0
   3   4  -2   49.95   12.80   0
   3  -4  -2   58.22   24.28   0
  -3   4   2   57.92   12.00   0
   3   4  -2   54.16   18.61   0
   3  -4  -2   51.60    8.56   0
   2   4  -2 2219.67   20.14   0
  -2  -4   2 2349.73   20.37   0
   2  -4  -2 2345.09   20.59   0
  -2   4   2 2348.37   19.80   0
   1   4  -2 1132.55   20.72   0
  -1   4   2 1142.04   19.98   0
   1   4  -2 1174.54   31.33   0
  -1  -4   2 1158.00   20.46   0
   1  -4  -2 1142.41   18.95   0
   1  -4  -2 1194.76   28.75   0
   0   4  -2  141.95   21.40   0
   0   4   2  130.09   20.31   0
   0  -4  -2  129.26   16.48   0
   0  -4  -2  129.78   19.33   0
   0   4  -2  128.41   17.89   0
   0  -4   2  125.97   19.07   0
   0  -4   2  133.65   22.10   0
   1  -4   2  486.83   19.20   0
  -1  -4  -2  476.75   16.21   0
  -1  -4  -2  492.90   28.21   0
  -1   4  -2  510.38   26.90   0
  -1   4  -2  488.62   17.54   0
   1  -4   2  494.27   23.63   0
   2  -4   2   81.02   14.01   0
   2   4   2   78.37   13.52   0
  -2   4  -2   87.89   13.18   0
  -2   4  -2   70.18   25.56   0
  -2  -4  -2   78.38   13.52   0
  -2  -4  -2   76.75   23.97   0
  -3   4  -2 7631.84   26.79   0
   3  -4   2 7515.36   26.83   0
   3   4   2 7389.52   24.65   0
  -4   4  -2  420.70   12.44   0
   4  -4   2  426.05   13.04   0
  -4   4  -2  416.59   18.62   0
  -4  -4  -2  423.92   13.06   0
  -4   4  -2  414.47   17.38   0
  -4  -4  -2  396.90   13.35   0
   4   4   2  420.17   12.91   0
  -5   4  -2  772.33   12.05   0
   5   4   2  794.37   16.57   0
  -5  -4  -2  797.96   12.77   0
   5  -4   2  800.00   12.45   0
  -5   4  -2  791.83   17.96   0
  -5  -4  -2  803.29   15.98   0
   5   4   2  780.76   10.07   0
   6  -4   2  248.79   11.44   0
   6   4   2  242.86   11.28   0
  -6  -4  -2  243.58   13.65   0
   6   4   2  241.91   14.32   0
  -6  -4  -2  264.86   11.16   0
  -6   4  -2  261.92   10.60   0
  -6   4  -2  239.90   14.71   0
  -7  -4  -2  459.37   11.41   0
  -7  -4  -2  433.10    8.57   0
  -7   4  -2  448.14   10.82   0
   7  -4   2  434.50   11.32   0
   7   4   2  457.87   10.84   0
  -7   4  -2  453.67   14.68   0
   7   4   2  458.96   14.73   0
  -8   4  -2 1898.80   13.16   0
  -8  -4  -2 1940.51   13.97   0
   8  -4   2 1953.45   13.59   0
  -8  -4  -2 1938.47   15.57   0
   8   4   2 1971.34   18.14   0
  -8   4  -2 1930.33   16.93   0
  -9   4  -2   61.04    9.75   0
   9  -4   2   51.26    9.55   0
  -9  -4  -2   53.64    9.42   0
  -9  -4  -2   55.33    9.29   0
   9   4   2   49.39   10.32   0
  -9   4  -2   33.53    8.90   0
 -10  -4  -2  123.92    9.25   0
 -10  -4  -2  103.58    9.52   0
 -10   4  -2   95.64   11.74   0
  10   4   2  125.41    9.44   0
  10  -4   2  124.17    9.54   0
 -10   4  -2  118.92    8.69   0
 -11   4  -2   29.65   11.47   0
 -11  -4  -2   47.84   10.98   0
 -11   4  -2   26.68    8.49   0
  11  -4   2   36.00    8.87   0
 -11  -4  -2   33.69    9.24   0
  11   4   2   35.76   11.59   0
 -12   4  -2   14.63   11.21   0
 -12   4  -2   10.93    8.54   0
 -12  -4  -2    9.59    8.50   0
  12   4   2   22.51    8.93   0
 -12  -4  -2   -7.82    8.21   0
  12  -4   2   -2.65    6.27   0
  13   4   2  218.38   10.38   0
 -13  -4  -2  215.41    9.21   0
 -13  -4  -2  212.00    9.82   0
 -13   4  -2  176.62    6.69   0
 -13   4  -2  181.34   12.12   0
  13  -4   2  156.16    7.11   0
 -13  -5   2   43.34    9.03   0
  13  -5  -2   41.20    8.81   0
 -13   5   2   35.98    8.28   0
 -13  -5   2   52.97    8.88   0
 -13   5   2   49.68    9.02   0
  13   5  -2   60.46    9.43   0
 -12  -5   2   47.58    9.14   0
 -12  -5   2   84.35    8.84   0
  12  -5  -2   92.49    8.57   0
 -12   5   2   84.91   11.19   0
  12   5  -2   89.34    8.66   0
  12   5  -2   85.70   11.36   0
 -12   5   2   77.27    7.81   0
  11   5  -2  185.17    9.91   0
 -11   5   2  168.07    9.72   0
  11  -5  -2  198.18    9.11   0
 -11  -5   2  181.53    9.60   0
 -11  -5   2  183.85    9.37   0
  11   5  -2  191.18    9.06   0
 -11   5   2  180.37    8.53   0
 -10  -5   2  455.67   10.50   0
 -10   5   2  471.17   13.19   0
  10   5  -2  443.90    9.67   0
 -10   5   2  428.59    7.40   0
  10   5  -2  449.50   12.93   0
 -10  -5   2  419.84    7.93   0
  10  -5  -2  464.22    9.71   0
  -9  -5   2    3.87   11.28   0
   9  -5  -2   -1.34    8.78   0
   9   5  -2    4.34   11.90   0
  -9  -5   2    1.91    9.03   0
   9   5  -2    8.45    8.54   0
  -9   5   2    1.18    9.14   0
  -9   5   2    8.24    8.40   0
   8   5  -2  142.12   13.00   0
  -8   5   2  141.81   13.52   0
  -8  -5   2  141.62   12.31   0
  -8  -5   2  157.84   10.25   0
   8   5  -2  144.17   10.18   0
   8  -5  -2  138.12    7.20   0
  -8   5   2  155.70    9.45   0
  -7   5   2  255.22    9.92   0
  -7  -5   2  251.90    8.17   0
  -7  -5   2  255.83   13.15   0
   7   5  -2  262.74    7.90   0
  -7   5   2  269.80   14.40   0
   7   5  -2  267.23   13.56   0
   7  -5  -2  267.34   10.12   0
  -6  -5   2    8.72   11.07   0
  -6   5   2    9.08    9.48   0
  -6   5   2    8.49   13.90   0
   6   5  -2    7.89   10.81   0
   6  -5  -2   11.55   10.01   0
  -6  -5   2    7.35   12.90   0
   6   5  -2   -1.38   13.25   0
  -5  -5   2  927.19   20.01   0
   5   5  -2  881.14   10.28   0
   5   5  -2  924.28   20.00   0
   5  -5  -2  908.30   24.01   0
  -5   5   2  929.07   24.67   0
   5  -5  -2  912.80   12.22   0
  -5   5   2  909.90   12.17   0
  -5  -5   2  920.04   12.96   0
  -4   5   2 1463.83   39.59   0
  -4  -5   2 1463.84   15.00   0
  -4   5   2 1466.47   14.82   0
   4   5  -2 1488.06   14.93   0
   4  -5  -2 1444.02   14.85   0
   4   5  -2 1477.56   25.38   0
   3   5  -2 3232.44   19.81   0
  -3   5   2 3276.11   20.05   0
   3  -5  -2 3281.23   20.12   0
  -3  -5   2 3180.90   19.79   0
   2   5  -2 2043.58   18.92   0
   2  -5  -2 1972.04   36.86   0
  -2   5   2 2016.64   18.46   0
   2   5  -2 2034.12   44.56   0
  -2  -5   2 2041.28   19.01   0
   2  -5  -2 2056.25   34.40   0
   2  -5  -2 2006.57   18.51   0
  -1  -5   2  747.82   16.46   0
   1   5  -2  798.22   16.59   0
   1  -5  -2  767.00   17.95   0
   1   5  -2  777.47   21.79   0
   1  -5  -2  779.48   20.17   0
  -1   5   2  755.66   16.26   0
   0  -5  -2   94.42   13.50   0
   0   5   2   90.71   14.11   0
   0  -5   2   89.51   15.54   0
   0   5  -2   84.94   14.85   0
   0   5  -2   82.77   17.40   0
   0  -5   2   88.30   17.99   0
   0  -5  -2   74.63   15.76   0
  -1  -5  -2 1073.33   25.60   0
   1  -5   2 1113.45   18.31   0
  -1   5  -2 1120.54   23.08   0
  -1   5  -2 1106.19   19.57   0
   1  -5   2 1093.38   25.35   0
  -1  -5  -2 1110.30   16.60   0
  -2   5  -2   72.84   24.57   0
  -2  -5  -2   72.59   27.54   0
   2  -5   2   73.80   22.48   0
   2  -5   2   75.63   13.43   0
  -2  -5  -2   60.05   12.54   0
  -2  -5  -2   71.52   25.08   0
  -2   5  -2   66.07   12.55   0
  -3  -5  -2   48.36   20.50   0
   3   5   2   60.30   12.08   0
  -3  -5  -2   58.11    9.00   0
  -3   5  -2   49.83   28.20   0
   3  -5   2   56.51   12.23   0
  -3   5  -2   48.41   11.53   0
  -3   5  -2   48.94   29.95   0
   4   5   2  726.09   10.20   0
  -4   5  -2  751.89   26.32   0
  -4  -5  -2  748.31   12.84   0
  -4  -5  -2  738.80   20.13   0
  -4   5  -2  747.49   24.97   0
   4  -5   2  733.03   13.17   0
  -4   5  -2  735.75   12.99   0
  -5   5  -2  583.22   19.22   0
   5   5   2  613.85   11.70   0
  -5  -5  -2  622.33   12.04   0
  -5  -5  -2  587.96   16.43   0
  -5   5  -2  589.17   11.40   0
   5  -5   2  564.08   11.80   0
  -5   5  -2  608.32   21.90   0
  -6  -5  -2  585.88   12.10   0
  -6   5  -2  581.87   18.53   0
  -6  -5  -2  578.84   13.10   0
   6   5   2  576.80    9.08   0
  -6   5  -2  525.90   15.12   0
  -6   5  -2  586.66   11.27   0
   6  -5   2  564.16   11.45   0
  -7  -5  -2  443.61   11.39   0
   7  -5   2  436.74   10.99   0
   7   5   2  438.90    8.14   0
   7   5   2  437.06   14.57   0
  -7  -5  -2  433.70    8.49   0
  -7   5  -2  433.51   15.15   0
  -7   5  -2  473.67   10.34   0
   8  -5   2  151.36   10.04   0
  -8  -5  -2  138.74   11.97   0
  -8   5  -2  131.00   12.97   0
  -8  -5  -2  119.47   10.58   0
   8   5   2  134.24   13.08   0
  -8   5  -2  131.90    9.41   0
   9   5   2   53.92   11.48   0
  -9   5  -2   42.16   11.65   0
  -9  -5  -2   53.02    8.79   0
  -9   5  -2   31.85    8.44   0
   9  -5   2   45.34    9.30   0
  -9  -5  -2   42.94   11.28   0
 -10  -5  -2  202.48    9.48   0
 -10   5  -2  207.57   12.01   0
  10   5   2  220.28   10.09   0
 -10  -5  -2  204.45    9.77   0
 -10   5  -2  202.57    8.94   0
  10  -5   2  210.68    9.41   0
  11   5   2   10.45    9.38   0
 -11   5  -2   16.82   11.05   0
 -11  -5  -2   19.87   10.81   0
 -11   5  -2   10.88    7.84   0
  11  -5   2    2.54    8.65   0
 -11  -5  -2    5.17    8.64   0
 -12  -5  -2    6.67    6.40   0
 -12  -5  -2    6.98    8.18   0
  12  -5   2   -3.22    8.51   0
 -12   5  -2    7.04   10.65   0
  12  -6  -2   49.04    8.36   0
  12   6  -2   66.70    8.69   0
 -12  -6   2   72.51   10.64   0
 -12   6   2   69.19    8.01   0
 -12   6   2   61.65   11.40   0
 -12  -6   2   63.89    8.81   0
  12   6  -2   67.73   11.13   0
 -11   6   2   20.06    7.84   0
  11   6  -2   25.03    8.24   0
 -11  -6   2   28.98   10.94   0
 -11  -6   2   12.76    6.52   0
  11   6  -2   29.48    9.30   0
  11  -6  -2   27.89    8.36   0
 -11   6   2   31.40   12.88   0
 -10  -6   2   68.93    9.38   0
  10   6  -2   46.57    8.32   0
 -10  -6   2   63.24    9.30   0
  10   6  -2   70.52   11.44   0
  10  -6  -2   59.45    8.74   0
 -10   6   2   72.07   13.17   0
 -10   6   2   82.53    8.48   0
  -9  -6   2   14.01    6.49   0
  -9  -6   2   24.98   11.59   0
   9  -6  -2   14.04    8.61   0
  -9   6   2   24.61   13.17   0
   9   6  -2   26.23   11.86   0
   9   6  -2   36.41    8.51   0
  -9   6   2   40.08    8.31   0
  -8  -6   2  187.01   12.73   0
   8   6  -2  174.49   13.59   0
  -8   6   2  171.25    9.36   0
  -8   6   2  193.35   15.18   0
  -8  -6   2  170.26   10.31   0
   8   6  -2  187.58   10.08   0
   8  -6  -2  182.87    7.68   0
   7   6  -2   57.16   13.24   0
  -7  -6   2   57.59   10.37   0
   7   6  -2   56.87    9.88   0
   7  -6  -2   53.40    6.92   0
  -7   6   2   76.06    9.40   0
  -7  -6   2   73.28   12.20   0
  -7   6   2   65.30   17.68   0
  -6   6   2  379.87   10.94   0
  -6  -6   2  367.51    8.64   0
   6  -6  -2  376.95   11.27   0
  -6   6   2  365.67   22.24   0
   6   6  -2  365.20    8.26   0
   6   6  -2  378.66   17.08   0
   5   6  -2  210.39   18.99   0
  -5  -6   2  203.05   11.14   0
  -5   6   2  209.23   10.18   0
   5  -6  -2  209.51   10.66   0
   5   6  -2  219.96   10.93   0
  -4  -6   2  905.42   13.02   0
   4   6  -2  941.53   12.99   0
   4   6  -2  943.38   36.81   0
  -4   6   2  920.18   13.17   0
   4  -6  -2  932.98   13.12   0
   3   6  -2  117.98   12.51   0
  -3  -6   2   99.97   12.66   0
  -3   6   2  105.17   11.47   0
   3  -6  -2  110.29   11.52   0
   2  -6  -2  153.46   21.77   0
  -2  -6   2  158.48   12.87   0
   2  -6  -2  151.68   20.62   0
  -2   6   2  158.35   11.67   0
   2  -6  -2  150.59   11.97   0
   2   6  -2  153.76   12.76   0
  -1   6   2   17.40   14.50   0
  -1  -6   2   14.18   15.14   0
   1   6  -2    4.19   12.32   0
   1   6  -2    5.08   15.96   0
   1  -6  -2   14.82   16.12   0
   1  -6  -2   13.30   11.04   0
   0   6  -2  664.75   15.18   0
   0  -6  -2  642.39   16.56   0
   0  -6   2  658.42   16.31   0
   0  -6  -2  656.38   14.44   0
   0   6   2  642.84   17.41   0
   0   6  -2  649.78   17.26   0
   0  -6   2  659.55   19.08   0
  -1   6  -2  342.40   15.26   0
  -1  -6  -2  341.84   15.36   0
  -1   6  -2  337.55   18.65   0
   1  -6   2  333.55   14.41   0
   1  -6   2  324.18   16.92   0
  -1  -6  -2  326.78   20.16   0
   2  -6   2 2719.59   19.49   0
  -2  -6  -2 2929.53   19.18   0
  -2   6  -2 2933.78   19.27   0
  -2   6  -2 2966.24   40.81   0
  -3  -6  -2  989.40   14.22   0
   3   6   2 1002.00   14.10   0
   3  -6   2 1015.55   14.48   0
  -3   6  -2  990.76   13.86   0
   4   6   2 2799.23   16.36   0
   4  -6   2 2784.67   17.13   0
  -4  -6  -2 2838.43   37.17   0
  -4   6  -2 2761.15   16.70   0
  -4  -6  -2 2773.43   16.67   0
  -5   6  -2  241.43   25.93   0
   5  -6   2  244.24   10.92   0
  -5   6  -2  250.11   24.55   0
  -5   6  -2  257.18   10.49   0
   5   6   2  241.74    8.07   0
  -5  -6  -2  254.27   11.18   0
  -5  -6  -2  253.25   16.38   0
  -6   6  -2 2181.87   28.23   0
  -6  -6  -2 2183.96   22.74   0
  -6   6  -2 2169.17   14.66   0
  -6   6  -2 2188.72   29.03   0
  -6  -6  -2 2177.31   14.53   0
   6   6   2 2190.51   14.22   0
   6  -6   2 2208.52   15.26   0
  -7   6  -2  477.16   16.85   0
  -7  -6  -2  464.41   10.87   0
  -7   6  -2  496.68   18.33   0
   7  -6   2  466.94   10.95   0
  -7   6  -2  471.28   10.38   0
  -7  -6  -2  477.96   14.01   0
  -8  -6  -2   16.80   11.74   0
  -8   6  -2   23.68   13.53   0
  -8  -6  -2    3.44    9.29   0
   8  -6   2   16.01    9.13   0
  -8   6  -2   21.17   12.51   0
  -8   6  -2   32.24    8.86   0
  -9   6  -2   19.20   10.54   0
  -9  -6  -2   13.64   10.90   0
  -9   6  -2   12.65    8.27   0
   9  -6   2   22.58    8.54   0
  -9   6  -2   19.91   11.45   0
  -9  -6  -2   40.10    8.74   0
 -10  -6  -2   50.09   11.12   0
 -10   6  -2   36.28    5.82   0
  10  -6   2   56.75    8.65   0
 -10  -6  -2   46.46    9.12   0
 -10   6  -2   46.70   10.16   0
 -10   6  -2   57.60   12.62   0
 -11   6  -2    8.72   11.37   0
 -11   6  -2   28.00    8.00   0
 -11  -6  -2    8.31    8.72   0
 -11   6  -2   21.44   10.07   0
 -11  -6  -2   26.39   10.54   0
  11  -6   2   17.89    8.37   0
 -12   6  -2   13.79   10.84   0
 -12   6  -2   24.60   10.12   0
 -12   6  -2    6.85    7.73   0
 -12  -6  -2   27.69    8.61   0
  12  -6   2   27.19    8.47   0
 -12  -6  -2   19.34    8.61   0
 -12   7   2   67.82    7.83   0
  12  -7  -2   86.56    8.48   0
 -12  -7   2  106.13    9.13   0
  12   7  -2   74.98   11.51   0
 -12   7   2   88.59   13.24   0
 -12  -7   2   80.87    8.72   0
 -11  -7   2  135.20    9.23   0
  11   7  -2  161.58    8.72   0
 -11   7   2  149.21   12.37   0
  11   7  -2  142.32   11.96   0
  11  -7  -2  143.40    8.65   0
 -11  -7   2  153.21   11.40   0
 -11   7   2  158.72    8.37   0
 -10  -7   2  218.63    6.69   0
 -10  -7   2  236.16   11.50   0
  10  -7  -2  205.55    9.61   0
  10   7  -2  235.41   12.20   0
  10   7  -2  220.14    8.89   0
 -10   7   2  233.13   14.80   0
 -10   7   2  228.87    8.91   0
  -9   7   2    6.54    5.74   0
   9  -7  -2    6.59    8.55   0
  -9  -7   2    7.01   12.67   0
   9   7  -2    8.80    8.68   0
  -9   7   2    0.63   14.39   0
   9   7  -2    4.40   11.63   0
  -9  -7   2    3.70    8.78   0
   8   7  -2 1603.45   12.17   0
  -8  -7   2 1650.61   12.55   0
  -8   7   2 1576.03   10.55   0
   8  -7  -2 1607.17   12.68   0
  -8   7   2 1625.77   29.41   0
   8   7  -2 1626.67   20.43   0
   7  -7  -2 2079.99   13.95   0
   7   7  -2 2127.79   13.99   0
  -7   7   2 2103.08   13.66   0
   7   7  -2 2142.12   24.88   0
  -7  -7   2 2105.63   14.20   0
   6  -7  -2  836.01   12.36   0
   6   7  -2  872.83   24.57   0
  -6   7   2  850.38   12.19   0
   6   7  -2  871.85   12.05   0
  -6  -7   2  823.52    9.92   0
  -5   7   2 1003.17   12.92   0
   5   7  -2 1070.20   13.19   0
  -5  -7   2 1025.51   13.16   0
   5  -7  -2 1015.59   12.91   0
   4   7  -2  187.27   11.37   0
  -4   7   2  182.17   10.48   0
   4  -7  -2  194.89   10.75   0
  -4  -7   2  172.47   11.19   0
   3   7  -2   91.49   11.46   0
  -3  -7   2   69.08   12.02   0
  -3   7   2   81.64   10.91   0
   3  -7  -2   76.04   13.63   0
  -2  -7   2 5265.92   23.51   0
  -2   7   2 5070.97   23.08   0
   2   7  -2 5327.82   23.31   0
   2  -7  -2 5147.33   24.34   0
  -1   7   2  721.73   13.52   0
   1   7  -2  744.10   20.07   0
   1  -7  -2  725.86   13.31   0
   1  -7  -2  715.27   17.19   0
   1   7  -2  759.21   16.04   0
  -1  -7   2  742.06   16.49   0
   0  -7   2   16.27   14.09   0
   0  -7   2   10.33   14.91   0
   0  -7  -2   14.84   13.07   0
   0   7  -2   11.34   12.82   0
   0   7  -2   12.93   13.62   0
   0   7   2    7.63   13.08   0
   0  -7  -2   23.16   14.27   0
  -1   7  -2  731.70   20.05   0
  -1  -7  -2  701.15   22.04   0
   1  -7   2  702.64   18.36   0
  -1   7  -2  702.12   13.52   0
  -1  -7  -2  722.34   13.55   0
   1  -7   2  729.15   16.38   0
  -2   7  -2  720.14   14.95   0
   2  -7   2  716.38   13.71   0
  -2   7  -2  733.65   25.15   0
   2  -7   2  713.90   26.03   0
  -2  -7  -2  701.82   13.60   0
   3  -7   2  191.68   11.77   0
  -3   7  -2  189.87   11.10   0
  -3  -7  -2  215.28   11.74   0
   4  -7   2  545.75   12.25   0
  -4   7  -2  550.96   11.79   0
  -4  -7  -2  557.54   12.24   0
   4   7   2  560.52   11.75   0
   5  -7   2  119.85   11.48   0
   5   7   2  108.08   10.78   0
  -5  -7  -2  100.25   10.83   0
  -5  -7  -2  114.94   20.77   0
  -5   7  -2   99.57   10.86   0
  -6  -7  -2  146.43   17.10   0
   6  -7   2  147.84   10.56   0
  -6  -7  -2  152.65   10.79   0
  -6   7  -2  151.16    9.80   0
  -7   7  -2   10.65   21.30   0
  -7  -7  -2    5.61   10.01   0
  -7  -7  -2    3.65   11.58   0
  -7   7  -2    3.48   20.28   0
  -7   7  -2    7.87    9.20   0
   7  -7   2   15.77    9.57   0
  -8   7  -2   37.74   14.70   0
   8  -7   2   49.12    8.71   0
  -8   7  -2   38.08    8.23   0
  -8   7  -2   35.34   15.39   0
  -8  -7  -2   36.75    9.25   0
  -8  -7  -2   30.83   12.36   0
  -9   7  -2  685.16   17.98   0
  -9  -7  -2  692.86   10.38   0
   9  -7   2  708.28   10.35   0
  -9   7  -2  691.43   17.52   0
  -9   7  -2  663.36    7.78   0
  -9  -7  -2  714.82   14.00   0
 -10   7  -2  146.09   15.24   0
 -10   7  -2  142.75   13.26   0
 -10   7  -2  157.40    6.51   0
 -10  -7  -2  151.12   11.30   0
  10  -7   2  150.59    9.23   0
 -10  -7  -2  146.31    8.97   0
 -11   7  -2    3.18   11.48   0
 -11   7  -2   -3.64   12.17   0
  11  -7   2   -2.33    8.34   0
 -11  -7  -2    8.75   10.57   0
 -12   7  -2   59.06   11.16   0
  12  -7   2   60.02    8.75   0
 -12   7  -2   69.66    7.84   0
 -12   7  -2   70.92   11.92   0
 -12  -7  -2   59.73   11.05   0
 -12  -8   2   45.87    8.35   0
 -12   8   2   48.59   17.96   0
  12  -8  -2   60.44    8.08   0
 -12   8   2   35.21   17.10   0
 -12   8   2   49.37    5.66   0
  11  -8  -2   -7.03    7.69   0
 -11   8   2   -2.77   19.20   0
 -11   8   2    0.64   18.97   0
 -11  -8   2   -0.88    8.26   0
 -11   8   2  -25.17    7.61   0
  11   8  -2    3.34    7.96   0
  10   8  -2   11.93    8.01   0
 -10   8   2    1.65    7.85   0
  10  -8  -2   13.22    8.61   0
 -10  -8   2   26.52    8.35   0
   9   8  -2  452.81    9.77   0
   9  -8  -2  449.80   10.15   0
  -9  -8   2  446.37    9.89   0
  -9   8   2  408.86    9.83   0
   8   8  -2   -6.32    8.56   0
   8  -8  -2   13.90    9.02   0
  -8  -8   2   26.18    8.89   0
  -8   8   2   25.22    8.45   0
  -7   8   2    3.60    9.20   0
  -7  -8   2   12.22    9.58   0
   7  -8  -2   13.41    9.68   0
   7   8  -2    2.07    6.66   0
  -6   8   2  370.61   10.97   0
   6  -8  -2  392.77   11.30   0
   6   8  -2  391.67   10.55   0
  -6  -8   2  391.99   11.01   0
   5  -8  -2  491.21   11.99   0
   5   8  -2  527.53   12.47   0
  -5   8   2  509.72   11.51   0
  -5  -8   2  525.15   12.13   0
  -4   8   2  380.41   10.93   0
   4  -8  -2  380.56   11.00   0
   4   8  -2  391.19   11.69   0
  -4  -8   2  383.19   12.55   0
   3   8  -2  112.11   11.11   0
   3  -8  -2   99.26   10.72   0
  -3  -8   2  100.17   11.41   0
  -3   8   2  108.64   10.42   0
   2  -8  -2  769.50   22.43   0
  -2  -8   2  799.43   13.54   0
   2  -8  -2  737.27   22.01   0
   2   8  -2  805.43   15.32   0
  -2   8   2  726.66   12.64   0
   2  -8  -2  758.58   14.89   0
   1  -8  -2  410.99   16.04   0
  -1   8   2  407.33   11.85   0
   1  -8  -2  423.47   12.19   0
   1   8  -2  422.01   17.90   0
   1   8  -2  448.13   14.80   0
  -1  -8   2  429.26   12.75   0
   0   8  -2   31.74   12.77   0
   0  -8  -2   32.02   12.82   0
   0  -8  -2   32.67   13.15   0
   0  -8   2   25.67   13.82   0
   0   8   2   30.75   15.39   0
   0   8  -2   21.61   10.95   0
  -1   8  -2   54.13   13.79   0
   1  -8   2   57.10   13.90   0
  -1  -8  -2   49.87   18.04   0
  -1  -8  -2   54.60   10.70   0
  -1   8  -2   50.00   10.13   0
   1  -8   2   47.71   16.77   0
   2  -8   2   58.18   19.75   0
   2  -8   2   64.41   11.37   0
  -2   8  -2   56.62   10.51   0
  -2  -8  -2   65.79   11.20   0
  -3  -8  -2   48.10   11.41   0
  -3   8  -2   44.15   10.08   0
   3  -8   2   33.86   10.89   0
  -4  -8  -2    6.21   10.88   0
  -4   8  -2   20.86    9.62   0
   4  -8   2   12.91   10.37   0
  -5   8  -2  260.13    7.98   0
  -5  -8  -2  246.42   10.94   0
   5  -8   2  236.74   11.30   0
  -6   8  -2  144.61    9.53   0
  -6  -8  -2  144.04   10.50   0
   6  -8   2  135.05   10.64   0
  -7  -8  -2    8.87    9.39   0
  -7  -8  -2   12.95   15.75   0
   7  -8   2   21.86    9.55   0
  -7   8  -2   16.16    9.17   0
   8  -8   2  173.53    9.58   0
  -8  -8  -2  166.07   14.01   0
  -8   8  -2  149.94    8.76   0
  -8  -8  -2  159.32    6.98   0
  -9  -8  -2   -4.81    8.47   0
  -9  -8  -2   -2.28   12.21   0
   9  -8   2   -6.52    8.73   0
  -9   8  -2    1.44    8.13   0
  10  -8   2   28.41    8.41   0
 -10  -8  -2   26.46   10.60   0
 -10   8  -2   24.49   22.54   0
 -10   8  -2   22.51   21.67   0
 -10   8  -2   31.35    8.10   0
 -10  -8  -2   27.60    8.35   0
 -11   8  -2    7.20   16.96   0
  11  -8   2   -1.93    5.66   0
 -11  -8  -2   10.47   10.88   0
 -11   8  -2    4.19   16.45   0
 -11  -9   2  114.36    6.62   0
 -11   9   2  134.40    8.61   0
  11   9  -2  120.75    8.58   0
  11  -9  -2  135.09    9.24   0
  10  -9  -2   55.52    8.72   0
 -10   9   2   28.16    8.45   0
  10   9  -2    7.97    8.30   0
 -10  -9   2   35.69    8.44   0
   9  -9  -2  229.73    9.50   0
  -9   9   2  223.05    9.01   0
   9   9  -2  221.83    6.95   0
  -9  -9   2  229.80    9.34   0
  -8   9   2   35.28    8.61   0
  -8  -9   2   18.81    9.02   0
   8   9  -2   22.77    8.39   0
   8  -9  -2   21.95    9.14   0
  -7   9   2  133.32    9.25   0
   7  -9  -2  125.12    7.02   0
  -7  -9   2  150.17    9.50   0
   7   9  -2  137.67    9.37   0
  -6  -9   2  212.81   10.55   0
   6   9  -2  192.11   10.23   0
  -6   9   2  212.46    9.49   0
   6  -9  -2  222.26   10.03   0
  -5  -9   2  125.32   10.42   0
   5  -9  -2  107.16   10.37   0
  -5   9   2  119.68   10.05   0
   5   9  -2  120.37    7.91   0
  -4  -9   2  924.16   12.71   0
   4  -9  -2  879.44   12.57   0
  -4   9   2  925.27   11.67   0
   4   9  -2  930.24   12.72   0
   3   9  -2   29.48    9.88   0
  -3  -9   2   33.54   10.45   0
   3  -9  -2   27.23   10.76   0
  -3   9   2   32.30    9.70   0
  -2  -9   2 1901.10   16.27   0
   2   9  -2 1876.17   15.43   0
   2  -9  -2 1864.00   26.60   0
   2  -9  -2 1802.34   25.88   0
   2  -9  -2 1842.33   18.27   0
  -2   9   2 1866.32   17.75   0
   1   9  -2  115.60   13.61   0
  -1  -9   2  122.84   11.67   0
   1  -9  -2  112.43   10.92   0
   1  -9  -2  120.59   14.15   0
   1   9  -2  116.31   14.68   0
  -1   9   2  114.95   12.83   0
   0  -9  -2  126.48   11.42   0
   0   9  -2  124.38   13.25   0
   0   9  -2  134.80   13.84   0
   0   9   2  125.14   13.11   0
   0  -9   2  126.84   14.59   0
   0  -9  -2  124.83   13.78   0
   1  -9   2  410.50   15.97   0
  -1   9  -2  413.22   14.07   0
   1  -9   2  417.06   13.17   0
  -1   9  -2  405.77   15.20   0
  -1  -9  -2  403.63   19.57   0
  -1  -9  -2  389.91   14.77   0
   2  -9   2   57.37   17.57   0
  -2   9  -2   67.83    9.99   0
   2  -9   2   56.53   11.18   0
  -2  -9  -2   52.87   10.22   0
   3  -9   2  200.36   13.16   0
  -3   9  -2  196.52    9.71   0
  -3  -9  -2  191.11   11.01   0
  -4   9  -2    5.99    9.50   0
   4  -9   2   10.26   10.15   0
  -4  -9  -2   -7.93   11.04   0
   5  -9   2   17.12   10.50   0
  -5   9  -2   25.42    9.63   0
  -5  -9  -2    3.79   10.78   0
  -6   9  -2  129.03    9.23   0
  -6  -9  -2  134.31    9.88   0
   6  -9   2  125.23    9.83   0
  -7   9  -2   15.10    8.82   0
  -7  -9  -2   -7.40    6.60   0
   7  -9   2   -1.69    9.40   0
  -8   9  -2   15.04    8.49   0
  -8  -9  -2   19.08    9.16   0
   8  -9   2    7.38    9.29   0
  -9  -9  -2   46.41    8.47   0
  -9   9  -2   40.69    8.45   0
   9  -9   2   27.85    9.08   0
 -10  -9  -2  263.54    7.11   0
  10  -9   2  285.12    9.57   0
 -10   9  -2  304.25    9.08   0
 -11   9  -2   55.27    8.11   0
  11  -9   2   42.89    6.34   0
 -11 -10   2   49.48    6.24   0
 -11  10   2   54.29    8.33   0
  11 -10  -2   48.05    6.31   0
  10  10  -2    9.55    8.14   0
 -10  10   2   18.53    8.25   0
  10 -10  -2   23.34    8.66   0
 -10 -10   2    1.41    8.06   0
  -9  10   2  389.73    9.69   0
   9  10  -2  430.75    9.53   0
  -9 -10   2  424.85    9.80   0
   9 -10  -2  388.44    9.58   0
  -8 -10   2   29.26    9.26   0
   8  10  -2   54.01    9.27   0
   8 -10  -2   43.97    8.74   0
  -8  10   2   49.94    8.40   0
  -7  10   2   12.05    8.50   0
   7  10  -2   45.10    8.77   0
  -7 -10   2   25.73    9.28   0
   7 -10  -2    9.76    8.87   0
   6 -10  -2  264.00    7.40   0
   6  10  -2  280.49   10.01   0
  -6 -10   2  262.49   10.10   0
  -6  10   2  275.18    9.36   0
  -5 -10   2   24.09    9.56   0
   5 -10  -2    7.42    9.49   0
  -5  10   2   21.28    8.83   0
   5  10  -2   24.14    9.25   0
   4  10  -2   22.68   10.22   0
  -4  10   2    3.55    8.96   0
   4 -10  -2    4.34    9.72   0
  -4 -10   2    6.73   10.32   0
  -3 -10   2 1097.73   13.46   0
   3 -10  -2 1077.22   15.56   0
  -3  10   2 1110.02   14.98   0
   3  10  -2 1135.54   13.15   0
   2 -10  -2  489.59   14.25   0
   2  10  -2  506.56   11.90   0
   2 -10  -2  462.05   18.04   0
  -2 -10   2  476.00   12.39   0
   2 -10  -2  497.90   20.61   0
  -2  10   2  472.17   11.55   0
   1  10  -2 1101.68   20.78   0
   1  10  -2 1105.96   15.88   0
  -1 -10   2 1100.00   16.60   0
   1 -10  -2 1115.49   18.00   0
  -1  10   2 1079.96   15.59   0
   1 -10  -2 1078.49   16.35   0
   0  10  -2   13.70   11.18   0
   0 -10  -2   11.64   12.74   0
   0  10  -2   -4.41   11.75   0
   0 -10   2    2.58   12.99   0
   0  10   2    5.46   11.70   0
   0 -10  -2   -4.55   12.79   0
  -1 -10  -2  459.45   21.25   0
   1 -10   2  458.35   12.63   0
  -1 -10  -2  449.21   14.58   0
  -1  10  -2  440.10   11.36   0
   1 -10   2  451.08   17.56   0
  -2  10  -2   23.74    9.64   0
  -2 -10  -2   19.54   10.28   0
   2 -10   2   22.85   19.26   0
   2 -10   2   25.02   10.93   0
  -3 -10  -2  632.73   12.12   0
  -3  10  -2  616.36   11.67   0
   3 -10   2  627.04   12.45   0
   4 -10   2  409.37   11.41   0
  -4  10  -2  404.29   10.03   0
  -4 -10  -2  426.33   10.64   0
   5 -10   2  603.40   11.15   0
  -5  10  -2  600.95   10.51   0
  -5 -10  -2  594.70   10.98   0
  -6 -10  -2  153.50    9.83   0
   6 -10   2  159.25    9.54   0
  -6  10  -2  116.71    9.11   0
  -7  10  -2  408.44    9.67   0
  -7 -10  -2  423.13   10.26   0
   7 -10   2  414.88   10.12   0
  -8 -10  -2  133.96    9.48   0
  -8  10  -2  152.30    9.04   0
   8 -10   2  158.62    9.37   0
   9 -10   2  170.28    9.46   0
  -9  10  -2  196.22    8.75   0
  -9 -10  -2  162.87    9.19   0
 -10 -10  -2   23.18    8.41   0
  10 -10   2   18.37    8.89   0
 -10 -11   2   34.90    6.00   0
  10 -11  -2   32.46    6.23   0
 -10  11   2   23.18    8.39   0
  -9  11   2  187.37    8.91   0
   9 -11  -2  174.22    9.11   0
   9  11  -2  180.78    6.64   0
  -9 -11   2  166.92    9.12   0
  -8  11   2   27.41    8.25   0
   8  11  -2   27.89    8.34   0
   8 -11  -2    1.33    8.70   0
  -8 -11   2   15.71    9.12   0
  -7  11   2   87.21    8.86   0
   7  11  -2   92.24    8.85   0
   7 -11  -2  102.77    9.16   0
  -7 -11   2   80.26    6.37   0
  -6  11   2   58.94    8.72   0
   6  11  -2   64.52    8.48   0
   6 -11  -2   64.34    8.64   0
  -6 -11   2   53.06    9.02   0
  -5  11   2  413.69    9.95   0
   5  11  -2  423.05   10.04   0
  -5 -11   2  411.43   10.47   0
   5 -11  -2  420.38   10.22   0
   4 -11  -2   14.29    9.18   0
  -4  11   2   18.62   10.56   0
   4  11  -2   -6.39    9.18   0
  -4 -11   2   13.71    9.74   0
  -3 -11   2  537.30   12.94   0
   3  11  -2  550.73   10.63   0
   3 -11  -2  544.77   11.22   0
  -3  11   2  534.99   10.78   0
   2 -11  -2  932.31   15.67   0
   2  11  -2  966.74   14.16   0
   2 -11  -2  916.04   21.03   0
  -2  11   2  931.05   13.15   0
  -2 -11   2  950.63   12.92   0
   2 -11  -2  934.22   21.73   0
  -1 -11   2  106.48   13.62   0
  -1  11   2  103.53   11.80   0
   1  11  -2  108.29   15.56   0
   1 -11  -2  109.56   13.16   0
   1 -11  -2  115.48   13.59   0
   1  11  -2   96.55   12.69   0
   0 -11  -2    9.48   12.80   0
   0 -11   2    4.06   12.89   0
   0 -11  -2   20.06   12.61   0
   0  11  -2    5.75   11.50   0
   1 -11   2  648.38   13.74   0
  -1  11  -2  637.21   13.93   0
  -1 -11  -2  638.33   12.29   0
   1 -11   2  638.00   17.32   0
  -2 -11  -2  160.31   12.56   0
  -2  11  -2  124.18   10.29   0
   2 -11   2  140.98   13.04   0
   2 -11   2  130.16   18.44   0
   3 -11   2   45.82   11.94   0
  -3 -11  -2   29.24    9.87   0
  -3  11  -2   34.93   10.62   0
  -4 -11  -2   70.01    9.56   0
  -4  11  -2   55.14    9.11   0
   4 -11   2   71.01    9.90   0
  -5 -11  -2    8.48    9.15   0
   5 -11   2    0.52    9.13   0
  -5  11  -2   26.22    8.47   0
   6 -11   2  168.22    9.86   0
  -6 -11  -2  158.76    9.51   0
  -6  11  -2  182.92    8.91   0
   7 -11   2  155.05    9.32   0
  -7 -11  -2  124.81    9.17   0
  -7  11  -2  123.54    8.71   0
  -8  11  -2   58.14    8.50   0
  -8 -11  -2   73.64    6.57   0
   8 -11   2   85.19    8.77   0
  -9  11  -2   37.52    8.53   0
   9 -11   2   39.13    8.71   0
  -9 -11  -2   23.31    8.61   0
 -10  11  -2   12.45    8.45   0
  10 -11   2   25.69    8.68   0
  -9 -12   2   20.70    8.72   0
  -9  12   2   16.22    8.53   0
   9 -12  -2   38.22    8.24   0
   8 -12  -2    9.54    8.34   0
   8  12  -2   13.78    8.47   0
  -8  12   2    6.22    8.25   0
  -8 -12   2  -14.52    8.33   0
  -7  12   2   21.39    8.30   0
   7  12  -2   47.65    8.94   0
   7 -12  -2   45.43    8.71   0
  -7 -12   2   38.55    8.71   0
   6 -12  -2   30.80    9.03   0
   6  12  -2    5.41    8.80   0
  -6 -12   2   12.02    8.79   0
  -6  12   2   16.86    8.66   0
   5  12  -2   92.22    9.44   0
   5 -12  -2  106.68    9.52   0
  -5 -12   2  103.69    9.35   0
  -5  12   2  104.92   10.59   0
   4  12  -2   29.17    9.50   0
   4 -12  -2   25.05   10.82   0
  -4 -12   2   19.91    9.26   0
  -4  12   2   24.35    9.01   0
  -3  12   2   25.87    8.51   0
   3  12  -2   25.88    8.92   0
   3 -12  -2   15.16   11.24   0
  -3 -12   2   22.81    9.35   0
   2 -12  -2   90.59   16.37   0
   2  12  -2   84.29    9.30   0
  -2  12   2   72.30   11.41   0
  -2 -12   2   76.80   10.30   0
   2 -12  -2   76.43   15.89   0
   2 -12  -2   82.60   12.11   0
  -1  12   2    4.74   10.68   0
   1  12  -2   -1.16   15.60   0
  -1 -12   2   -3.34   12.78   0
   1 -12  -2   14.33   11.30   0
   1 -12  -2    0.56   11.27   0
   0  12  -2  229.00   11.88   0
   0 -12  -2  225.95   13.28   0
   0 -12   2  225.09   12.57   0
   0 -12  -2  213.00   15.47   0
  -1 -12  -2   11.76   10.03   0
  -1  12  -2   13.83   10.96   0
   1 -12   2    1.04   11.35   0
   2 -12   2   25.84   18.54   0
  -2  12  -2   11.79    8.86   0
   2 -12   2   42.52   12.61   0
  -2 -12  -2   24.53    9.10   0
   3 -12   2  516.12   11.29   0
  -3 -12  -2  507.60   10.74   0
  -3  12  -2  536.36   10.59   0
  -4 -12  -2   86.85    9.34   0
   4 -12   2   95.72    9.96   0
  -4  12  -2  101.98    9.04   0
   5 -12   2   56.83    8.94   0
  -5  12  -2   47.28    8.40   0
  -5 -12  -2   57.04    9.38   0
  -6 -12  -2  146.26    9.65   0
  -6  12  -2  153.19    9.01   0
   6 -12   2  167.04    9.47   0
  -7 -12  -2   68.81    6.61   0
   7 -12   2   82.96    9.31   0
  -7  12  -2   68.86    8.75   0
  -8  12  -2   58.06    8.39   0
   8 -12   2   54.72    8.74   0
  -9 -12  -2   44.56    9.20   0
   9 -12   2   28.12    6.30   0
  -9  12  -2   39.53    8.33   0
  -8  13   2   37.94    8.85   0
  -8 -13   2   44.75    8.73   0
   8 -13  -2   47.05    9.06   0
  -7 -13   2   -0.98    8.52   0
   7 -13  -2   -5.78    8.91   0
  -7  13   2   -3.36    8.33   0
  -6  13   2   -2.96    8.56   0
  -6 -13   2    8.72    8.78   0
   6 -13  -2    6.83    8.96   0
   5 -13  -2   63.07    9.07   0
  -5  13   2   46.51    8.59   0
   5  13  -2   46.89    8.88   0
  -5 -13   2   34.60    9.23   0
  -4  13   2   32.70    8.51   0
   4 -13  -2   41.75    8.90   0
  -4 -13   2   51.42    9.12   0
  -3 -13   2  181.44   11.97   0
  -3  13   2  192.61    9.64   0
   3 -13  -2  207.59   12.43   0
  -2 -13   2 1078.17   15.08   0
   2 -13  -2 1095.33   14.15   0
  -2  13   2 1090.48   14.84   0
   2 -13  -2 1042.43   23.48   0
   2 -13  -2 1098.85   22.73   0
   1 -13  -2  317.81   13.64   0
   1 -13  -2  324.08   13.62   0
  -1  13   2  329.39   13.67   0
  -1 -13   2  319.97   13.06   0
   0  13  -2   70.29   11.32   0
   0 -13  -2   68.07   11.97   0
   0 -13   2   82.83   11.81   0
  -1 -13  -2    3.67    9.31   0
  -1  13  -2    5.05   10.84   0
   1 -13   2   11.45   13.23   0
  -2 -13  -2  193.60    9.91   0
   2 -13   2  177.62   20.16   0
  -2  13  -2  189.45    9.81   0
   2 -13   2  191.89   22.11   0
  -3  13  -2   74.51    9.04   0
  -3 -13  -2   66.45    9.30   0
   3 -13   2   78.27    9.66   0
   4 -13   2  129.75   11.54   0
  -4  13  -2  159.47   10.94   0
  -4 -13  -2  134.35    9.40   0
  -5  13  -2   21.04    8.32   0
   5 -13   2   21.94    8.90   0
  -5 -13  -2    7.71    9.07   0
  -6  13  -2  120.58    9.34   0
   6 -13   2  114.61    9.40   0
  -6 -13  -2  122.02    9.09   0
  -7 -13  -2   29.53    8.33   0
   7 -13   2   39.07    8.79   0
  -7  13  -2    9.41    8.49   0
  -8 -13  -2   25.29    6.12   0
  -8  13  -2   18.78    8.65   0
   8 -13   2   17.42    9.02   0
  -7 -14   2    8.24    8.84   0
  -7  14   2    1.62    8.45   0
   7 -14  -2    2.92    8.89   0
  -6 -14   2  107.87    9.32   0
   6 -14  -2  130.86    9.34   0
  -6  14   2  124.43   10.56   0
  -5  14   2    6.04    8.60   0
  -5 -14   2   15.82    9.27   0
   5 -14  -2   31.44   10.93   0
  -4 -14   2   72.95    8.98   0
   4 -14  -2   66.30   11.14   0
  -4  14   2   52.26    8.73   0
   3 -14  -2  288.77   12.07   0
  -3 -14   2  309.84   10.50   0
  -3  14   2  297.83   11.35   0
  -2 -14   2  340.57   12.30   0
  -2  14   2  322.80   11.83   0
   2 -14  -2  328.27   19.60   0
   2 -14  -2  341.21   20.77   0
   2 -14  -2  352.86   13.16   0
  -1 -14   2  197.36   12.68   0
   1 -14  -2  202.75   13.77   0
   1 -14  -2  212.92   12.77   0
   1 -14  -2  209.66   14.53   0
   0 -14   2    4.95   11.56   0
   0  14  -2    6.60   12.09   0
   0 -14  -2   13.53   11.63   0
  -1  14  -2  132.17   11.37   0
   1 -14   2  149.25   14.25   0
  -1 -14  -2  138.66    9.75   0
  -2  14  -2  213.84   11.36   0
  -2 -14  -2  212.34   10.03   0
  -3 -14  -2   29.58    9.05   0
  -3  14  -2   14.20   10.87   0
   4 -14   2  220.16   11.87   0
  -4 -14  -2  215.49    9.30   0
  -4  14  -2  228.89    9.81   0
  -5 -14  -2   88.03    9.33   0
  -5  14  -2   72.02    8.90   0
   5 -14   2   76.69    9.49   0
  -6  14  -2  175.94    9.40   0
   6 -14   2  169.27    9.60   0
  -6 -14  -2  176.29    9.71   0
   7 -14   2    9.18    8.87   0
  -7  14  -2   21.24    8.49   0
  -7 -14  -2   14.33    8.81   0
  -5  15   2  125.14    9.22   0
   5 -15  -2  105.49    9.58   0
  -5 -15   2  105.04    9.24   0
  -4  15   2   46.10   10.71   0
  -4 -15   2   44.30   10.81   0
   4 -15  -2   48.61    9.13   0
   3 -15  -2   30.71   10.96   0
  -3 -15   2   11.92    9.17   0
  -3  15   2    8.80    8.41   0
  -2  15   2   54.43   10.67   0
  -2 -15   2   54.04   11.28   0
   2 -15  -2   38.08   11.61   0
   1 -15  -2    9.65   12.39   0
  -1 -15   2   15.61   11.22   0
   1 -15  -2   15.89   13.18   0
   0 -15   2   90.62   11.84   0
   0 -15  -2   96.16   12.14   0
   1 -15   2  104.45   15.08   0
  -1  15  -2  103.08   12.18   0
  -1 -15  -2  116.52   11.44   0
  -2 -15  -2   65.01   11.29   0
  -2  15  -2   48.35   10.70   0
  -3 -15  -2  127.89   11.42   0
  -3  15  -2  156.34   11.22   0
  -4 -15  -2   45.63    8.93   0
  -4  15  -2   44.79   10.63   0
   5 -15   2   25.58   10.98   0
  -5 -15  -2   30.96   11.02   0
  -5  15  -2   12.78   10.52   0
  -3 -16   2    8.52    9.03   0
  -3  16   2   10.74    8.52   0
   3 -16  -2   13.86    9.17   0
  -2 -16   2    2.17   11.45   0
  -1 -16   2    6.20   11.09   0
   1 -16  -2    8.78   14.50   0
   1 -16  -2    1.71   14.22   0
   0 -16  -2   -1.67   12.79   0
   0 -16  -2    8.06   12.51   0
   0 -16   2   14.73   11.24   0
   1 -16   2    6.81   13.71   0
   1 -16   2    4.86   14.33   0
  -1 -16  -2    7.31   11.15   0
  -1  16  -2    9.10   11.56   0
  -2 -16  -2    6.70   11.10   0
  -2  16  -2    7.88   10.40   0
  -3  16  -2   -4.19    8.31   0
  -3 -16  -2    6.63    8.85   0
 -13   0   3   21.53    8.64   0
  13   0  -3    8.89    8.71   0
 -13   0   3   -9.44    9.44   0
  12   0  -3    5.26    8.67   0
  12   0  -3    0.81    8.43   0
 -12   0   3   -0.39    8.23   0
 -12   0   3   -7.84    8.91   0
  11   0  -3  181.49    9.44   0
 -11   0   3  166.15    9.85   0
  11   0  -3  195.79    9.37   0
 -11   0   3  173.87    9.73   0
 -10   0   3    2.46    8.77   0
 -10   0   3  -12.11    9.37   0
  10   0  -3   -2.53    8.99   0
  10   0  -3   -8.45    8.76   0
  -9   0   3   37.40    9.67   0
   9   0  -3   33.62   10.31   0
   9   0  -3   17.40   10.22   0
  -9   0   3   61.64   11.06   0
  -8   0   3    1.83   10.87   0
  -8   0   3    0.01    9.91   0
   8   0  -3    0.47   10.18   0
   8   0  -3   -7.32   10.69   0
   7   0  -3 1828.14   15.32   0
  -7   0   3 1795.43   15.67   0
   7   0  -3 1730.02   12.52   0
  -7   0   3 1779.25   14.57   0
   6   0  -3   11.73   11.24   0
  -6   0   3   10.38   11.04   0
  -6   0   3   -5.17   12.18   0
   6   0  -3    4.06   11.75   0
  -5   0   3  686.48   13.53   0
  -5   0   3  703.76   14.90   0
   5   0  -3  681.29   13.63   0
   5   0  -3  689.22   14.94   0
   4   0  -3    1.66   12.85   0
  -4   0   3   -2.56   13.92   0
   4   0  -3    0.98   13.74   0
  -4   0   3   -2.32   12.31   0
   3   0  -3 3392.43   26.21   0
   3   0  -3 3405.80   27.97   0
  -3   0   3 3448.86   27.98   0
  -3   0   3 3461.00   26.09   0
  -2   0   3    1.42   21.71   0
  -2   0   3    8.36   16.88   0
   2   0  -3   -2.34   23.78   0
   2   0  -3   -7.52   22.31   0
  -1   0   3 5292.24   43.87   0
   1   0  -3 5127.40   43.77   0
   0   0  -3   -1.99   27.88   0
   0   0   3    0.38   26.87   0
  -1   0  -3 1482.47   29.02   0
  -2   0  -3   11.82   22.62   0
   2   0   3   16.04   22.69   0
  -3   0  -3 3227.87   23.73   0
   3   0   3 3272.74   24.33   0
  -3   0  -3 3336.49   23.75   0
   4   0   3    3.11   12.63   0
  -4   0  -3    0.97   12.15   0
  -4   0  -3   11.55   12.59   0
  -5   0  -3 1371.11   18.21   0
   5   0   3 1331.99   15.73   0
  -5   0  -3 1337.38   15.09   0
  -6   0  -3    1.00   10.92   0
  -6   0  -3    6.32   11.47   0
   6   0   3   19.86   11.30   0
   7   0   3  283.10   12.27   0
  -7   0  -3  334.46   11.23   0
  -7   0  -3  308.40   11.84   0
  -8   0  -3   15.01   10.15   0
  -8   0  -3    7.02   10.42   0
   8   0   3  -11.30   11.17   0
  -9   0  -3   13.50    9.94   0
   9   0   3   13.41    9.58   0
  -9   0  -3    4.40    9.66   0
  10   0   3   13.57    9.31   0
 -10   0  -3    4.30    8.83   0
 -10   0  -3   -3.20    9.30   0
  11   0   3   43.82    9.37   0
 -11   0  -3   47.83    9.02   0
 -11   0  -3   40.14    9.19   0
 -12   0  -3   -0.25    9.32   0
  12   0   3    3.34    9.10   0
 -12   0  -3   18.88    8.36   0
 -13   0  -3   89.74    8.97   0
  13   0   3   59.60    8.99   0
 -13   0  -3   96.37    9.28   0
 -13   1   3   54.62    8.85   0
 -13  -1   3   85.78    9.09   0
  13  -1  -3   70.30    9.17   0
 -13   1   3   67.23    8.79   0
  13   1  -3   44.49    8.91   0
 -13  -1   3   41.99    8.59   0
 -12  -1   3   30.23    9.14   0
  12   1  -3   30.90    8.84   0
 -12   1   3   52.23    8.77   0
 -12  -1   3   34.61    8.54   0
 -12   1   3   51.10    8.99   0
  12  -1  -3   40.63    8.73   0
  12  -1  -3   21.63    8.63   0
  12   1  -3   39.25    8.89   0
 -11   1   3   70.32    8.46   0
  11  -1  -3   89.15    9.52   0
  11   1  -3   78.64    8.94   0
 -11   1   3   63.50    9.46   0
  11   1  -3   67.39    9.58   0
  11  -1  -3   73.73    9.13   0
 -11  -1   3   79.98    9.03   0
 -11  -1   3   84.25    9.63   0
  10  -1  -3  152.36   11.89   0
 -10  -1   3  139.47    8.84   0
 -10   1   3  165.99    9.54   0
  10   1  -3  157.34    9.39   0
  10  -1  -3  155.65    9.17   0
 -10   1   3  147.16   10.15   0
  10   1  -3  163.43    9.35   0
 -10  -1   3  150.47   10.07   0
  -9  -1   3   20.62   11.14   0
   9   1  -3   22.75   10.63   0
  -9   1   3   16.27   10.55   0
  -9   1   3   18.31    9.31   0
   9  -1  -3   26.43    9.79   0
  -9  -1   3    5.63    9.14   0
   9   1  -3   21.63    9.64   0
   9  -1  -3   24.14   10.04   0
   8  -1  -3   61.55   10.58   0
  -8  -1   3   59.04    9.46   0
  -8   1   3   52.86   10.15   0
  -8  -1   3   75.17   11.21   0
   8  -1  -3   68.90   10.40   0
   8   1  -3   56.72   10.02   0
  -8   1   3   55.48   10.88   0
   8   1  -3   54.07   11.07   0
   7  -1  -3 1373.60   14.53   0
  -7  -1   3 1361.05   14.03   0
  -7   1   3 1396.24   13.03   0
  -7  -1   3 1373.79   13.88   0
   7   1  -3 1343.59   13.92   0
   7   1  -3 1375.88   14.12   0
  -7   1   3 1395.30   14.92   0
   7  -1  -3 1317.52   10.89   0
  -6   1   3 2480.76   16.42   0
   6  -1  -3 2414.46   14.39   0
  -6  -1   3 2543.86   17.46   0
  -6   1   3 2484.81   18.71   0
  -6  -1   3 2507.48   17.20   0
   6   1  -3 2472.41   17.34   0
   6  -1  -3 2492.72   18.42   0
   6   1  -3 2467.47   17.36   0
   5  -1  -3  859.52   15.28   0
  -5   1   3  856.90   13.67   0
   5   1  -3  871.19   14.52   0
   5   1  -3  826.74   14.25   0
  -5  -1   3  839.67   14.32   0
  -5   1   3  864.62   17.93   0
  -5  -1   3  836.54   12.14   0
   5  -1  -3  818.70   13.60   0
  -4   1   3   80.45   14.95   0
   4  -1  -3   86.05   15.65   0
  -4  -1   3   72.87   13.60   0
  -4  -1   3   80.09   13.12   0
   4   1  -3   74.49   13.73   0
  -4   1   3   80.29   12.87   0
   4  -1  -3   72.11   14.20   0
   4   1  -3   66.92   14.50   0
  -3   1   3  963.03   23.15   0
  -3   1   3  994.11   19.53   0
  -3  -1   3 1029.37   21.05   0
   3  -1  -3  965.88   19.80   0
  -3  -1   3 1000.86   20.92   0
   3   1  -3 1005.62   20.88   0
   3  -1  -3 1001.93   27.65   0
   3   1  -3  986.92   21.22   0
   2   1  -3 6256.81   37.74   0
  -2  -1   3 6245.66   39.83   0
  -2  -1   3 6158.50   37.28   0
  -2   1   3 6181.11   35.78   0
   2  -1  -3 6217.35   36.02   0
   1   1  -3  644.81   21.09   0
   1  -1  -3  660.00   26.43   0
  -1  -1   3  646.85   27.02   0
   1  -1  -3  642.09   27.16   0
  -1   1   3  661.05   27.23   0
   0  -1  -3  412.85   28.29   0
   0  -1   3  407.22   28.13   0
   0   1  -3  416.22   28.72   0
   0   1   3  416.10   27.41   0
   1  -1   3   33.93   22.11   0
  -1   1  -3    5.33   23.37   0
  -1   1  -3   17.20   22.26   0
  -2   1  -3  329.23   22.08   0
   2  -1   3  317.12   22.52   0
  -2  -1  -3  315.71   23.25   0
  -3   1  -3    8.77   16.70   0
  -3  -1  -3    5.41   19.64   0
   3  -1   3   13.45   15.62   0
  -3   1  -3   12.21   15.71   0
   3   1   3   -2.62   17.30   0
  -3  -1  -3   10.06   14.57   0
   4  -1   3  714.11   14.47   0
  -4  -1  -3  720.17   14.55   0
  -4  -1  -3  699.12   15.26   0
  -4   1  -3  709.25   14.37   0
   4   1   3  704.09   15.83   0
  -4   1  -3  710.36   15.60   0
  -5   1  -3 1959.43   17.33   0
   5  -1   3 1958.20   16.79   0
   5   1   3 1938.58   17.74   0
  -5   1  -3 1939.94   16.24   0
  -5  -1  -3 1929.57   16.53   0
  -5  -1  -3 1943.81   16.68   0
  -6   1  -3  943.36   13.21   0
  -6   1  -3  942.60   15.66   0
  -6  -1  -3  927.00   13.68   0
  -6  -1  -3  915.19   13.40   0
   6   1   3  913.20   14.12   0
   6  -1   3  932.50   12.78   0
   7   1   3 1381.15   14.45   0
  -7   1  -3 1411.04   14.00   0
  -7   1  -3 1397.16   14.73   0
  -7  -1  -3 1394.01   14.30   0
  -7  -1  -3 1403.00   13.73   0
   7  -1   3 1388.29   14.44   0
  -8   1  -3  562.16   12.02   0
  -8   1  -3  561.93   11.58   0
  -8  -1  -3  571.04   11.22   0
   8   1   3  565.91   11.72   0
  -8  -1  -3  557.06   12.23   0
   8  -1   3  528.21   12.62   0
  -9   1  -3    2.30    6.65   0
   9  -1   3   -7.48    7.03   0
  -9  -1  -3   15.48    9.68   0
  -9  -1  -3    7.20    9.24   0
  -9   1  -3    5.69    9.90   0
   9   1   3    6.50    9.93   0
 -10   1  -3    3.21    6.22   0
 -10   1  -3   -2.52    9.29   0
 -10  -1  -3   11.92    9.35   0
 -10  -1  -3   11.40    8.91   0
  10  -1   3   -5.57    9.54   0
  10   1   3    7.65    9.36   0
 -11  -1  -3  425.67   10.28   0
 -11  -1  -3  409.43    9.87   0
 -11   1  -3  424.98    7.63   0
  11  -1   3  417.91    7.91   0
  11   1   3  429.98   10.62   0
 -11   1  -3  416.02   10.61   0
 -12   1  -3   15.56    8.28   0
 -12   1  -3    2.34    8.64   0
 -12  -1  -3   11.05    8.33   0
  12   1   3   -6.15    8.87   0
 -12  -1  -3   19.42    8.90   0
  12  -1   3   -3.11    8.54   0
  13  -1   3   87.14    9.26   0
 -13  -1  -3  108.56    9.44   0
 -13   1  -3   85.12    9.09   0
  13   1   3   90.71    9.35   0
 -13  -1  -3   87.77    8.96   0
 -13   1  -3   71.31    8.94   0
 -13  -2   3    7.39    9.01   0
  13   2  -3   31.87    8.97   0
 -13   2   3   16.02    7.80   0
 -13   2   3   19.69    9.26   0
  13   2  -3   21.37    8.47   0
 -13  -2   3   32.78    8.60   0
  13  -2  -3   31.10    8.32   0
  12  -2  -3   34.27    8.87   0
  12   2  -3   19.78    9.04   0
 -12  -2   3   17.85    8.99   0
 -12  -2   3   45.63    8.56   0
  12   2  -3   44.68    8.52   0
 -12   2   3   42.55    9.08   0
 -12   2   3   51.68    8.26   0
 -11   2   3   52.89   11.72   0
  11  -2  -3   35.53    8.78   0
  11   2  -3   36.26    8.56   0
 -11   2   3   49.05    8.35   0
 -11  -2   3   42.18    6.18   0
 -11  -2   3   28.16    9.16   0
  11  -2  -3    5.38    9.17   0
  11   2  -3   31.66    8.82   0
 -10  -2   3   11.56    8.77   0
  10   2  -3    0.69    9.31   0
 -10   2   3    2.08    9.46   0
  10  -2  -3    4.24    9.05   0
  10  -2  -3   -1.14    9.46   0
  10   2  -3    6.40    9.44   0
 -10  -2   3    5.07    9.89   0
 -10   2   3   -2.27    9.04   0
  -9  -2   3  596.30   12.34   0
  -9   2   3  600.35   10.72   0
  -9   2   3  593.49   12.26   0
   9  -2  -3  587.99   11.11   0
   9   2  -3  583.00   11.40   0
   9  -2  -3  582.94   13.89   0
   9   2  -3  614.27   11.97   0
  -9  -2   3  640.99   11.00   0
   8  -2  -3  232.49   12.97   0
  -8   2   3  224.83   10.20   0
  -8   2   3  210.08   11.41   0
   8   2  -3  203.96    9.87   0
   8   2  -3  214.24   11.11   0
   8  -2  -3  223.01   10.25   0
  -8  -2   3  240.25    9.73   0
  -8  -2   3  222.01   12.19   0
   7  -2  -3   99.25   10.27   0
  -7   2   3  108.11   11.72   0
  -7   2   3  123.87    9.99   0
   7  -2  -3  106.67   10.89   0
  -7  -2   3  111.74   11.20   0
  -7  -2   3  112.27   10.39   0
   7   2  -3  116.77   10.78   0
   7   2  -3   94.12   10.77   0
   6  -2  -3  253.92   11.98   0
   6   2  -3  250.68   11.41   0
  -6   2   3  263.73   10.61   0
  -6  -2   3  252.05   12.49   0
   6   2  -3  254.04   11.83   0
  -6  -2   3  259.85   11.49   0
   6  -2  -3  238.80   10.87   0
  -6   2   3  272.47   14.75   0
  -5   2   3  135.44   13.08   0
   5  -2  -3  123.82   12.17   0
  -5   2   3  150.65   11.91   0
   5   2  -3  137.81   14.68   0
  -5  -2   3  146.44   12.62   0
  -5  -2   3  141.90   14.38   0
   5   2  -3  138.17   12.51   0
   5  -2  -3  137.91   15.92   0
  -4  -2   3 1220.82   17.54   0
   4   2  -3 1166.29   14.11   0
  -4   2   3 1209.44   22.15   0
   4   2  -3 1213.49   20.12   0
  -4  -2   3 1229.69   17.60   0
   4  -2  -3 1189.92   19.16   0
  -4   2   3 1200.65   16.20   0
   4  -2  -3 1206.69   16.55   0
   3  -2  -3  139.96   21.89   0
   3   2  -3  141.75   17.00   0
  -3   2   3  129.02   15.45   0
  -3   2   3  130.66   21.93   0
   3   2  -3  143.96   16.77   0
  -3  -2   3  125.93   17.68   0
  -3  -2   3  140.93   20.32   0
   3  -2  -3  134.69   16.24   0
  -2   2   3 2575.06   36.25   0
  -2   2   3 2608.48   26.34   0
   2   2  -3 2588.62   28.11   0
   2   2  -3 2583.96   30.59   0
   2  -2  -3 2587.00   35.61   0
   2  -2  -3 2586.10   26.75   0
  -2  -2   3 2616.80   27.77   0
  -1   2   3  614.16   23.62   0
   1  -2  -3  607.50   29.96   0
  -1  -2   3  621.65   25.10   0
   1   2  -3  591.59   25.52   0
   1  -2  -3  619.03   23.86   0
  -1   2   3  588.65   25.93   0
   0   2  -3 2963.03   35.06   0
   0  -2   3 2994.80   38.56   0
  -1   2  -3 1930.57   35.86   0
   1  -2   3 1890.56   28.35   0
   1  -2   3 1938.32   35.05   0
  -1   2  -3 1947.70   28.42   0
  -2   2  -3  253.72   23.61   0
  -2  -2  -3  237.70   19.14   0
  -2   2  -3  238.33   19.32   0
   2  -2   3  253.53   20.49   0
  -2  -2  -3  238.08   21.60   0
  -3   2  -3 1621.24   19.16   0
  -3  -2  -3 1608.66   21.13   0
   3  -2   3 1570.12   16.08   0
  -3  -2  -3 1647.49   19.19   0
   4   2   3 2873.24   22.05   0
  -4   2  -3 2953.89   19.32   0
   4  -2   3 2867.76   19.55   0
  -4   2  -3 2945.16   24.32   0
  -4  -2  -3 2920.68   21.60   0
  -4  -2  -3 2956.91   19.12   0
  -5   2  -3  417.20   13.31   0
  -5  -2  -3  400.59   12.52   0
   5  -2   3  409.29   12.55   0
  -5   2  -3  404.70   12.03   0
  -5  -2  -3  418.12   12.60   0
   5   2   3  406.56   13.79   0
  -6  -2  -3  147.40   11.16   0
   6   2   3  130.92   14.51   0
  -6  -2  -3  132.79    8.52   0
  -6   2  -3  145.40   11.80   0
   6  -2   3  130.23   10.89   0
  -6   2  -3  133.55   10.46   0
  -7  -2  -3  643.06   11.96   0
  -7   2  -3  634.35   11.55   0
   7   2   3  665.55   12.93   0
  -7   2  -3  661.15   13.06   0
   7  -2   3  653.60   12.42   0
  -7  -2  -3  667.67   12.63   0
  -8  -2  -3 1061.81   12.85   0
   8  -2   3 1042.32   10.22   0
  -8   2  -3 1063.43    9.87   0
   8   2   3 1042.87   13.54   0
  -8  -2  -3 1078.64   12.82   0
  -8   2  -3 1092.68   13.70   0
  -9  -2  -3  254.72    7.82   0
  -9  -2  -3  251.87   10.35   0
  -9   2  -3  267.55   10.82   0
  -9   2  -3  265.89    7.33   0
   9  -2   3  259.07   10.47   0
   9   2   3  258.70   11.15   0
 -10   2  -3  873.30   11.01   0
  10   2   3  881.11   11.69   0
 -10   2  -3  851.95   12.00   0
 -10  -2  -3  883.83   11.62   0
  10  -2   3  852.91   11.63   0
 -10  -2  -3  883.12   11.16   0
 -11  -2  -3   60.41    9.45   0
 -11   2  -3   76.91    8.61   0
 -11   2  -3   62.06    9.09   0
 -11  -2  -3   68.03    8.88   0
  11  -2   3   88.68    9.36   0
  11   2   3   70.21    9.34   0
 -12   2  -3  111.12    9.18   0
 -12   2  -3   95.51    8.57   0
 -12  -2  -3  111.15    8.82   0
 -12  -2  -3   91.58    8.71   0
  12   2   3   99.38    9.05   0
  12  -2   3   88.65    6.65   0
 -13  -2  -3  160.65    9.61   0
 -13   2  -3  198.09    9.66   0
 -13   2  -3  163.64    8.83   0
 -13  -2  -3  189.98    9.35   0
  13   2   3  133.27   11.42   0
  13  -2   3  167.28    9.23   0
 -13  -3   3   26.56    8.96   0
 -13   3   3   12.88    8.23   0
  13   3  -3   13.34    8.73   0
  13  -3  -3    0.03    8.67   0
 -13  -3   3    5.10    8.31   0
 -13   3   3    6.22    8.83   0
  13   3  -3  -13.16    8.63   0
 -12   3   3    8.81    8.10   0
  12   3  -3  -14.73    8.86   0
  12   3  -3    0.78    8.30   0
 -12  -3   3   -7.59    8.82   0
  12  -3  -3  -14.76    8.86   0
 -12  -3   3    0.50   10.08   0
 -12   3   3   -4.60    8.78   0
  11   3  -3  -25.11    8.70   0
 -11  -3   3   -2.60    8.69   0
  11   3  -3   -0.25    9.06   0
 -11  -3   3    4.94    9.28   0
  11  -3  -3   18.64    8.81   0
 -11   3   3    1.71    8.79   0
 -11   3   3   12.26   11.31   0
  10  -3  -3   23.82   11.37   0
 -10  -3   3   38.65    8.52   0
  10   3  -3   48.50    9.41   0
 -10   3   3   35.92    8.77   0
  10   3  -3   27.85    9.39   0
 -10   3   3   54.67   12.00   0
  10  -3  -3   39.40    6.46   0
 -10  -3   3   39.45    9.79   0
   9   3  -3  261.31   10.15   0
  -9   3   3  248.15    9.47   0
   9  -3  -3  262.53    9.92   0
   9   3  -3  260.36   10.40   0
   9  -3  -3  259.18   10.46   0
  -9  -3   3  249.26    9.87   0
  -9   3   3  257.70   10.94   0
  -9  -3   3  264.93   10.51   0
   8   3  -3 1127.33   13.40   0
  -8   3   3 1119.59   16.36   0
   8  -3  -3 1097.44   12.46   0
  -8  -3   3 1133.78   13.30   0
  -8   3   3 1128.38   12.17   0
   8   3  -3 1098.76   13.06   0
   8  -3  -3 1094.99   14.00   0
  -8  -3   3 1123.91   13.36   0
   7  -3  -3   45.53   10.10   0
  -7   3   3   34.11   13.90   0
  -7   3   3   28.32   10.08   0
   7   3  -3   32.03   10.54   0
  -7  -3   3   31.27   10.48   0
  -7  -3   3   33.04   11.12   0
   7  -3  -3   37.38   13.40   0
   7   3  -3   37.28   10.39   0
  -6  -3   3 1171.68   13.36   0
   6  -3  -3 1149.81   12.90   0
   6   3  -3 1112.57   13.97   0
  -6   3   3 1180.65   12.72   0
  -6  -3   3 1194.12   15.83   0
  -6   3   3 1189.10   17.93   0
   6   3  -3 1131.23   13.35   0
   6  -3  -3 1139.95   15.72   0
   5   3  -3   16.26   11.88   0
  -5   3   3   17.64   12.50   0
  -5  -3   3   18.93   12.67   0
   5   3  -3   26.62   11.14   0
   5  -3  -3   22.35   11.70   0
   5  -3  -3   14.67   11.63   0
  -5   3   3   20.30    7.76   0
  -5  -3   3   17.36   11.21   0
  -4   3   3   26.55   12.27   0
   4   3  -3   29.25   12.68   0
  -4   3   3   32.57   16.12   0
   4  -3  -3   28.68   16.38   0
   4  -3  -3   27.87   12.51   0
  -4  -3   3   24.58   15.61   0
   4   3  -3   41.42   13.48   0
  -4  -3   3   30.90   13.31   0
  -3  -3   3   93.63   10.97   0
  -3   3   3   89.51   14.08   0
   3  -3  -3   95.23   14.87   0
   3   3  -3   94.72   15.45   0
   3   3  -3   89.79   17.82   0
  -3   3   3   89.23   19.50   0
   3  -3  -3   90.99   19.72   0
   2  -3  -3  415.85   17.07   0
   2  -3  -3  405.38   23.09   0
  -2   3   3  423.77   16.44   0
  -2  -3   3  414.57   17.81   0
   2   3  -3  423.20   18.02   0
  -2   3   3  415.25   23.96   0
   0   3  -3 4204.15   35.45   0
   0  -3  -3 4121.67   34.46   0
   0  -3   3 4215.48   38.26   0
   0   3  -3 4303.84   35.66   0
  -1   3  -3 2703.19   35.40   0
  -1   3  -3 2810.63   27.35   0
   1  -3   3 2648.33   28.21   0
   1  -3   3 2665.67   34.74   0
  -1  -3  -3 2701.90   24.83   0
  -2   3  -3  375.04   22.40   0
   2  -3   3  383.71   16.43   0
  -2  -3  -3  372.75   23.08   0
  -2  -3  -3  381.39   16.13   0
  -2   3  -3  370.75   15.71   0
  -3   3  -3 1283.33   17.16   0
   3  -3   3 1238.58   17.25   0
  -3   3  -3 1242.78   22.25   0
  -3  -3  -3 1293.73   22.58   0
  -3  -3  -3 1285.36   17.04   0
  -4  -3  -3 1098.51   18.93   0
   4  -3   3 1078.21   15.46   0
  -4  -3  -3 1126.22   15.19   0
  -4   3  -3 1082.55   12.37   0
  -4   3  -3 1118.57   19.88   0
  -5   3  -3  164.25   11.13   0
  -5  -3  -3  161.62   11.54   0
  -5  -3  -3  160.56   11.58   0
   5   3   3  158.95   12.72   0
   5  -3   3  166.99   11.74   0
  -5   3  -3  169.15   14.03   0
  -6   3  -3   12.10   10.44   0
   6   3   3    4.17   11.41   0
  -6  -3  -3    9.10   12.64   0
  -6   3  -3    6.05   10.56   0
  -6  -3  -3   -3.02    7.44   0
   6  -3   3   -1.42    7.65   0
  -7   3  -3  649.93   13.26   0
   7   3   3  626.14   13.43   0
  -7  -3  -3  639.44   12.38   0
  -7   3  -3  638.33   11.16   0
   7  -3   3  630.34   11.80   0
  -7  -3  -3  616.85   12.33   0
  -8   3  -3  750.02   11.06   0
  -8  -3  -3  711.88   11.97   0
   8  -3   3  695.23   11.53   0
  -8  -3  -3  716.16   11.76   0
  -8   3  -3  713.30   12.97   0
   8   3   3  718.52   13.11   0
  -9   3  -3   41.39    9.08   0
  -9  -3  -3   28.10    9.95   0
   9   3   3   52.43   10.19   0
   9  -3   3   58.90    9.57   0
  -9   3  -3   55.40   10.14   0
  -9  -3  -3   47.26    9.26   0
  10  -3   3  463.35   10.51   0
  10   3   3  460.67   11.01   0
 -10  -3  -3  438.95   12.10   0
 -10   3  -3  455.66   10.90   0
 -10   3  -3  447.29    9.72   0
 -10  -3  -3  443.25   10.37   0
 -11   3  -3   24.61    8.74   0
  11   3   3   16.38   11.68   0
 -11  -3  -3   48.62    9.11   0
 -11  -3  -3   56.28    8.42   0
 -11   3  -3   48.54   11.29   0
  11  -3   3   48.69    9.29   0
  12  -3   3  184.52    9.20   0
 -12  -3  -3  181.34    9.41   0
 -12   3  -3  184.16    8.86   0
 -12   3  -3  178.88    9.76   0
 -12  -3  -3  160.75    9.17   0
  12   3   3  189.20    9.34   0
 -13   3  -3   10.23    8.30   0
  13   3   3   -0.61    8.95   0
 -13   3  -3    7.05    8.95   0
  13  -3   3   11.52    8.68   0
 -13  -3  -3    1.05    8.40   0
 -13  -3  -3    5.44    8.93   0
 -13   4   3   80.56    6.13   0
 -13  -4   3  113.37    9.43   0
 -13  -4   3   84.92    9.18   0
  13   4  -3   86.50    9.70   0
  13  -4  -3   60.51    8.96   0
 -13   4   3   58.45    9.46   0
  13   4  -3  120.75    8.95   0
 -12   4   3   13.45    7.94   0
 -12   4   3    2.46    8.71   0
  12   4  -3    2.53    8.54   0
  12   4  -3    4.78    8.88   0
 -12  -4   3    5.96    8.28   0
 -12  -4   3   -5.91    8.82   0
  12  -4  -3   10.77    8.57   0
  11  -4  -3   84.14    9.26   0
 -11   4   3   83.56    9.42   0
 -11   4   3   78.14    8.85   0
  11   4  -3   71.47    9.28   0
 -11  -4   3   84.76    8.81   0
  11   4  -3   82.19    6.47   0
 -11  -4   3   82.80    6.68   0
 -10   4   3  522.89   11.64   0
  10   4  -3  555.52   10.18   0
 -10  -4   3  513.47   10.39   0
  10  -4  -3  536.47   10.46   0
 -10  -4   3  528.96   10.63   0
  10   4  -3  543.68   11.09   0
 -10   4   3  524.43   10.27   0
  -9   4   3  463.20   14.43   0
  -9  -4   3  460.64    8.16   0
  -9  -4   3  459.51   10.55   0
   9   4  -3  466.53   11.24   0
   9   4  -3  447.34   10.60   0
   9  -4  -3  467.31   10.10   0
  -9   4   3  495.58   10.40   0
   9  -4  -3  460.82   13.69   0
  -8  -4   3  749.02   12.58   0
  -8   4   3  752.46   15.42   0
   8  -4  -3  712.73    8.85   0
   8   4  -3  765.54   14.91   0
   8  -4  -3  743.16   14.77   0
   8   4  -3  733.04   11.61   0
  -8  -4   3  725.55   11.86   0
  -8   4   3  746.67   10.79   0
  -7   4   3  453.34   15.34   0
  -7  -4   3  469.79    8.87   0
   7  -4  -3  454.51   12.82   0
  -7  -4   3  485.23   12.04   0
   7   4  -3  482.99   11.44   0
   7   4  -3  467.26   14.24   0
   7  -4  -3  471.99   11.20   0
  -7   4   3  495.04   11.15   0
   6   4  -3   52.02   10.44   0
  -6   4   3   50.15   10.01   0
   6   4  -3   49.46   12.49   0
   6  -4  -3   43.66   10.11   0
  -6  -4   3   48.45   12.21   0
  -6  -4   3   53.13   10.79   0
   6  -4  -3   44.27   14.06   0
  -6   4   3   52.53   14.19   0
  -5  -4   3   21.90   10.83   0
  -5   4   3    7.04   10.55   0
   5   4  -3   13.77   11.27   0
  -5  -4   3   25.50   11.32   0
   5   4  -3   17.81   13.00   0
  -5   4   3   21.21   14.87   0
   5  -4  -3   19.43   16.66   0
   5  -4  -3   10.49   10.57   0
   4   4  -3   10.68   13.75   0
  -4   4   3    6.44   11.38   0
   4   4  -3   20.84   13.01   0
  -4   4   3    3.52   17.22   0
  -4  -4   3   20.46   12.89   0
   4  -4  -3    3.64   11.51   0
   4  -4  -3   21.77   17.35   0
   3  -4  -3 6123.60   23.67   0
  -3  -4   3 6335.11   25.30   0
  -3   4   3 6401.79   25.45   0
   3   4  -3 6317.37   25.33   0
   2  -4  -3 3320.33   22.62   0
  -2  -4   3 3315.77   22.29   0
  -2   4   3 3311.14   22.06   0
   2   4  -3 3326.83   22.45   0
   1   4  -3  291.99   17.56   0
   1  -4  -3  283.66   20.92   0
  -1  -4   3  298.48   17.74   0
   1  -4  -3  283.21   15.62   0
  -1   4   3  289.43   16.51   0
   1   4  -3  301.03   22.61   0
   0  -4   3 1700.30   23.93   0
   0   4  -3 1751.21   23.53   0
   0   4  -3 1724.41   23.99   0
   0  -4  -3 1733.69   25.75   0
  -2   4  -3  765.98   15.51   0
  -2   4  -3  757.74   25.26   0
   2  -4   3  776.12   16.33   0
  -2  -4  -3  762.28   14.54   0
   2  -4   3  734.28   24.06   0
   3  -4   3  187.47    9.41   0
  -3  -4  -3  196.67   19.69   0
  -3  -4  -3  172.91   13.05   0
  -3   4  -3  209.07   18.43   0
  -3   4  -3  198.15   12.59   0
  -4  -4  -3 2618.44   15.07   0
  -4   4  -3 2645.34   25.96   0
   4  -4   3 2629.24   17.61   0
  -4   4  -3 2637.61   25.69   0
  -4   4  -3 2701.95   17.31   0
  -4  -4  -3 2642.25   23.44   0
  -5   4  -3  373.08   11.11   0
  -5   4  -3  366.76   15.14   0
   5  -4   3  381.50   11.40   0
  -5  -4  -3  367.56   14.80   0
  -5   4  -3  348.89   11.94   0
  -5  -4  -3  383.63   11.72   0
  -6   4  -3  270.47   10.57   0
  -6  -4  -3  261.72   11.30   0
  -6  -4  -3  256.44   11.31   0
  -6   4  -3  262.34   14.47   0
   6   4   3  263.85   12.22   0
   6  -4   3  250.86    8.65   0
  -7   4  -3  103.83    9.71   0
  -7  -4  -3   98.33    9.94   0
  -7   4  -3   93.88   13.30   0
  -7  -4  -3  113.35   10.42   0
   7   4   3  106.92   13.37   0
   7  -4   3  107.30   10.37   0
   8  -4   3    8.25   10.10   0
  -8  -4  -3   24.20    9.53   0
   8   4   3    8.57   10.60   0
  -8   4  -3   26.23    9.13   0
  -8  -4  -3   20.83    7.07   0
  -8   4  -3   25.75   13.18   0
  -9   4  -3  229.31    7.05   0
  -9  -4  -3  233.18   11.32   0
  -9   4  -3  232.60   11.06   0
   9  -4   3  228.70    9.73   0
   9   4   3  244.59   10.92   0
  -9  -4  -3  230.18   10.13   0
 -10  -4  -3    3.39    8.66   0
 -10   4  -3   13.33    9.16   0
  10   4   3   20.08   11.73   0
 -10   4  -3   26.58    8.38   0
 -10  -4  -3   24.77    9.07   0
  10  -4   3   40.00    8.89   0
 -11   4  -3    7.97   11.26   0
  11   4   3   -8.37   11.12   0
 -11  -4  -3    9.25    8.58   0
 -11   4  -3   -3.34    8.20   0
  11  -4   3   -8.61    8.73   0
 -11  -4  -3    2.11    9.09   0
 -12   4  -3   -5.51    8.87   0
 -12  -4  -3    1.38    8.64   0
  12  -4   3    2.93    8.81   0
 -12  -4  -3   10.11    6.05   0
 -12   4  -3   -0.35    8.39   0
  13   5  -3   54.31    8.60   0
  13  -5  -3   60.95    8.79   0
 -13   5   3   58.46   11.03   0
 -13   5   3   42.57    5.88   0
 -13  -5   3   76.55    9.03   0
  13   5  -3   50.58    9.22   0
 -13  -5   3   57.62    8.84   0
 -12   5   3   -7.52    7.85   0
  12   5  -3    2.07    5.98   0
 -12  -5   3   -7.18    8.45   0
  12  -5  -3    7.33    8.62   0
 -12  -5   3   -3.17    8.61   0
 -12   5   3   10.81   10.80   0
  12   5  -3   -4.63    8.99   0
 -11  -5   3  351.18    9.89   0
  11  -5  -3  363.05    9.32   0
  11   5  -3  358.85    9.65   0
 -11   5   3  361.28   12.92   0
 -11  -5   3  370.49   10.06   0
 -11   5   3  362.48    9.19   0
  11   5  -3  367.48   12.22   0
  10   5  -3  222.22    9.45   0
 -10   5   3  193.11    8.76   0
  10   5  -3  197.03   11.73   0
 -10  -5   3  204.47    9.77   0
 -10  -5   3  204.29   11.52   0
  10  -5  -3  206.01    9.29   0
 -10   5   3  230.91   12.12   0
  -9  -5   3  176.63    9.48   0
   9   5  -3  171.84   12.31   0
  -9  -5   3  180.02   11.64   0
   9   5  -3  164.77    7.07   0
  -9   5   3  174.44   12.60   0
  -9   5   3  185.73    8.94   0
   9  -5  -3  175.67    9.24   0
  -8  -5   3  144.05    7.54   0
  -8   5   3  163.61   13.62   0
  -8   5   3  163.07    9.52   0
  -8  -5   3  173.48   12.49   0
   8   5  -3  155.51   10.14   0
   8   5  -3  155.90   10.83   0
   8  -5  -3  155.52    7.06   0
   8  -5  -3  165.72   13.27   0
  -7  -5   3 1722.30   17.99   0
   7   5  -3 1795.65   13.81   0
  -7   5   3 1697.02   21.45   0
   7  -5  -3 1696.04   19.58   0
  -7  -5   3 1710.14   13.95   0
   7  -5  -3 1658.43   13.17   0
  -7   5   3 1666.46   13.05   0
   7   5  -3 1698.74   18.12   0
  -6   5   3  213.55   17.29   0
  -6  -5   3  214.38   11.86   0
   6  -5  -3  213.19   16.64   0
   6   5  -3  205.53   11.54   0
  -6   5   3  225.48   10.32   0
   6   5  -3  219.10   13.95   0
  -6  -5   3  220.81   13.64   0
   6  -5  -3  201.82   10.62   0
   5  -5  -3  214.86   17.35   0
   5  -5  -3  226.76   10.89   0
   5   5  -3  230.97    8.15   0
   5   5  -3  221.58   16.30   0
  -5   5   3  225.88   10.36   0
  -5  -5   3  238.66   11.40   0
  -5   5   3  221.14   17.76   0
   4  -5  -3 4777.47   20.87   0
  -4   5   3 4766.73   20.97   0
   4   5  -3 4687.88   18.95   0
  -4  -5   3 4773.52   21.06   0
  -3  -5   3 1113.46   15.45   0
   3  -5  -3 1075.27   28.87   0
   3  -5  -3 1110.39   15.22   0
   3   5  -3 1138.73   15.52   0
  -3   5   3 1133.13   15.11   0
   3   5  -3 1095.31   25.54   0
  -2   5   3  171.32   12.85   0
  -2  -5   3  184.20   13.50   0
   2   5  -3  182.86   13.50   0
   2  -5  -3  170.63   19.12   0
   2  -5  -3  176.57   12.63   0
  -1  -5   3  618.34   16.45   0
   1   5  -3  622.75   22.58   0
  -1   5   3  591.80   15.44   0
   1  -5  -3  567.90   18.92   0
   1  -5  -3  612.48   18.80   0
   1  -5  -3  588.91   14.87   0
   1   5  -3  619.37   19.06   0
   0  -5   3 2090.37   24.68   0
   0   5  -3 2101.93   24.51   0
   0  -5  -3 2100.58   22.37   0
   0  -5  -3 2079.38   23.79   0
   0   5  -3 2087.59   22.69   0
   1  -5   3  220.47   17.95   0
  -1  -5  -3  214.06   13.23   0
  -1  -5  -3  198.14   17.35   0
   1  -5   3  221.17   14.90   0
  -1   5  -3  224.30   18.09   0
  -1   5  -3  222.88   14.14   0
  -2   5  -3   -0.14   12.28   0
   2  -5   3    9.92   17.36   0
   2  -5   3   14.72   13.11   0
  -2   5  -3    8.21   19.88   0
  -2  -5  -3    0.74   12.55   0
  -3   5  -3  494.05   23.29   0
   3  -5   3  476.70   13.56   0
  -3  -5  -3  490.50   13.20   0
  -3   5  -3  478.43   12.94   0
  -3  -5  -3  487.30   21.90   0
  -4   5  -3  266.52   11.42   0
  -4  -5  -3  263.91   11.31   0
  -4   5  -3  257.88   20.39   0
  -4   5  -3  264.03   20.86   0
   4  -5   3  270.61   12.02   0
  -4  -5  -3  258.15   15.52   0
  -5   5  -3 1132.31   21.51   0
   5  -5   3 1102.63   13.33   0
  -5  -5  -3 1133.89   18.15   0
  -5   5  -3 1099.20   21.06   0
  -5   5  -3 1156.66   12.86   0
  -5  -5  -3 1148.71   13.45   0
  -6   5  -3  320.97   10.58   0
  -6   5  -3  323.76   14.96   0
  -6  -5  -3  326.44   13.81   0
   6  -5   3  304.58   11.22   0
  -6   5  -3  308.91   13.84   0
  -6  -5  -3  330.36   11.50   0
   7  -5   3  131.42   10.14   0
  -7   5  -3   98.01   12.11   0
  -7  -5  -3  108.37   12.19   0
  -7  -5  -3  103.47   10.53   0
  -7   5  -3  112.73   12.80   0
  -7   5  -3  107.21    9.74   0
   8  -5   3  783.24   11.54   0
  -8  -5  -3  761.00    9.31   0
  -8   5  -3  778.68   15.47   0
  -8  -5  -3  776.18   14.27   0
  -8   5  -3  781.61   10.96   0
  -9  -5  -3   57.36    9.46   0
   9  -5   3   67.73    9.01   0
  -9  -5  -3   65.10   11.09   0
  -9   5  -3   50.10   11.97   0
  -9   5  -3   53.11    8.62   0
  10  -5   3    5.00    8.84   0
 -10  -5  -3   15.23   10.75   0
 -10  -5  -3   -8.17    9.04   0
 -10   5  -3   12.39    9.22   0
 -10   5  -3   32.04    8.35   0
 -11   5  -3   74.62   11.06   0
 -11   5  -3   66.89    8.51   0
  11  -5   3   60.03    8.89   0
 -11  -5  -3   72.00    9.04   0
 -11  -5  -3   71.53    9.08   0
 -12  -5  -3   -1.06    8.32   0
  12  -5   3    4.35    8.72   0
 -12   5  -3    6.87   10.98   0
 -12  -5  -3   26.02    8.25   0
 -12  -6   3   25.45    9.03   0
  12   6  -3   20.45    8.68   0
 -12   6   3   22.62    7.91   0
 -12   6   3    7.57   11.07   0
  12  -6  -3   21.56    7.86   0
  12   6  -3   12.44    8.54   0
 -12  -6   3   12.81   10.44   0
  11   6  -3   -7.74   11.19   0
 -11  -6   3    6.09   10.75   0
 -11  -6   3   17.11    8.74   0
 -11   6   3    0.92    7.68   0
 -11   6   3   -5.71   11.06   0
  11  -6  -3   22.16    8.24   0
  11   6  -3   -5.16    8.27   0
 -10  -6   3   43.76    8.97   0
  10   6  -3   50.04    9.03   0
  10   6  -3   29.87   11.47   0
 -10  -6   3   30.44   10.63   0
 -10   6   3   28.95    8.42   0
 -10   6   3   26.99   11.28   0
  10  -6  -3   19.26    6.37   0
  -9  -6   3   29.30    9.12   0
   9  -6  -3   10.58    8.62   0
  -9   6   3   27.28    8.05   0
  -9  -6   3   22.07   11.75   0
   9   6  -3   34.78    6.07   0
   9   6  -3   27.47   11.34   0
  -9   6   3   21.78   12.91   0
  -8  -6   3  782.24   11.51   0
  -8   6   3  796.30   18.22   0
   8   6  -3  713.63   11.11   0
   8  -6  -3  764.21   11.48   0
   8   6  -3  793.30   15.52   0
  -8   6   3  778.71   11.17   0
  -8  -6   3  773.67   14.87   0
   7   6  -3  737.50    9.14   0
  -7   6   3  749.09   20.13   0
   7  -6  -3  723.91   11.36   0
   7   6  -3  758.48   17.97   0
  -7  -6   3  737.17   11.78   0
  -7   6   3  728.16   11.20   0
  -6   6   3    3.52   16.06   0
   6   6  -3   13.88   10.43   0
   6  -6  -3   -6.69    9.62   0
  -6   6   3   -6.59    9.38   0
  -6  -6   3    0.12   10.77   0
   6   6  -3    6.48   15.15   0
   5  -6  -3  199.04    7.84   0
  -5   6   3  202.38   24.05   0
  -5  -6   3  202.53   11.34   0
  -5   6   3  215.31   10.40   0
   5   6  -3  221.77   11.10   0
   5   6  -3  213.68   18.35   0
   4  -6  -3   18.02   10.54   0
  -4   6   3    0.78   10.23   0
  -4  -6   3   12.36   11.12   0
   4   6  -3    9.06   11.49   0
   4   6  -3    9.62   19.13   0
   3   6  -3   90.88   24.72   0
  -3   6   3   84.81   13.74   0
  -3  -6   3   87.37   12.39   0
   3   6  -3   86.64   12.37   0
   3  -6  -3   93.08   11.39   0
   3  -6  -3   83.13   24.42   0
   3  -6  -3   99.65   24.79   0
  -2   6   3   11.60   11.20   0
   2  -6  -3    6.37   16.72   0
   2  -6  -3   -0.95   11.32   0
  -2  -6   3    9.55   12.54   0
   2   6  -3    8.41   18.93   0
   2  -6  -3    9.54   16.97   0
   2   6  -3    3.86   12.48   0
  -1   6   3  779.67   17.16   0
   1  -6  -3  768.67   14.61   0
  -1  -6   3  787.23   15.32   0
   1   6  -3  779.98   18.70   0
   1   6  -3  792.84   15.25   0
   1  -6  -3  793.49   15.66   0
   0   6  -3 1268.01   19.92   0
   0  -6  -3 1179.36   18.89   0
   0  -6  -3 1253.76   16.64   0
   0   6  -3 1253.38   17.41   0
   0  -6   3 1239.54   20.40   0
   1  -6   3 5456.79   35.85   0
  -1  -6  -3 5549.67   26.20   0
  -1   6  -3 5606.88   26.17   0
   1  -6   3 5604.39   27.11   0
  -2   6  -3   22.67   19.58   0
   2  -6   3   18.25   17.58   0
  -2  -6  -3   17.98   11.86   0
   2  -6   3   25.69   12.55   0
  -2   6  -3   24.19   14.17   0
  -2  -6  -3   18.27   20.31   0
  -3   6  -3    3.00   24.22   0
  -3  -6  -3   24.37   11.15   0
   3  -6   3    2.83   12.09   0
  -3  -6  -3    3.32   21.33   0
  -3   6  -3    5.86   11.36   0
  -4  -6  -3  138.54   10.68   0
   4  -6   3  152.16   11.53   0
  -4   6  -3  142.03    7.99   0
  -4   6  -3  145.86   25.27   0
  -4   6  -3  149.92   24.03   0
  -4  -6  -3  147.87   18.59   0
  -5   6  -3  497.30   11.52   0
  -5   6  -3  506.48   21.79   0
  -5  -6  -3  510.63   11.64   0
   5  -6   3  497.51   12.18   0
  -5   6  -3  497.87   22.53   0
  -5  -6  -3  490.00   16.93   0
  -6  -6  -3    7.80   10.14   0
  -6   6  -3    9.85    9.81   0
  -6   6  -3    4.14   15.78   0
  -6   6  -3   12.68   15.24   0
   6  -6   3   16.47    7.57   0
  -6  -6  -3    9.66   14.08   0
  -7   6  -3 1852.42   22.81   0
  -7  -6  -3 1802.25   18.76   0
  -7   6  -3 1783.37   22.11   0
  -7  -6  -3 1812.08   13.60   0
   7  -6   3 1806.93   13.90   0
  -7   6  -3 1793.31   13.07   0
  -8  -6  -3   18.14    9.25   0
  -8   6  -3   25.07    8.50   0
  -8   6  -3   28.42   10.79   0
  -8  -6  -3   20.27   11.03   0
   8  -6   3   38.50    9.15   0
  -8   6  -3   25.87   11.76   0
   9  -6   3  131.81    9.02   0
  -9   6  -3  106.47   12.07   0
  -9   6  -3  111.58    8.42   0
  -9  -6  -3  101.40    9.10   0
  -9   6  -3  111.57   11.06   0
  -9  -6  -3  113.28   11.18   0
  10  -6   3   84.76    8.68   0
 -10  -6  -3   98.71   11.06   0
 -10   6  -3   98.55    8.10   0
 -10   6  -3   87.45   11.73   0
 -10  -6  -3   94.33    8.90   0
 -10   6  -3  101.71   10.54   0
 -11  -6  -3   -3.00   10.49   0
 -11   6  -3    4.32   10.36   0
 -11  -6  -3    3.93    8.59   0
 -11   6  -3    5.11   10.92   0
 -11   6  -3   12.46    8.08   0
  11  -6   3    4.28    5.80   0
 -12   6  -3   13.01   11.07   0
 -12  -6  -3   22.44   10.60   0
 -12   6  -3   20.93   10.35   0
 -12   6  -3   -5.62    8.07   0
 -12  -6  -3    0.11    9.07   0
  12  -6   3   21.90    8.58   0
 -12   7   3    2.90   12.75   0
  12   7  -3   10.06   10.91   0
 -12   7   3    5.30    7.63   0
  12   7  -3   14.73    8.13   0
 -12  -7   3    8.07    5.99   0
  12  -7  -3   13.34    8.18   0
  11  -7  -3  202.44    8.81   0
 -11  -7   3  238.56    8.76   0
 -11   7   3  225.19   14.46   0
  11   7  -3  225.98   12.27   0
  11   7  -3  210.25    8.99   0
 -11   7   3  227.84    8.64   0
  10   7  -3   39.75   11.24   0
 -10   7   3   49.74    8.23   0
  10  -7  -3   52.47    6.22   0
 -10  -7   3   45.03    8.60   0
 -10   7   3   39.95   12.82   0
  10   7  -3   36.38    8.40   0
  -9  -7   3  310.66    7.29   0
   9   7  -3  312.76   13.33   0
  -9   7   3  322.95    9.35   0
  -9   7   3  313.59   16.88   0
   9  -7  -3  287.29    9.85   0
   9   7  -3  310.79    7.15   0
  -8  -7   3  504.10   10.19   0
  -8   7   3  519.15   10.07   0
   8  -7  -3  535.52   10.66   0
  -8   7   3  522.92   20.04   0
   8   7  -3  542.26    9.99   0
   8   7  -3  527.61   14.62   0
  -7   7   3  490.56   10.32   0
   7   7  -3  500.22   10.68   0
   7  -7  -3  514.60   10.68   0
  -7  -7   3  458.96   11.14   0
   7   7  -3  500.23   17.81   0
  -7   7   3  501.03   31.53   0
  -6  -7   3  405.50   11.74   0
  -6   7   3  419.66   10.60   0
   6   7  -3  415.79   19.92   0
   6   7  -3  416.68   11.17   0
   6  -7  -3  406.20   10.96   0
   5  -7  -3   32.35   10.71   0
   5   7  -3   17.89   22.90   0
  -5  -7   3   29.48   11.11   0
  -5   7   3    5.68   10.11   0
   5   7  -3    1.96   10.42   0
  -4   7   3  504.34   11.66   0
   4  -7  -3  506.36   11.90   0
  -4  -7   3  536.59   12.37   0
   4   7  -3  499.71   12.24   0
  -3  -7   3  778.88   13.66   0
  -3   7   3  739.67   13.04   0
   3  -7  -3  731.88   13.00   0
   3  -7  -3  729.19   36.06   0
   3   7  -3  759.67   13.28   0
   3  -7  -3  775.06   36.34   0
   2  -7  -3  253.87   10.98   0
   2   7  -3  260.61   12.47   0
  -2   7   3  244.55   11.21   0
   2  -7  -3  254.08   18.06   0
   2  -7  -3  264.62   18.20   0
   2   7  -3  259.15   21.20   0
  -2  -7   3  256.88   12.65   0
   1  -7  -3 1149.33   18.56   0
  -1   7   3 1147.91   16.75   0
   1   7  -3 1171.01   15.16   0
   1   7  -3 1158.18   21.50   0
  -1  -7   3 1176.56   15.31   0
   1  -7  -3 1142.17   14.57   0
   0   7  -3   30.71   13.08   0
   0  -7   3   30.02   13.86   0
   0   7  -3   30.41   13.38   0
   0  -7  -3   22.13   10.52   0
   0  -7  -3   29.82   12.50   0
  -1   7  -3  474.31   17.35   0
   1  -7   3  487.21   13.53   0
  -1  -7  -3  454.59   18.79   0
   1  -7   3  460.72   17.37   0
  -1  -7  -3  457.14   12.92   0
  -1   7  -3  463.59   12.65   0
  -2  -7  -3  567.86   13.06   0
  -2   7  -3  572.75   14.62   0
   2  -7   3  565.38   13.40   0
  -2  -7  -3  544.08   28.45   0
  -2   7  -3  561.47   22.15   0
   2  -7   3  558.69   22.45   0
  -3   7  -3  161.85   11.07   0
  -3  -7  -3  154.15   11.48   0
   3  -7   3  153.27   11.86   0
  -4   7  -3 1090.25   13.00   0
   4  -7   3 1067.44   13.79   0
  -4  -7  -3 1082.02   13.64   0
  -5   7  -3  936.77   12.56   0
  -5  -7  -3  936.35   23.80   0
  -5  -7  -3  921.52   12.79   0
   5  -7   3  929.07   13.05   0
   6  -7   3   14.07    7.28   0
  -6   7  -3   21.97    9.38   0
  -6  -7  -3   25.47   10.15   0
  -6  -7  -3   23.45   16.70   0
  -7   7  -3  270.80    9.70   0
   7  -7   3  274.88   10.42   0
  -7  -7  -3  274.06   10.48   0
  -7   7  -3  279.82   19.96   0
  -7   7  -3  289.03   20.88   0
  -7  -7  -3  287.97   14.91   0
  -8  -7  -3  260.85    9.65   0
  -8   7  -3  258.35   16.92   0
  -8  -7  -3  262.61   12.08   0
  -8   7  -3  254.47    9.21   0
   8  -7   3  261.07    7.40   0
  -8   7  -3  257.43   16.21   0
  -9   7  -3   10.44   12.24   0
  -9   7  -3   15.93    5.98   0
  -9  -7  -3    6.57    8.70   0
  -9   7  -3   11.73   12.88   0
  -9  -7  -3    7.07   10.85   0
   9  -7   3   19.88    6.37   0
 -10   7  -3   14.75   11.89   0
 -10  -7  -3   15.38    8.31   0
 -10  -7  -3   15.51   10.64   0
 -10   7  -3   18.82   12.64   0
  10  -7   3   23.11    8.26   0
 -10   7  -3   28.78    8.27   0
 -11   7  -3   99.70    7.88   0
 -11   7  -3   88.74   13.16   0
 -11  -7  -3   90.56   10.79   0
 -11   7  -3   90.79   12.48   0
  11  -7   3  100.64    8.54   0
 -12  -7  -3   14.50    8.04   0
 -12  -7  -3    0.36    8.74   0
 -12   7  -3    9.71   12.47   0
 -12   7  -3    3.06   11.90   0
 -12   7  -3   16.66    7.84   0
  12  -7   3    4.95    6.15   0
 -12   8   3   23.55   16.75   0
 -12   8   3   29.14   15.11   0
 -12  -8   3   21.34    8.61   0
  12   8  -3   39.52    8.01   0
 -12   8   3   28.31    8.12   0
  12  -8  -3   27.60    8.20   0
 -11   8   3   53.47   18.65   0
 -11   8   3   39.77    8.22   0
  11   8  -3   55.47    8.26   0
 -11  -8   3   55.72    8.85   0
  11  -8  -3   40.05    8.24   0
 -11   8   3   47.76   18.19   0
 -10   8   3  462.28    9.38   0
  10  -8  -3  451.56    9.91   0
 -10  -8   3  464.69    9.41   0
  10   8  -3  475.06   13.87   0
  10   8  -3  467.71    9.26   0
  -9  -8   3   34.69    8.93   0
  -9   8   3   31.36    8.80   0
   9   8  -3   40.03    8.76   0
   9   8  -3   37.95   13.05   0
   9  -8  -3   31.03    8.66   0
   8  -8  -3   79.33    9.01   0
  -8   8   3   49.50    8.77   0
  -8  -8   3   85.44    8.96   0
   8   8  -3   83.50   15.57   0
   8   8  -3   75.56    9.21   0
  -7  -8   3 1556.06   13.16   0
   7  -8  -3 1623.06   13.17   0
  -7   8   3 1577.48   12.82   0
   7   8  -3 1592.89   13.07   0
  -6  -8   3   22.63   10.17   0
   6  -8  -3   44.51   10.03   0
   6   8  -3   38.54    9.69   0
  -6   8   3   20.19   10.04   0
  -5  -8   3  392.51   12.73   0
  -5   8   3  389.44   11.06   0
   5  -8  -3  391.90   11.55   0
   5   8  -3  413.62   12.16   0
  -4   8   3 1013.39   12.28   0
   4  -8  -3  968.42   12.55   0
  -4  -8   3 1014.92   14.10   0
   4   8  -3 1037.66   13.85   0
   3   8  -3   69.51   10.94   0
  -3  -8   3   75.65   11.20   0
   3  -8  -3   69.50   10.41   0
  -3   8   3   80.36   12.49   0
   2  -8  -3 1443.01   23.21   0
  -2  -8   3 1554.37   15.57   0
   2   8  -3 1541.76   15.22   0
   2  -8  -3 1465.28   14.90   0
   2   8  -3 1502.66   30.17   0
  -2   8   3 1460.65   14.97   0
   2  -8  -3 1541.37   23.39   0
  -1  -8   3   16.32   10.95   0
   1  -8  -3    0.41   12.41   0
   1  -8  -3   10.42   13.63   0
   1   8  -3    6.83   15.39   0
   1   8  -3    6.54   10.69   0
  -1   8   3   15.59   12.10   0
   0  -8  -3   69.13   13.24   0
   0  -8   3   85.01   14.21   0
   0   8  -3   84.10   11.21   0
   0  -8  -3   84.76   12.95   0
   0   8  -3   76.95   10.79   0
  -1   8  -3 2725.85   18.64   0
   1  -8   3 2644.18   19.41   0
  -1  -8  -3 2600.92   27.67   0
  -1   8  -3 2756.50   24.46   0
  -1  -8  -3 2675.84   19.55   0
   1  -8   3 2691.22   26.20   0
  -2   8  -3  111.31   12.94   0
   2  -8   3  104.06   11.55   0
  -2  -8  -3  120.64   11.05   0
  -2   8  -3  121.97   16.23   0
   2  -8   3  114.65   18.28   0
  -3  -8  -3  594.03   12.34   0
   3  -8   3  605.89   14.83   0
  -3   8  -3  559.39   13.69   0
   4  -8   3  451.78   11.99   0
  -4   8  -3  462.22   11.51   0
  -4  -8  -3  469.64   12.21   0
  -5   8  -3   11.33   10.20   0
   5  -8   3   -9.33   11.22   0
  -5  -8  -3   26.88   10.46   0
  -6  -8  -3   19.30    9.93   0
   6  -8   3   31.61   10.29   0
  -6  -8  -3   44.03   21.58   0
  -6   8  -3   35.67    9.50   0
  -7   8  -3  366.63    9.98   0
   7  -8   3  370.82   10.61   0
  -7  -8  -3  367.21   18.31   0
  -7  -8  -3  361.61   10.54   0
   8  -8   3    4.37    6.50   0
  -8  -8  -3    4.18   12.46   0
  -8  -8  -3    6.39    8.76   0
  -8   8  -3   -9.87    8.59   0
  -9   8  -3    6.89    8.51   0
  -9  -8  -3    2.26    8.47   0
   9  -8   3   15.01    9.05   0
  -9  -8  -3   14.23   12.12   0
 -10   8  -3    5.17    8.20   0
 -10   8  -3   14.77   18.35   0
  10  -8   3   28.41    8.57   0
 -10  -8  -3   18.86   12.50   0
 -10  -8  -3   21.20    5.92   0
 -10   8  -3   19.88   17.51   0
  11  -8   3  256.68    9.11   0
 -11  -8  -3  288.28   13.90   0
 -11   8  -3  283.51   18.33   0
 -11   8  -3  284.38    9.17   0
 -11   8  -3  292.32   20.02   0
 -11  -9   3   18.91    8.17   0
 -11   9   3   14.05    7.85   0
  11  -9  -3   14.02    8.92   0
  11   9  -3   26.62    8.13   0
 -10   9   3    5.77    8.18   0
  10   9  -3   16.71    8.41   0
  10  -9  -3   19.84    8.47   0
 -10  -9   3   -2.55    8.34   0
   9   9  -3   23.05    8.49   0
  -9   9   3   22.44    8.69   0
  -9  -9   3   18.82    8.54   0
   9  -9  -3   16.61    9.02   0
  -8  -9   3  672.40    8.58   0
  -8   9   3  644.00   10.43   0
   8  -9  -3  671.91    8.53   0
   8   9  -3  691.32   10.81   0
  -7  -9   3   32.99    9.24   0
  -7   9   3   32.28    9.06   0
   7   9  -3   20.49    9.15   0
   7  -9  -3   21.18    9.20   0
   6  -9  -3  566.82   10.52   0
  -6  -9   3  567.56   11.38   0
  -6   9   3  555.73    8.53   0
   6   9  -3  571.24   11.19   0
  -5   9   3    8.94    9.39   0
  -5  -9   3   11.38   11.13   0
   5   9  -3    1.60   10.32   0
   5  -9  -3   22.85    9.94   0
   4   9  -3   26.62   10.46   0
   4  -9  -3    4.66    9.62   0
  -4   9   3   13.06    9.36   0
  -4  -9   3    8.49   10.87   0
  -3  -9   3   17.59   10.63   0
  -3   9   3   17.70   11.68   0
   3   9  -3   27.89   10.31   0
   3  -9  -3    8.37    9.72   0
   2  -9  -3   27.39   12.75   0
   2   9  -3    6.58   12.53   0
   2  -9  -3   23.45   14.97   0
  -2   9   3   26.60   10.10   0
   2  -9  -3   18.89   16.87   0
   2   9  -3   22.49   19.20   0
  -2  -9   3   24.96   13.21   0
   1  -9  -3   33.79   12.20   0
  -1  -9   3   24.66   14.07   0
   1   9  -3   39.93   14.51   0
  -1   9   3   28.67   12.20   0
   1   9  -3   46.89   13.44   0
   1  -9  -3   26.51   13.51   0
   0   9  -3 1045.68   16.45   0
   0  -9  -3 1021.52   14.89   0
   0   9  -3 1043.48   16.93   0
   0  -9  -3  987.84   17.22   0
   0  -9   3 1030.53   17.51   0
  -1   9  -3  600.79   15.97   0
  -1   9  -3  606.17   14.48   0
   1  -9   3  562.82   13.73   0
   1  -9   3  584.14   16.48   0
  -1  -9  -3  579.49   12.77   0
  -1  -9  -3  600.80   18.22   0
   2  -9   3  289.75   14.29   0
   2  -9   3  288.32   19.05   0
  -2  -9  -3  284.63   11.41   0
  -2   9  -3  292.28   18.34   0
  -2   9  -3  298.29   13.29   0
  -3   9  -3   55.09    9.67   0
   3  -9   3   43.56    9.91   0
  -3  -9  -3   58.53   10.55   0
   4  -9   3  171.62   11.12   0
  -4   9  -3  201.62   10.32   0
  -4  -9  -3  184.09   10.86   0
   5  -9   3   19.82   10.09   0
  -5   9  -3   16.54    9.85   0
  -5  -9  -3   22.36    9.64   0
   6  -9   3  136.02   10.01   0
  -6   9  -3  130.56    9.29   0
  -6  -9  -3  122.98    9.99   0
  -7  -9  -3  318.42   10.10   0
   7  -9   3  336.57   10.31   0
  -7   9  -3  328.94    9.66   0
   8  -9   3  422.69   10.29   0
  -8   9  -3  436.65    9.70   0
  -8  -9  -3  447.09   10.30   0
  -9   9  -3   22.68    8.40   0
  -9  -9  -3   19.67   15.59   0
  -9  -9  -3    7.17    8.33   0
   9  -9   3   24.57    8.93   0
 -10  -9  -3   10.75   13.68   0
 -10  -9  -3  -15.46    7.82   0
 -10   9  -3   17.71    7.83   0
  10  -9   3    8.70    8.25   0
  11  -9   3   35.26    6.01   0
 -11  -9  -3   46.91   12.45   0
 -11   9  -3   38.78    8.46   0
 -11  10   3   52.29    8.44   0
  11 -10  -3   51.94    6.34   0
  11  10  -3   68.66    6.02   0
 -11 -10   3   73.82    8.58   0
 -10  10   3  269.80    9.17   0
  10 -10  -3  262.15    9.45   0
  10  10  -3  254.17    9.19   0
 -10 -10   3  234.29    8.90   0
  -9  10   3   -4.90    6.17   0
  -9 -10   3   -8.83    8.71   0
   9 -10  -3   14.12    8.76   0
   9  10  -3    8.09    8.62   0
   8 -10  -3  228.09    9.31   0
  -8 -10   3  213.24    9.73   0
  -8  10   3  215.45    8.91   0
   8  10  -3  217.64    9.52   0
   7  10  -3   -5.67    6.46   0
  -7  10   3    7.31    8.20   0
   7 -10  -3    6.93    8.91   0
  -7 -10   3   -5.79    9.23   0
  -6 -10   3  148.51    7.18   0
   6  10  -3  160.05    9.51   0
  -6  10   3  172.41    9.35   0
   6 -10  -3  153.21    9.41   0
  -5  10   3   66.14    9.63   0
   5 -10  -3   70.54    9.38   0
   5  10  -3   83.01    9.30   0
  -5 -10   3   71.39   10.04   0
  -4  10   3   35.39    9.41   0
  -4 -10   3   28.90   10.99   0
   4 -10  -3   22.04    9.81   0
   4  10  -3   31.13    9.75   0
  -3 -10   3   -0.02   10.55   0
   3 -10  -3    3.80   12.41   0
  -3  10   3   -0.43    9.67   0
   3  10  -3   11.59   10.13   0
   2 -10  -3  281.88   17.23   0
  -2  10   3  290.70   10.72   0
   2 -10  -3  262.62   11.24   0
   2  10  -3  278.47   11.41   0
  -2 -10   3  278.31   12.00   0
   2 -10  -3  269.86   18.73   0
   2  10  -3  272.70   28.20   0
  -1 -10   3  685.23   15.44   0
   1 -10  -3  698.85   14.41   0
  -1  10   3  707.42   14.26   0
   1 -10  -3  698.26   15.72   0
   1  10  -3  701.81   17.93   0
   1  10  -3  705.35   12.75   0
   0 -10  -3 1127.32   17.98   0
   0 -10  -3 1154.02   16.03   0
   0 -10   3 1161.84   15.04   0
   0  10  -3 1151.92   16.14   0
   0  10  -3 1165.57   16.88   0
  -1  10  -3    0.24   14.86   0
  -1 -10  -3   -3.32   10.70   0
  -1 -10  -3    3.48   17.26   0
  -1  10  -3    4.85   12.14   0
   1 -10   3    5.12   13.41   0
  -2  10  -3 1199.39   15.39   0
  -2 -10  -3 1185.97   13.69   0
   2 -10   3 1184.99   24.28   0
   2 -10   3 1187.30   14.63   0
  -3  10  -3  148.56    9.91   0
   3 -10   3  161.91   13.18   0
  -3 -10  -3  176.62   10.64   0
  -4 -10  -3 1831.94   14.00   0
   4 -10   3 1799.87   14.80   0
  -4  10  -3 1848.38   13.85   0
  -5  10  -3   31.41    8.58   0
  -5 -10  -3   12.65    9.69   0
   5 -10   3   17.65    9.11   0
  -6  10  -3  465.75   10.31   0
   6 -10   3  505.06   10.72   0
  -6 -10  -3  472.01   10.69   0
   7 -10   3    1.74    8.97   0
  -7 -10  -3   12.15    8.93   0
  -7  10  -3   -4.48    8.35   0
   8 -10   3    4.48    9.05   0
  -8  10  -3   10.24    5.94   0
  -8 -10  -3    5.78    8.90   0
  -9  10  -3  144.72    8.66   0
   9 -10   3  121.85    9.03   0
 -10  10  -3   11.88    8.08   0
 -10 -10  -3   10.93    8.82   0
  10 -10   3    9.31    6.06   0
 -10 -11   3  113.01    6.99   0
  10  11  -3  161.86    8.93   0
 -10  11   3  147.89    8.70   0
  10 -11  -3  105.82    6.76   0
  -9  11   3   12.74    8.04   0
   9 -11  -3   32.85    9.09   0
   9  11  -3   14.70    6.20   0
  -9 -11   3   23.79    8.51   0
   8  11  -3   59.84    8.74   0
  -8  11   3   65.86    8.85   0
  -8 -11   3   61.69    9.05   0
   8 -11  -3   65.52    6.57   0
   7 -11  -3   32.93    8.99   0
  -7 -11   3   21.37    9.04   0
  -7  11   3   18.29    8.68   0
   7  11  -3   -2.26    8.89   0
  -6  11   3   83.53    8.39   0
  -6 -11   3  109.45    9.26   0
   6  11  -3   91.88    8.85   0
   6 -11  -3   82.77    9.22   0
  -5 -11   3   13.78    9.38   0
   5 -11  -3   19.70    9.02   0
   5  11  -3    1.95    8.86   0
  -5  11   3   13.82    9.03   0
  -4 -11   3  386.93   10.48   0
  -4  11   3  395.11   10.38   0
   4  11  -3  411.66   10.42   0
   4 -11  -3  396.29   10.74   0
  -3  11   3  257.33   10.20   0
   3 -11  -3  260.98   10.44   0
   3  11  -3  271.72   12.47   0
  -3 -11   3  264.80   10.32   0
   2 -11  -3  256.45   15.80   0
   2  11  -3  277.85   10.89   0
  -2  11   3  277.17   12.44   0
   2 -11  -3  279.85   11.35   0
   2 -11  -3  263.36   15.97   0
  -2 -11   3  295.24   13.66   0
   1 -11  -3    3.86   14.81   0
  -1 -11   3    5.81   12.38   0
  -1  11   3    7.05   11.53   0
   1  11  -3   12.25   12.80   0
   1 -11  -3    8.02   12.34   0
   1  11  -3    1.75    9.47   0
   0 -11   3  188.16   11.37   0
   0  11  -3  188.49   12.54   0
   0 -11  -3  188.26   13.64   0
   0 -11  -3  196.76   14.97   0
   0  11  -3  180.33   12.97   0
  -1  11  -3  365.36   13.53   0
  -1 -11  -3  369.59   10.99   0
   1 -11   3  362.71   16.33   0
  -1 -11  -3  373.60   20.97   0
   2 -11   3  343.49   18.19   0
  -2 -11  -3  337.70   10.59   0
  -2  11  -3  341.18   12.29   0
   2 -11   3  343.14   11.54   0
  -3 -11  -3    0.09    9.94   0
   3 -11   3    1.02    9.46   0
  -3  11  -3    6.65    8.98   0
  -4 -11  -3   11.31    9.20   0
   4 -11   3   -4.23   11.73   0
  -4  11  -3    1.84    8.81   0
   5 -11   3   29.40    9.52   0
  -5  11  -3   34.28    8.59   0
  -5 -11  -3   44.56    9.05   0
  -6 -11  -3  195.34    9.66   0
   6 -11   3  167.87   10.06   0
  -6  11  -3  168.46    9.06   0
  -7  11  -3   25.10    8.55   0
   7 -11   3   15.07    9.07   0
  -7 -11  -3   36.65    8.76   0
  -8 -11  -3  484.94   10.24   0
   8 -11   3  472.21    7.99   0
  -8  11  -3  505.29    7.90   0
  -9 -11  -3   23.34    8.48   0
  -9  11  -3    4.65    8.29   0
   9 -11   3    4.26    8.26   0
  -9 -12   3   39.62    8.74   0
   9  12  -3   26.99    8.59   0
  -9  12   3   45.95    8.59   0
   9 -12  -3   32.31    8.25   0
  -8  12   3   -9.63    8.34   0
  -8 -12   3    8.76    8.76   0
   8 -12  -3   -8.25    8.54   0
   8  12  -3   26.67    8.40   0
   7 -12  -3  425.24    9.94   0
   7  12  -3  427.55   10.14   0
  -7 -12   3  404.49   10.32   0
  -7  12   3  383.80    9.66   0
   6 -12  -3   93.82    9.34   0
   6  12  -3   75.90    9.00   0
  -6  12   3   81.58    8.81   0
  -6 -12   3   76.90    8.98   0
   5  12  -3  192.16    9.63   0
  -5  12   3  173.72   10.71   0
  -5 -12   3  199.35   10.20   0
   5 -12  -3  191.95   11.54   0
   4  12  -3   73.69    9.35   0
  -4  12   3   80.11   10.40   0
   4 -12  -3   74.28   11.21   0
  -4 -12   3   65.41    9.18   0
  -3  12   3   60.09    9.01   0
   3 -12  -3   64.90    9.41   0
  -3 -12   3   63.23    9.52   0
   3  12  -3   62.66    9.05   0
   2  12  -3  921.26   14.34   0
  -2 -12   3  908.58   12.94   0
   2 -12  -3  884.70   19.49   0
  -2  12   3  852.84   13.85   0
   2 -12  -3  880.09   19.01   0
   2 -12  -3  875.14   14.62   0
   1 -12  -3   18.87   11.58   0
  -1 -12   3   23.88   12.30   0
   1 -12  -3    5.65   12.05   0
   1  12  -3   19.09   11.22   0
   1 -12  -3   22.12   12.72   0
   1  12  -3   10.68   13.05   0
   0 -12  -3  472.09   16.80   0
   0 -12   3  475.73   13.58   0
   0 -12  -3  457.27   11.77   0
   0  12  -3  467.19   13.89   0
   1 -12   3  957.80   18.27   0
  -1  12  -3  934.47   14.93   0
  -1 -12  -3  965.55   13.19   0
  -2 -12  -3   83.92    9.55   0
  -2  12  -3   73.33    9.14   0
   2 -12   3   83.77   17.83   0
   3 -12   3  135.48    9.67   0
  -3  12  -3  138.34   11.08   0
  -3 -12  -3  154.14    9.57   0
  -4  12  -3   71.12    8.71   0
   4 -12   3   83.77    9.13   0
  -4 -12  -3   88.68   11.55   0
  -5 -12  -3   11.08    9.12   0
   5 -12   3    9.99    9.11   0
  -5  12  -3    4.36    8.30   0
  -6  12  -3   28.09    8.47   0
  -6 -12  -3   36.91    6.43   0
   6 -12   3   31.36    9.06   0
  -7  12  -3   61.20    8.64   0
   7 -12   3   56.52    9.19   0
  -7 -12  -3   69.04    9.15   0
  -8  12  -3   23.35    8.26   0
   8 -12   3   30.24    8.59   0
  -9 -12  -3   13.84    8.72   0
  -9  12  -3   35.12    8.30   0
   9 -12   3   16.65    8.69   0
  -8 -13   3   25.31    8.73   0
  -8  13   3   20.20    8.41   0
   8 -13  -3   27.66    8.47   0
   8  13  -3   27.38    8.38   0
   7  13  -3  110.12    8.75   0
  -7 -13   3  118.10    8.97   0
  -7  13   3  121.07    8.88   0
   7 -13  -3  120.30    8.79   0
  -6 -13   3  238.61    9.86   0
   6  13  -3  247.50    9.40   0
   6 -13  -3  246.59    9.61   0
  -6  13   3  244.27    9.17   0
  -5  13   3   18.44    8.65   0
  -5 -13   3   32.79    9.32   0
   5 -13  -3   23.42    8.90   0
   5  13  -3   45.84    8.91   0
  -4  13   3   19.31    8.57   0
   4 -13  -3   13.00    9.01   0
  -4 -13   3    9.39    9.12   0
   4  13  -3   25.91    8.59   0
   3  13  -3    1.06    9.23   0
   3 -13  -3   10.08    9.40   0
  -3  13   3   16.99    8.82   0
  -3 -13   3    6.87    9.67   0
   2 -13  -3  130.47   12.28   0
  -2  13   3  124.30    9.35   0
   2  13  -3  140.34   11.73   0
  -2 -13   3  125.11    9.77   0
   2 -13  -3  123.23   15.56   0
   2 -13  -3  126.36   16.14   0
   1 -13  -3   88.34   12.18   0
   1  13  -3   84.75   15.53   0
   1 -13  -3   69.66   11.40   0
   1 -13  -3   85.68   12.31   0
  -1 -13   3   88.00   11.87   0
   0  13  -3   54.77   11.07   0
   0 -13  -3   71.72   11.73   0
   0 -13   3   66.53   12.32   0
   0 -13  -3   62.09   13.77   0
  -1 -13  -3  218.12   10.21   0
  -1  13  -3  210.66   11.83   0
   1 -13   3  225.11   14.65   0
  -2  13  -3  107.66    9.00   0
   2 -13   3  109.05   20.11   0
  -2 -13  -3  114.29    9.43   0
   3 -13   3  302.30   10.80   0
  -3  13  -3  285.95   11.52   0
  -3 -13  -3  303.62   10.05   0
  -4 -13  -3   24.00   10.88   0
   4 -13   3   -5.24    9.09   0
  -4  13  -3   18.93   10.43   0
   5 -13   3  371.09   10.55   0
  -5  13  -3  398.33    9.89   0
  -5 -13  -3  397.43   10.33   0
  -6 -13  -3   13.53    8.51   0
  -6  13  -3   -0.94    8.87   0
   6 -13   3    2.96    9.54   0
   7 -13   3  127.09    9.14   0
  -7  13  -3  118.05    8.75   0
  -7 -13  -3  118.51    8.96   0
  -8  13  -3   17.46    8.45   0
   8 -13   3   34.81    8.76   0
  -8 -13  -3   34.73    8.57   0
   7 -14  -3   -1.56    8.84   0
  -7  14   3    1.80    8.67   0
  -7 -14   3   -3.52    8.42   0
  -6 -14   3   16.75    8.61   0
  -6  14   3    5.14    8.12   0
   6 -14  -3    7.87    8.79   0
  -5  14   3   14.18    8.44   0
   5 -14  -3   13.81    8.39   0
  -5 -14   3   11.52    8.66   0
   4 -14  -3   26.62    8.56   0
  -4 -14   3   24.41    8.88   0
  -4  14   3   13.00    8.51   0
  -3 -14   3   60.89    9.42   0
  -3  14   3   37.19    8.56   0
   3 -14  -3   56.49   11.29   0
  -2 -14   3  105.56    9.46   0
  -2  14   3   85.58   10.64   0
   2 -14  -3  104.31    9.92   0
   2 -14  -3  100.74   17.25   0
   2 -14  -3   94.80   17.03   0
   1 -14  -3   44.38   13.72   0
   1 -14  -3   41.68   13.01   0
   1 -14  -3   36.65   13.52   0
  -1 -14   3   47.70   11.82   0
   0  14  -3   14.82   11.84   0
   0 -14  -3    7.78   11.30   0
   0 -14   3   15.91   13.09   0
  -1  14  -3  771.99   14.65   0
   1 -14   3  781.04   18.14   0
  -1 -14  -3  794.77   12.47   0
  -2  14  -3   20.42   10.42   0
  -2 -14  -3   15.28    8.94   0
  -3 -14  -3   16.67    8.80   0
  -3  14  -3   17.16   10.41   0
  -4  14  -3   76.69    9.01   0
   4 -14   3   74.16    9.15   0
  -4 -14  -3   73.17   10.90   0
  -5  14  -3   13.77   10.42   0
  -5 -14  -3   19.53    8.33   0
   5 -14   3   10.53    8.97   0
  -6  14  -3   13.80   10.69   0
  -6 -14  -3    8.40    8.79   0
   6 -14   3    9.93    9.31   0
  -5 -15   3  104.07    9.41   0
  -5  15   3  101.92    9.35   0
   5 -15  -3  110.86   11.58   0
  -4 -15   3   -7.90    8.66   0
   4 -15  -3   15.49   10.55   0
  -4  15   3   14.27   10.22   0
  -3 -15   3  152.31    9.59   0
  -3  15   3  145.83   10.97   0
   3 -15  -3  146.29   11.37   0
   2 -15  -3   10.57   18.81   0
   2 -15  -3   13.30   11.38   0
   2 -15  -3    8.54   18.25   0
  -2 -15   3   -2.34    9.00   0
   1 -15  -3  115.12   13.18   0
   1 -15  -3  126.64   13.65   0
   1 -15  -3  124.27   13.97   0
  -1 -15   3  118.84   11.97   0
   0  15  -3  141.26   12.92   0
   0 -15  -3  130.33   12.37   0
   0 -15   3  119.90   11.78   0
   0 -15  -3  111.97   11.79   0
  -1  15  -3   77.04   10.75   0
  -1 -15  -3  103.66   11.39   0
   1 -15   3  102.16   13.28   0
  -2  15  -3  131.00   11.13   0
  -2 -15  -3  143.84   11.49   0
  -3  15  -3   47.07   10.92   0
  -3 -15  -3   62.05   10.73   0
  -4 -15  -3   19.29    8.90   0
  -4  15  -3   30.20    8.54   0
  -5  15  -3    4.83    8.55   0
  -5 -15  -3   26.89    8.95   0
  -3 -16   3    7.49    9.19   0
   3 -16  -3   17.19   11.13   0
   2 -16  -3  133.88   12.46   0
  -2 -16   3  160.07   10.54   0
   1 -16  -3   20.86   14.59   0
   1 -16  -3   28.35   13.26   0
  -1 -16   3   26.54   11.15   0
   0 -16  -3   12.17   10.72   0
   0 -16  -3    7.69   11.14   0
   0 -16   3   -2.75   11.18   0
  -1 -16  -3   50.60   11.51   0
  -1  16  -3   45.65   10.72   0
   1 -16   3   49.00   14.95   0
  -2  16  -3   12.65   10.48   0
  -2 -16  -3    4.61   11.16   0
  -3  16  -3    7.20    8.48   0
  -3 -16  -3   -1.40    9.05   0
 -13   0   4    7.71    9.65   0
 -13   0   4   -3.98    8.09   0
  13   0  -4   -6.16    8.95   0
  13   0  -4   10.68    8.25   0
  12   0  -4  255.14    9.61   0
 -12   0   4  252.41    9.24   0
  12   0  -4  244.40    9.58   0
 -12   0   4  253.64    9.85   0
 -11   0   4    0.82    8.33   0
  11   0  -4   -0.76    9.19   0
 -11   0   4    0.63    9.65   0
  11   0  -4    5.16    8.93   0
  10   0  -4  598.74   11.09   0
 -10   0   4  603.19   11.69   0
  10   0  -4  616.96   11.11   0
 -10   0   4  604.72   10.01   0
  -9   0   4   -7.26   10.22   0
  -9   0   4    4.91    9.84   0
   9   0  -4  -11.21   10.18   0
   9   0  -4   11.48   10.19   0
   8   0  -4  559.96   11.34   0
  -8   0   4  609.70   12.55   0
  -8   0   4  567.16   11.69   0
   8   0  -4  586.97   12.12   0
   7   0  -4    8.89   10.91   0
  -7   0   4   16.56   11.13   0
  -7   0   4    9.26   10.12   0
   7   0  -4    6.65    9.75   0
  -6   0   4 3112.66   19.29   0
   6   0  -4 3148.93   18.20   0
  -6   0   4 3172.71   18.23   0
   6   0  -4 3106.08   19.03   0
   5   0  -4    1.35   11.73   0
  -5   0   4    6.71   12.66   0
  -5   0   4   -5.08   11.59   0
   5   0  -4    5.45   12.81   0
   3   0  -4    3.83   16.66   0
  -3   0   4    0.65   15.97   0
   3   0  -4    2.30   18.34   0
  -3   0   4   -0.40   17.64   0
   2   0  -4  631.48   23.04   0
   2   0  -4  643.00   25.16   0
  -2   0   4  667.94   24.45   0
  -1   0   4    5.74   24.01   0
   1   0  -4   -0.12   24.50   0
   0   0   4 2249.63   31.46   0
   0   0  -4 2249.48   31.90   0
  -1   0  -4   -5.42   22.01   0
  -2   0  -4 2796.45   28.32   0
  -3   0  -4    2.65   14.11   0
   3   0   4   -0.68   14.55   0
   4   0   4 2763.55   19.83   0
  -4   0  -4 2810.17   20.06   0
  -4   0  -4 2889.18   19.88   0
  -5   0  -4    2.68   11.77   0
   5   0   4    5.93   12.01   0
  -5   0  -4   11.39   11.44   0
  -6   0  -4  381.67   11.83   0
   6   0   4  375.73   12.25   0
  -6   0  -4  397.95   11.68   0
  -7   0  -4    9.74   11.25   0
  -7   0  -4    7.49   10.20   0
   7   0   4   -0.90   11.28   0
  -8   0  -4 1457.02   13.73   0
   8   0   4 1452.66   14.38   0
  -8   0  -4 1473.08   13.49   0
   9   0   4    3.05    9.80   0
  -9   0  -4   10.75   10.31   0
  -9   0  -4    1.60    9.01   0
 -10   0  -4   28.71    9.32   0
  10   0   4   56.43    9.46   0
 -10   0  -4   36.45    9.01   0
 -11   0  -4    0.07    8.58   0
 -11   0  -4    8.74    8.91   0
  11   0   4   12.52    9.37   0
 -12   0  -4    0.72    9.29   0
 -12   0  -4    1.87    8.37   0
  12   0   4   -2.65    8.90   0
 -13   0  -4    6.67    8.44   0
  13   0   4   -5.77    8.73   0
 -13   0  -4   -3.00    9.11   0
 -13  -1   4   15.84   10.89   0
  13   1  -4   10.46    8.22   0
 -13  -1   4   -1.62    8.51   0
 -13   1   4    9.32    8.68   0
  13   1  -4    6.79    8.61   0
  13  -1  -4   16.57    8.49   0
 -13   1   4    0.81    8.32   0
 -12   1   4  133.08    8.87   0
  12  -1  -4  138.17    9.25   0
 -12   1   4  114.65    9.62   0
  12  -1  -4  111.94    8.99   0
  12   1  -4  122.97    8.96   0
 -12  -1   4  123.39    9.43   0
 -12  -1   4  124.06    8.75   0
  12   1  -4  136.45    9.10   0
  11  -1  -4  128.94    9.61   0
 -11   1   4  120.58   10.07   0
 -11   1   4  110.94    8.82   0
  11   1  -4  131.09    9.11   0
  11  -1  -4  108.16    9.03   0
  11   1  -4  127.75    9.14   0
 -11  -1   4  127.41    9.13   0
 -11  -1   4  128.42    9.05   0
  10   1  -4    6.26    9.28   0
  10  -1  -4   11.45    9.14   0
 -10   1   4   18.66   11.82   0
  10  -1  -4   13.77    9.21   0
 -10  -1   4    2.65    8.68   0
 -10   1   4  -14.65    9.17   0
 -10  -1   4    7.12    9.71   0
  10   1  -4    5.57    8.86   0
  -9  -1   4  240.95   11.61   0
   9   1  -4  225.41   10.67   0
  -9  -1   4  260.34   11.72   0
   9  -1  -4  243.15   10.88   0
   9  -1  -4  252.34   10.82   0
   9   1  -4  262.61   10.74   0
  -9   1   4  244.75   11.25   0
  -9   1   4  244.89    9.98   0
  -8  -1   4  337.65   12.35   0
   8   1  -4  363.02   12.00   0
   8  -1  -4  368.12   10.96   0
  -8   1   4  364.81   10.95   0
  -8  -1   4  343.83   10.99   0
   8  -1  -4  353.42   11.56   0
   8   1  -4  342.97   11.02   0
  -8   1   4  355.48   11.59   0
  -7  -1   4  375.73   11.25   0
  -7  -1   4  382.86   12.16   0
   7   1  -4  377.76   11.47   0
   7   1  -4  371.74   11.84   0
  -7   1   4  372.80   12.70   0
  -7   1   4  391.68   10.61   0
   7  -1  -4  365.00   12.23   0
   7  -1  -4  353.12   10.78   0
  -6   1   4    2.73   10.29   0
   6  -1  -4    3.64   10.47   0
   6  -1  -4   15.82   11.78   0
   6   1  -4   25.67   11.18   0
  -6  -1   4    9.96   10.89   0
  -6  -1   4   -1.18   11.84   0
   6   1  -4   22.24   11.64   0
  -6   1   4   10.00   14.57   0
   5   1  -4   30.70   12.01   0
   5   1  -4   33.38   11.98   0
  -5  -1   4   44.25   12.30   0
   5  -1  -4   33.28   12.54   0
  -5   1   4   34.46   11.61   0
  -5  -1   4   45.92   11.88   0
  -5   1   4   39.14   12.86   0
   5  -1  -4   41.06   11.81   0
   4   1  -4  199.64   14.68   0
  -4  -1   4  198.44   13.58   0
   4  -1  -4  195.55   14.83   0
   4  -1  -4  184.30   14.39   0
  -4   1   4  187.49   14.04   0
  -4   1   4  199.93   15.05   0
  -4  -1   4  184.82   14.44   0
   4   1  -4  200.06   13.72   0
   3  -1  -4 1947.95   25.12   0
  -3   1   4 1969.16   24.75   0
   3   1  -4 1968.26   22.52   0
   3  -1  -4 1909.70   17.92   0
  -3  -1   4 1965.78   22.71   0
   3   1  -4 1972.11   26.04   0
  -3  -1   4 1978.19   22.32   0
  -3   1   4 1957.54   21.24   0
   2   1  -4 1156.82   24.29   0
   2  -1  -4 1101.67   26.81   0
  -2  -1   4 1139.21   25.33   0
   2   1  -4 1147.03   25.73   0
   2  -1  -4 1148.75   23.65   0
  -2   1   4 1140.37   23.29   0
  -2   1   4 1124.75   26.01   0
  -1  -1   4 2601.03   31.19   0
  -1   1   4 2560.40   32.13   0
   1   1  -4 2617.64   31.74   0
   1  -1  -4 2632.09   32.64   0
   0  -1  -4   67.74   24.20   0
   0   1  -4   72.66   25.14   0
   0  -1   4   64.52   24.32   0
   0   1   4   59.22   23.34   0
  -1   1  -4 4472.86   35.30   0
   1  -1   4 4554.68   34.98   0
  -2   1  -4 1522.92   23.27   0
  -2   1  -4 1464.18   23.20   0
  -2  -1  -4 1525.95   25.05   0
   2  -1   4 1473.77   23.51   0
  -3  -1  -4  388.84   15.06   0
  -3   1  -4  398.38   11.88   0
  -3  -1  -4  401.22   16.69   0
   3  -1   4  404.54   17.25   0
   5   1   4  156.57   12.68   0
  -5   1  -4  170.16   12.31   0
  -5  -1  -4  167.84   11.94   0
   5  -1   4  162.99   12.73   0
  -5  -1  -4  176.62   12.09   0
  -5   1  -4  154.66   11.74   0
   6   1   4   41.51   11.66   0
  -6   1  -4   34.97   10.17   0
   6  -1   4   50.05   10.97   0
  -6  -1  -4   32.55   10.90   0
  -6   1  -4   31.98   11.47   0
  -6  -1  -4   29.14   11.06   0
  -7  -1  -4   18.87   10.06   0
   7  -1   4   16.45   11.57   0
  -7   1  -4   -6.15   10.47   0
  -7   1  -4   -5.15   10.48   0
   7   1   4   -1.25   10.99   0
  -7  -1  -4   10.45   11.12   0
   8   1   4   58.17   10.99   0
  -8  -1  -4   52.74    9.35   0
  -8  -1  -4   60.00   10.40   0
   8  -1   4   38.57   11.13   0
  -8   1  -4   54.74   10.35   0
  -8   1  -4   46.70   10.27   0
  -9   1  -4   39.44    9.42   0
  -9  -1  -4   27.63    9.61   0
  -9   1  -4   44.03    9.85   0
   9  -1   4   33.90    9.96   0
   9   1   4   34.09   10.29   0
  -9  -1  -4   44.15    9.58   0
 -10   1  -4  667.61   11.16   0
 -10  -1  -4  672.92   10.65   0
  10  -1   4  650.38   11.09   0
 -10   1  -4  651.70   10.62   0
 -10  -1  -4  645.75   10.96   0
  10   1   4  645.57   11.15   0
 -11  -1  -4  174.04    9.51   0
 -11   1  -4  163.02    9.28   0
  11   1   4  159.52    9.77   0
 -11  -1  -4  161.41    9.02   0
 -11   1  -4  166.53    8.85   0
  11  -1   4  163.22    9.55   0
 -12  -1  -4   49.41    8.23   0
 -12   1  -4   60.08    6.07   0
 -12  -1  -4   54.95    9.33   0
  12  -1   4   60.18    8.87   0
 -12   1  -4   50.97    8.88   0
  12   1   4   58.85    9.04   0
  13  -1   4   18.19    8.83   0
 -13  -1  -4    7.49    8.87   0
 -13   1  -4   12.22    6.03   0
 -13   1  -4    1.32    8.84   0
  13   1   4   12.73    8.99   0
 -13  -1  -4    1.95    8.54   0
  13  -2  -4   41.96    9.02   0
 -13   2   4   52.62    8.47   0
  13   2  -4   51.93    8.55   0
 -13  -2   4   23.26    9.07   0
  13   2  -4   37.95    8.88   0
 -13   2   4   33.53   10.86   0
 -13  -2   4   43.08    8.42   0
  12   2  -4   23.94   10.97   0
 -12   2   4   20.44    6.11   0
 -12  -2   4   18.00    8.44   0
 -12  -2   4   30.05    8.82   0
 -12   2   4   20.91    9.04   0
  12  -2  -4   31.50    8.90   0
  12   2  -4   19.68    8.60   0
  12  -2  -4   24.17    8.54   0
  11  -2  -4  417.66    9.97   0
 -11   2   4  453.69   12.94   0
 -11   2   4  453.99    9.88   0
 -11  -2   4  454.40   10.73   0
  11  -2  -4  492.33   12.01   0
  11   2  -4  497.51   10.10   0
 -11  -2   4  452.67   10.06   0
  11   2  -4  464.54   10.54   0
 -10  -2   4  305.69   10.37   0
 -10   2   4  317.09   10.56   0
 -10   2   4  315.43    9.71   0
  10   2  -4  297.39   10.24   0
 -10  -2   4  313.75    9.81   0
  10  -2  -4  297.97    9.96   0
  10  -2  -4  322.86   11.99   0
  10   2  -4  270.57    7.25   0
  -9  -2   4    8.01    9.16   0
  -9   2   4   -2.00    9.02   0
   9  -2  -4   23.97   12.61   0
   9   2  -4   13.89    9.56   0
  -9  -2   4   11.84   10.88   0
   9   2  -4   31.31   10.27   0
  -9   2   4   11.47   10.50   0
   9  -2  -4  -15.99    9.37   0
   8  -2  -4    9.90   10.72   0
  -8  -2   4   -2.29    9.13   0
   8  -2  -4   11.80   10.06   0
  -8  -2   4   17.33   11.48   0
  -8   2   4   15.01   11.01   0
   8   2  -4   -3.63    9.72   0
   8   2  -4    0.48   11.25   0
  -8   2   4   12.26    9.71   0
   7  -2  -4   59.03   10.16   0
   7   2  -4   59.91   10.36   0
  -7  -2   4   59.79   10.72   0
  -7   2   4   63.63   11.18   0
  -7  -2   4   66.67   10.25   0
   7   2  -4   64.80   10.61   0
  -7   2   4   61.16    9.84   0
   7  -2  -4   69.41   10.93   0
  -6   2   4  641.47   13.91   0
   6   2  -4  654.66   13.23   0
   6  -2  -4  647.21   13.03   0
  -6  -2   4  641.36   12.95   0
  -6   2   4  654.37   11.60   0
   6  -2  -4  616.62   11.82   0
  -6  -2   4  652.05   12.73   0
   6   2  -4  633.06   12.74   0
  -5  -2   4 1033.69   15.05   0
  -5   2   4 1011.09   16.44   0
  -5   2   4 1024.92   13.72   0
   5  -2  -4 1038.25   16.24   0
   5  -2  -4 1035.96   14.39   0
  -5  -2   4 1059.91   14.99   0
   5   2  -4 1006.11   11.83   0
   5   2  -4 1012.55   14.92   0
  -4   2   4 3330.75   25.43   0
  -4  -2   4 3384.59   21.32   0
  -4  -2   4 3374.15   23.18   0
   4   2  -4 3357.32   23.41   0
   4  -2  -4 3220.96   18.27   0
   4  -2  -4 3306.49   24.89   0
   4   2  -4 3303.28   21.36   0
  -4   2   4 3331.84   20.54   0
  -3  -2   4 1014.25   18.69   0
  -3   2   4 1024.44   21.21   0
   3   2  -4 1033.74   19.77   0
   3   2  -4  986.64   19.24   0
  -3   2   4 1051.68   18.08   0
   3  -2  -4 1003.69   21.58   0
   3  -2  -4 1022.54   18.41   0
  -2  -2   4  133.64   20.91   0
  -2   2   4  127.26   13.17   0
   2  -2  -4  147.27   19.03   0
   2  -2  -4  125.15   20.80   0
  -2   2   4  156.38   26.67   0
   2   2  -4  148.06   21.02   0
   1   2  -4 2171.09   29.19   0
   1  -2  -4 2241.91   27.44   0
  -1   2   4 2206.44   29.17   0
   1  -2  -4 2190.61   29.69   0
  -1  -2   4 2266.78   28.50   0
   0  -2  -4  871.10   23.57   0
   0  -2   4  924.03   25.94   0
   0   2  -4  915.29   26.88   0
   1  -2   4 1560.88   30.56   0
  -1   2  -4 1591.25   31.12   0
  -1   2  -4 1536.42   26.12   0
   2  -2   4 3700.82   26.15   0
  -2   2  -4 3895.27   26.16   0
  -2   2  -4 3821.50   32.44   0
  -3  -2  -4  326.65   15.46   0
  -3  -2  -4  330.99   19.59   0
   3  -2   4  312.63   12.40   0
  -3   2  -4  333.03   16.11   0
  -3   2  -4  309.31   14.91   0
  -4   2  -4  227.78   13.49   0
  -4  -2  -4  236.16   12.87   0
  -4  -2  -4  220.22   13.38   0
   4  -2   4  238.67   13.70   0
  -4   2  -4  216.82   13.25   0
  -5   2  -4  265.34   11.40   0
   5  -2   4  239.06   11.83   0
  -5  -2  -4  261.26   11.93   0
  -5   2  -4  254.32   12.17   0
   5   2   4  253.16   12.86   0
  -5  -2  -4  262.66   11.88   0
  -6  -2  -4 1715.01   14.29   0
  -6   2  -4 1706.31   14.14   0
  -6   2  -4 1696.66   17.57   0
   6  -2   4 1677.10   14.30   0
   6   2   4 1703.42   16.23   0
  -6  -2  -4 1697.29   15.55   0
  -7   2  -4   12.56   10.17   0
  -7  -2  -4   11.94   11.10   0
   7  -2   4   14.88   11.04   0
  -7   2  -4   14.27   11.03   0
  -7  -2  -4   27.29    9.96   0
   7   2   4   12.27   10.85   0
  -8   2  -4   65.84   11.18   0
  -8  -2  -4   75.95   10.98   0
   8   2   4   87.23   10.80   0
  -8  -2  -4   73.40    9.30   0
   8  -2   4   68.69   10.04   0
  -8   2  -4   69.65    9.55   0
   9   2   4   59.59    9.97   0
  -9  -2  -4   66.30   10.02   0
  -9   2  -4   45.57    9.25   0
   9  -2   4   63.52    9.86   0
  -9  -2  -4   53.44    9.21   0
  -9   2  -4   50.65   10.39   0
 -10  -2  -4   85.79    9.10   0
 -10  -2  -4  103.96    9.40   0
 -10   2  -4   77.60    9.60   0
  10  -2   4   84.71    9.69   0
 -10   2  -4   79.90    9.16   0
  10   2   4   96.94    9.63   0
 -11  -2  -4  501.19   10.32   0
 -11  -2  -4  488.23   10.47   0
  11   2   4  485.76   10.93   0
  11  -2   4  456.47    9.86   0
 -11   2  -4  486.68   10.61   0
 -11   2  -4  464.07    9.67   0
  12  -2   4   32.18    8.47   0
 -12   2  -4   31.86    8.24   0
  12   2   4   23.62    9.19   0
 -12  -2  -4   23.08    8.79   0
 -12   2  -4   26.44    8.72   0
 -12  -2  -4   45.27    8.63   0
 -13   2  -4   -0.57    8.36   0
 -13  -2  -4   16.18    9.17   0
  13  -2   4  -13.22    8.84   0
 -13  -2  -4   -7.29    8.35   0
  13   2   4    7.45    8.98   0
 -13   2  -4   11.96    9.02   0
 -13  -3   4  124.89   10.65   0
 -13   3   4  124.20    8.52   0
 -13  -3   4  125.24    9.72   0
 -13   3   4  154.50   11.27   0
  13   3  -4  139.21    9.23   0
  13   3  -4  122.57    9.10   0
  13  -3  -4  145.89    9.05   0
 -12  -3   4   60.65    9.24   0
  12  -3  -4   38.90    8.77   0
 -12   3   4   53.52    9.55   0
 -12  -3   4   20.98    8.54   0
  12   3  -4   60.78    8.57   0
 -12   3   4   49.79    8.49   0
  12   3  -4   63.60    8.83   0
 -11  -3   4  611.45   10.45   0
 -11   3   4  586.73   10.16   0
 -11   3   4  596.06   11.32   0
 -11  -3   4  616.52   10.60   0
  11   3  -4  587.18   10.90   0
  11   3  -4  550.17   10.49   0
  11  -3  -4  610.13   12.62   0
  11  -3  -4  595.38   10.40   0
  10  -3  -4  257.35   10.26   0
 -10   3   4  234.02    9.25   0
 -10  -3   4  244.76   10.09   0
  10   3  -4  257.87   10.00   0
 -10   3   4  253.08   10.89   0
  10   3  -4  254.98   10.05   0
 -10  -3   4  243.60    9.81   0
  10  -3  -4  256.30    9.73   0
   9  -3  -4   45.46   11.94   0
  -9   3   4   29.73    9.13   0
  -9   3   4   36.23   10.18   0
  -9  -3   4   31.32   10.16   0
   9   3  -4   35.14   10.04   0
   9  -3  -4   41.94    9.46   0
  -9  -3   4   36.51    9.23   0
   9   3  -4   38.23   11.51   0
   8  -3  -4   79.93   10.42   0
  -8   3   4   72.13   11.30   0
  -8  -3   4   72.93   10.79   0
  -8   3   4   74.18    9.39   0
  -8  -3   4   78.76   10.27   0
   8  -3  -4   79.05    7.01   0
   8   3  -4   91.03   10.94   0
   8   3  -4   66.20   10.52   0
   7   3  -4 2866.43   14.51   0
  -7  -3   4 3045.10   18.15   0
   7   3  -4 2999.35   19.79   0
  -7   3   4 3015.10   15.66   0
   7  -3  -4 2965.46   15.93   0
  -7   3   4 3021.02   21.54   0
   7  -3  -4 2999.82   20.94   0
  -7  -3   4 3005.68   16.79   0
   6  -3  -4   23.52    9.80   0
  -6  -3   4   12.30   12.15   0
   6  -3  -4   11.55   11.40   0
  -6  -3   4    4.94   10.82   0
  -6   3   4   30.35    9.63   0
   6   3  -4   12.51   10.59   0
  -6   3   4   12.00   13.45   0
   6   3  -4   13.14    9.89   0
   5  -3  -4  247.47   12.16   0
  -5  -3   4  250.03   12.12   0
   5   3  -4  264.23   11.99   0
  -5   3   4  248.95   11.71   0
  -5  -3   4  259.99   12.51   0
   5   3  -4  241.21   12.38   0
  -5   3   4  256.07   15.49   0
   5  -3  -4  243.28   13.03   0
  -4  -3   4  470.50   14.37   0
   4  -3  -4  476.11   13.70   0
  -4   3   4  459.03   13.54   0
   4  -3  -4  444.44   18.36   0
   4   3  -4  455.02   16.80   0
   4   3  -4  441.96   11.05   0
  -4   3   4  446.74   15.51   0
  -3  -3   4  167.03   14.86   0
  -3   3   4  170.55   19.16   0
   3   3  -4  189.27   15.58   0
   3  -3  -4  171.67   19.26   0
   3  -3  -4  176.35   14.58   0
  -3   3   4  182.97   13.54   0
   3   3  -4  177.15   18.01   0
  -2   3   4  256.47   15.26   0
  -2   3   4  249.83   17.98   0
  -2  -3   4  249.10   16.71   0
   2   3  -4  259.39   16.81   0
   2  -3  -4  237.96   20.87   0
   2  -3  -4  254.33   15.52   0
   1  -3  -4  150.00   17.32   0
   1  -3  -4  161.19   22.44   0
  -1  -3   4  152.45   19.25   0
  -1   3   4  150.06   17.86   0
   1   3  -4  146.53   19.64   0
   0   3  -4 2088.88   31.29   0
   0  -3   4 2056.75   30.47   0
  -1   3  -4 5228.74   29.79   0
   2  -3   4 2606.53   28.29   0
  -2  -3  -4 2762.52   21.36   0
  -2   3  -4 2762.06   22.03   0
  -2   3  -4 2673.00   26.97   0
   2  -3   4 2684.26   22.06   0
   3  -3   4 7262.98   27.56   0
  -3   3  -4 7116.63   26.75   0
  -3  -3  -4 7254.21   26.63   0
  -4   3  -4   10.58   11.24   0
  -4   3  -4    6.24   12.03   0
  -4  -3  -4   11.59   12.53   0
  -4   3  -4   14.26    8.90   0
   4  -3   4   21.43   12.50   0
  -4  -3  -4   10.05   12.31   0
  -5  -3  -4 1664.10   17.87   0
   5  -3   4 1555.36   14.72   0
  -5  -3  -4 1590.21   12.23   0
  -5   3  -4 1593.78   16.53   0
  -5   3  -4 1663.76   14.34   0
  -6   3  -4  110.49   11.00   0
  -6   3  -4  113.16   13.83   0
  -6  -3  -4  102.53   10.78   0
   6  -3   4  112.19   11.04   0
  -6  -3  -4  107.75   10.83   0
   6   3   4  101.56   14.04   0
   7  -3   4 2389.81   15.00   0
   7   3   4 2451.54   17.76   0
  -7   3  -4 2494.43   19.87   0
  -7  -3  -4 2509.89   15.49   0
  -7   3  -4 2433.34   14.54   0
  -7  -3  -4 2441.43   17.08   0
  -8  -3  -4   46.36    9.67   0
  -8   3  -4   21.76    6.67   0
  -8  -3  -4   31.46   10.07   0
   8   3   4   35.34   13.30   0
  -8   3  -4   43.72   13.22   0
   8  -3   4   17.61    9.95   0
   9   3   4   -4.82   10.14   0
  -9  -3  -4   19.66    9.73   0
  -9   3  -4   11.51    9.75   0
  -9  -3  -4   15.49    8.92   0
   9  -3   4    8.50    9.57   0
  -9   3  -4   18.28    8.78   0
  10  -3   4  212.41    9.84   0
 -10   3  -4  217.72    9.37   0
 -10  -3  -4  223.09    9.23   0
 -10   3  -4  221.11   10.23   0
 -10  -3  -4  214.01    7.21   0
  10   3   4  214.42   10.33   0
 -11  -3  -4  161.21    9.11   0
 -11   3  -4  170.80    9.95   0
  11  -3   4  150.53    9.59   0
 -11   3  -4  169.48    6.69   0
  11   3   4  170.48    9.77   0
 -11  -3  -4  177.95    9.51   0
 -12   3  -4   40.34   10.96   0
 -12   3  -4   26.15    8.75   0
 -12  -3  -4   46.91   10.45   0
  12  -3   4   39.89    8.37   0
 -12  -3  -4   25.67    9.22   0
 -13  -3  -4   20.74    9.04   0
 -13  -3  -4   20.03    8.53   0
 -13   3  -4    8.89    9.11   0
 -13   3  -4   16.69    8.32   0
  13  -3   4   -7.76    8.60   0
  13   4  -4   35.71    8.18   0
  13  -4  -4   31.32    8.41   0
 -13   4   4    5.45   10.89   0
 -13  -4   4   17.24    8.74   0
 -13   4   4   19.46    8.22   0
 -13  -4   4   21.26    8.78   0
  13   4  -4   22.26   11.11   0
 -12   4   4   30.81    8.03   0
 -12  -4   4   29.01    8.35   0
  12   4  -4   27.23    8.88   0
  12  -4  -4   33.14    8.83   0
  12   4  -4   15.13    8.45   0
 -12   4   4   32.30    8.91   0
 -12  -4   4   57.75    8.92   0
 -11   4   4  196.12   10.10   0
 -11   4   4  175.52    8.85   0
  11   4  -4  191.15    9.65   0
  11   4  -4  188.07    9.26   0
 -11  -4   4  208.81    9.70   0
  11  -4  -4  193.69    9.34   0
 -11  -4   4  191.05    9.02   0
 -10  -4   4   25.17    6.26   0
  10  -4  -4   28.16    8.91   0
 -10   4   4   38.18    8.95   0
 -10   4   4   21.85   11.43   0
  10  -4  -4    4.76   11.26   0
 -10  -4   4   21.61   10.61   0
  10   4  -4   34.93   11.26   0
  10   4  -4   22.59    8.81   0
   9  -4  -4  174.97    6.99   0
  -9  -4   4  185.91   10.55   0
   9   4  -4  188.29    9.68   0
  -9   4   4  203.43    9.33   0
  -9   4   4  196.72   10.91   0
   9   4  -4  213.83    9.98   0
   9  -4  -4  183.78   13.02   0
  -9  -4   4  205.67   11.34   0
   8   4  -4  327.25   13.46   0
   8  -4  -4  305.45    7.48   0
  -8   4   4  305.06    7.42   0
  -8  -4   4  321.51   13.05   0
  -8   4   4  315.58   13.93   0
  -8  -4   4  327.24    8.48   0
   8  -4  -4  319.14   13.86   0
   8   4  -4  321.52   10.83   0
   7  -4  -4 1566.09   13.73   0
   7  -4  -4 1530.14   18.43   0
  -7  -4   4 1568.88   15.41   0
  -7  -4   4 1555.75   13.87   0
  -7   4   4 1556.30   13.31   0
  -7   4   4 1580.25   18.98   0
   7   4  -4 1574.12   17.27   0
   7   4  -4 1547.41   13.67   0
   6  -4  -4    2.24   14.02   0
   6  -4  -4   -1.56    9.85   0
  -6   4   4    4.36    9.87   0
   6   4  -4    8.89   12.66   0
  -6  -4   4    9.13   12.61   0
  -6   4   4    8.88   14.08   0
   6   4  -4    3.25   10.47   0
  -6  -4   4   13.07   10.85   0
   5   4  -4 2111.28   18.93   0
  -5   4   4 2177.57   24.87   0
  -5   4   4 2144.65   15.27   0
   5   4  -4 2219.56   16.02   0
   5  -4  -4 2115.61   22.93   0
   5  -4  -4 2141.72   15.29   0
  -5  -4   4 2131.53   13.80   0
   4  -4  -4 3015.23   18.30   0
  -4  -4   4 3078.16   19.07   0
   4   4  -4 3087.65   19.08   0
   4   4  -4 3022.44   25.25   0
  -4   4   4 3006.13   29.55   0
  -4   4   4 3067.32   18.36   0
   4  -4  -4 2988.36   29.13   0
   3  -4  -4   30.63   11.49   0
  -3   4   4   33.80   16.06   0
   3  -4  -4   33.12   15.32   0
  -3   4   4   33.48   11.69   0
   3   4  -4   36.08   15.72   0
   3   4  -4   32.69   12.94   0
  -3  -4   4   34.39   12.57   0
  -2   4   4 2597.84   20.09   0
   2   4  -4 2675.61   20.68   0
  -2  -4   4 2680.74   20.53   0
   2  -4  -4 2519.53   29.04   0
  -2   4   4 2519.51   28.23   0
   2  -4  -4 2689.27   20.42   0
   1  -4  -4 1095.05   22.89   0
  -1   4   4 1081.18   18.33   0
   1   4  -4 1116.54   19.69   0
  -1  -4   4 1111.18   18.68   0
   1  -4  -4 1096.30   18.09   0
   0  -4   4  382.63   17.64   0
   0   4  -4  397.87   18.00   0
   0  -4  -4  387.24   16.02   0
   0   4  -4  390.62   21.51   0
   1  -4   4  725.40   21.78   0
  -1   4  -4  720.92   22.52   0
  -1  -4  -4  736.74   15.44   0
  -1   4  -4  746.52   16.71   0
  -2   4  -4  176.58   13.49   0
   2  -4   4  167.49   17.28   0
   2  -4   4  163.59   14.02   0
  -2  -4  -4  168.18   12.88   0
  -2   4  -4  181.25   18.05   0
  -3   4  -4 1141.22   20.43   0
  -3   4  -4 1157.66   14.89   0
  -3  -4  -4 1157.50   20.87   0
  -3  -4  -4 1138.17   12.21   0
   3  -4   4 1142.43   15.37   0
  -4  -4  -4   32.89   11.60   0
   4  -4   4   34.77    8.28   0
  -4   4  -4   28.18   13.65   0
  -4   4  -4   28.69   13.16   0
  -4  -4  -4   35.63   11.44   0
  -4   4  -4   32.89   11.01   0
   5  -4   4   21.08    7.37   0
  -5   4  -4   16.86   12.88   0
  -5   4  -4   15.13   13.26   0
  -5  -4  -4    1.83   10.52   0
  -5  -4  -4   14.83   10.97   0
  -5   4  -4    9.87   10.09   0
  -6   4  -4    8.73   10.23   0
  -6   4  -4   -4.51   13.17   0
   6  -4   4   -2.95   10.89   0
  -6  -4  -4    1.32   10.70   0
  -6  -4  -4   -5.80   13.22   0
  -7  -4  -4  329.34   10.92   0
  -7   4  -4  342.55   13.95   0
   7  -4   4  328.42   10.89   0
  -7  -4  -4  335.78   11.43   0
  -7   4  -4  341.51   10.43   0
  -8  -4  -4   35.78    9.86   0
  -8   4  -4   49.53    9.33   0
  -8  -4  -4   56.28    9.60   0
   8  -4   4   67.95   10.25   0
  -8   4  -4   64.85   10.70   0
  -9   4  -4  136.96   12.72   0
   9  -4   4  139.34    9.98   0
  -9   4  -4  132.34    9.07   0
  -9  -4  -4  142.92    9.30   0
  -9  -4  -4  128.21    9.06   0
 -10   4  -4   20.48    8.71   0
 -10   4  -4   31.98   11.53   0
 -10  -4  -4   29.60    8.69   0
 -10  -4  -4   30.84    9.39   0
  10  -4   4   34.23    9.52   0
 -11  -4  -4  886.84   11.86   0
 -11   4  -4  876.58   10.39   0
  11  -4   4  782.55    8.87   0
 -11   4  -4  863.87   13.99   0
 -11  -4  -4  839.29   10.67   0
 -12   4  -4  -14.73    8.25   0
 -12   4  -4    0.42    9.17   0
 -12  -4  -4   12.18    8.70   0
 -12  -4  -4   -1.67   10.21   0
  12  -4   4    1.77    8.98   0
 -13  -5   4   31.63    8.76   0
  13   5  -4   35.67   10.98   0
 -13   5   4   30.70    8.29   0
  13   5  -4   15.97    8.63   0
 -13   5   4   32.11   10.87   0
 -13  -5   4   16.10    9.08   0
  13  -5  -4   32.51    8.68   0
  12  -5  -4   70.20    6.04   0
 -12  -5   4   58.84    8.80   0
  12   5  -4   57.46    8.57   0
 -12   5   4   73.95   11.20   0
 -12  -5   4   80.10    8.91   0
 -12   5   4   72.74    8.10   0
  12   5  -4   75.85    9.30   0
  11  -5  -4  272.78    9.29   0
 -11   5   4  280.39    6.74   0
 -11   5   4  315.13   12.66   0
  11   5  -4  300.25   10.27   0
  11   5  -4  306.90    7.21   0
 -11  -5   4  321.96    9.76   0
 -11  -5   4  303.33    9.56   0
 -10   5   4  364.06    9.21   0
 -10  -5   4  348.21   10.18   0
 -10  -5   4  344.33   10.00   0
  10   5  -4  348.19    9.81   0
 -10   5   4  350.31   11.13   0
  10   5  -4  362.60   12.32   0
  10  -5  -4  370.15    9.80   0
   9  -5  -4   33.84   11.54   0
  -9   5   4   48.08    8.69   0
  -9  -5   4   53.81   10.70   0
   9   5  -4   49.79   10.04   0
  -9   5   4   44.78    9.60   0
  -9  -5   4   37.33    9.24   0
   9   5  -4   32.08    9.13   0
   9  -5  -4   44.17    8.88   0
   8  -5  -4  360.22   10.20   0
  -8  -5   4  373.22    8.05   0
  -8  -5   4  370.48   11.46   0
   8   5  -4  383.69   10.49   0
   8  -5  -4  337.58   14.10   0
   8   5  -4  375.37   13.44   0
  -8   5   4  372.09    9.84   0
  -8   5   4  370.31   14.65   0
   7   5  -4  396.12   11.71   0
  -7  -5   4  403.15   11.53   0
   7   5  -4  416.22   11.25   0
  -7   5   4  402.48   10.36   0
   7  -5  -4  409.38   14.76   0
  -7   5   4  409.95   14.85   0
   7  -5  -4  383.16   10.64   0
  -7  -5   4  404.62   11.55   0
  -6   5   4    2.59   13.46   0
  -6   5   4    6.84    6.59   0
   6  -5  -4   11.11    9.73   0
   6  -5  -4    2.51   14.13   0
   6   5  -4    1.53   12.46   0
   6   5  -4   14.74   11.07   0
  -6  -5   4   -1.96   10.94   0
   5  -5  -4  233.23   11.06   0
  -5   5   4  218.57   10.22   0
   5   5  -4  222.87   13.88   0
  -5  -5   4  242.10    8.24   0
   5  -5  -4  228.25   17.90   0
  -5   5   4  235.00   17.68   0
   5   5  -4  239.06   11.18   0
   4  -5  -4  855.90   13.15   0
   4   5  -4  909.34   20.02   0
  -4   5   4  914.83   13.65   0
   4   5  -4  913.52   13.93   0
   4  -5  -4  884.65   23.34   0
  -4  -5   4  917.56   14.05   0
  -4   5   4  885.26   23.02   0
  -3  -5   4  143.19    9.26   0
   3  -5  -4  142.56   12.49   0
  -3   5   4  122.78   16.27   0
  -3   5   4  133.16   12.05   0
   3  -5  -4  132.24   17.06   0
   3   5  -4  133.82   14.69   0
   3   5  -4  150.39   12.61   0
   2   5  -4   37.51   13.13   0
  -2   5   4   42.42   12.05   0
   2  -5  -4   48.79   16.15   0
   2  -5  -4   41.43   11.64   0
  -2  -5   4   26.71   13.07   0
   1  -5  -4   11.22   11.60   0
   1   5  -4   10.77   13.67   0
  -1   5   4    1.63   15.74   0
   1  -5  -4    8.08   13.32   0
   1   5  -4   15.02   17.01   0
  -1  -5   4   14.67   16.42   0
   0   5  -4 2516.58   22.53   0
   0  -5  -4 2529.26   20.51   0
   0  -5   4 2433.87   22.78   0
   0  -5  -4 2475.34   24.64   0
   0   5  -4 2500.01   23.20   0
  -1   5  -4 3169.48   29.00   0
  -1   5  -4 3137.72   21.90   0
  -1  -5  -4 3079.29   28.81   0
  -1  -5  -4 3114.71   20.58   0
   1  -5   4 3134.85   22.55   0
   1  -5   4 3062.96   28.46   0
  -2   5  -4  999.53   15.39   0
   2  -5   4  997.10   15.80   0
   2  -5   4  955.37   20.49   0
  -2   5  -4  994.59   22.82   0
  -2  -5  -4  978.70   14.68   0
  -3  -5  -4  283.81   17.23   0
  -3  -5  -4  292.24   12.34   0
   3  -5   4  287.68   12.87   0
  -3   5  -4  287.00   18.73   0
  -3   5  -4  306.72   12.22   0
  -4   5  -4 1402.08   22.78   0
  -4  -5  -4 1389.30   20.26   0
  -4  -5  -4 1346.14   13.65   0
  -4   5  -4 1346.46   22.67   0
   4  -5   4 1373.44   14.08   0
  -4   5  -4 1343.03   13.51   0
  -5   5  -4  134.50   10.35   0
  -5   5  -4  133.37   14.09   0
   5  -5   4  133.37   10.94   0
  -5  -5  -4  127.07   14.49   0
  -5  -5  -4  121.28   10.91   0
  -5   5  -4  129.21   13.91   0
  -6   5  -4   22.23   15.12   0
  -6  -5  -4    5.46   12.42   0
  -6  -5  -4    0.39    7.42   0
   6  -5   4   21.68   10.50   0
  -6   5  -4   -2.68    9.73   0
  -6   5  -4   17.34   13.92   0
  -7   5  -4   34.03    9.48   0
  -7   5  -4   33.91   12.50   0
  -7   5  -4   40.90   11.49   0
   7  -5   4   34.82    7.13   0
  -7  -5  -4   45.07    9.99   0
  -7  -5  -4   29.94   10.13   0
  -8  -5  -4   81.01    9.46   0
  -8   5  -4   69.33    9.01   0
  -8   5  -4   71.29    6.47   0
  -8  -5  -4   75.63    9.85   0
   8  -5   4   93.66    9.49   0
  -8   5  -4   75.56   12.30   0
  -9  -5  -4  107.34    9.56   0
  -9  -5  -4  106.34    9.36   0
   9  -5   4  116.61    9.07   0
  -9   5  -4  112.48    8.46   0
  -9   5  -4   91.95   10.79   0
  -9   5  -4  107.99    9.79   0
 -10  -5  -4  520.28   12.49   0
 -10   5  -4  494.99   10.77   0
 -10   5  -4  505.78    9.35   0
 -10  -5  -4  513.93   10.39   0
  10  -5   4  499.00   10.26   0
 -10   5  -4  497.09   13.07   0
 -11   5  -4  177.39    9.79   0
  11  -5   4  180.82    6.86   0
 -11  -5  -4  187.00    9.39   0
 -11   5  -4  139.38    6.42   0
 -11  -5  -4  188.92    9.56   0
 -11   5  -4  170.20   11.10   0
  12  -5   4   56.68    8.30   0
 -12  -5  -4   47.49    8.79   0
 -12   5  -4   49.67   10.35   0
 -12   5  -4   53.63   11.12   0
 -12  -5  -4   28.92    8.82   0
 -12   5  -4   35.06    8.35   0
 -12   6   4  220.56    8.33   0
 -12   6   4  239.78   12.12   0
  12  -6  -4  228.97    8.81   0
 -12  -6   4  260.17   11.27   0
  12   6  -4  248.51    9.95   0
  12   6  -4  210.02    9.25   0
 -12  -6   4  217.77    9.51   0
 -11  -6   4  -12.47    8.53   0
  11  -6  -4   21.49    8.16   0
 -11   6   4    5.78    7.84   0
 -11   6   4    0.61   10.89   0
 -11  -6   4    7.16    8.80   0
  11   6  -4    2.70    8.26   0
  11   6  -4    4.85   11.23   0
 -10   6   4  210.50    8.85   0
 -10  -6   4  215.47    6.76   0
  10   6  -4  209.03    6.57   0
  10  -6  -4  191.17    9.07   0
 -10  -6   4  213.40   11.70   0
 -10   6   4  206.54   12.24   0
  10   6  -4  212.78   12.23   0
   9  -6  -4  264.30    6.82   0
  -9  -6   4  266.73   12.04   0
  -9  -6   4  266.13    7.21   0
   9   6  -4  269.75   10.65   0
  -9   6   4  275.55   13.33   0
   9   6  -4  267.89    9.21   0
  -9   6   4  272.20    9.01   0
   8   6  -4 1019.90   15.96   0
  -8  -6   4  983.90   12.09   0
  -8   6   4 1010.49   11.46   0
  -8   6   4  992.05   19.09   0
   8  -6  -4  974.85   12.03   0
   8  -6  -4 1017.80   18.59   0
   8   6  -4  888.11   11.78   0
  -7   6   4  142.98   16.05   0
  -7  -6   4  145.96   10.39   0
   7  -6  -4  147.34   10.21   0
   7  -6  -4  150.47   15.98   0
  -7   6   4  155.17    9.88   0
   7   6  -4  142.13   14.14   0
   7   6  -4  132.88    7.50   0
  -6  -6   4  210.57   11.10   0
   6   6  -4  216.54   13.74   0
   6  -6  -4  216.91    8.25   0
  -6   6   4  218.55   10.38   0
   6  -6  -4  214.79   18.09   0
   6   6  -4  231.36   10.77   0
  -6   6   4  219.65   17.43   0
   5  -6  -4  594.01   11.22   0
  -5   6   4  602.97   11.74   0
   5   6  -4  624.82   12.34   0
   5   6  -4  600.93   18.23   0
  -5  -6   4  600.67   12.53   0
  -5   6   4  604.08   21.23   0
   5  -6  -4  595.66   23.48   0
   4  -6  -4 1189.69   13.54   0
   4   6  -4 1247.27   13.78   0
  -4   6   4 1251.07   13.66   0
  -4  -6   4 1229.03   14.19   0
   4  -6  -4 1197.07   30.06   0
   4   6  -4 1233.52   24.36   0
   3   6  -4   10.78   17.87   0
  -3   6   4    6.70   10.86   0
   3  -6  -4   14.43   11.00   0
   3   6  -4   17.00   12.16   0
  -3  -6   4   16.28   12.23   0
   3  -6  -4    4.76   18.97   0
   2   6  -4    5.07   12.17   0
   2  -6  -4   -3.77   11.06   0
  -2  -6   4   -6.09   12.40   0
  -2   6   4   -2.39   11.35   0
   2   6  -4    2.04   17.56   0
   2  -6  -4    2.31   14.51   0
   1  -6  -4   79.77   14.36   0
   1  -6  -4   81.62   13.84   0
  -1  -6   4   91.39   15.06   0
  -1   6   4   87.59   11.85   0
   1  -6  -4   79.44   14.01   0
   1   6  -4   91.61   14.92   0
   1   6  -4   92.01   15.31   0
   0  -6  -4 1454.24   19.45   0
   0   6  -4 1483.02   18.35   0
   0  -6  -4 1481.10   18.97   0
   0  -6   4 1464.54   20.25   0
   0   6  -4 1480.54   17.86   0
  -1   6  -4  583.96   17.92   0
  -1   6  -4  596.64   13.96   0
  -1  -6  -4  579.25   19.11   0
   1  -6   4  580.18   17.63   0
  -1  -6  -4  603.19   13.32   0
   1  -6   4  599.38   14.92   0
  -2   6  -4  782.57   13.55   0
  -2   6  -4  777.93   22.39   0
  -2  -6  -4  744.61   13.78   0
   2  -6   4  772.91   14.47   0
   2  -6   4  754.17   22.08   0
  -2  -6  -4  749.25   21.74   0
   3  -6   4  313.84   12.78   0
  -3   6  -4  285.80   11.97   0
  -3  -6  -4  286.99   12.02   0
  -3   6  -4  301.18   21.13   0
  -3  -6  -4  307.89   19.85   0
  -4  -6  -4   20.38   10.57   0
   4  -6   4    7.38   11.22   0
  -4   6  -4   17.61   18.03   0
  -4   6  -4   31.60   10.23   0
  -4  -6  -4   20.68   16.29   0
  -4   6  -4   18.10   18.22   0
  -5  -6  -4   17.79   12.89   0
  -5   6  -4   20.54   14.75   0
   5  -6   4   15.58   10.74   0
  -5   6  -4   20.52   15.22   0
  -5   6  -4   26.76   10.32   0
  -5  -6  -4   25.71   10.83   0
  -6   6  -4   21.11   15.57   0
  -6   6  -4   17.56   14.47   0
  -6  -6  -4   14.89   11.96   0
  -6   6  -4   23.73    6.54   0
   6  -6   4   27.15   10.94   0
  -6  -6  -4   23.65   10.18   0
   7  -6   4    7.57   10.11   0
  -7  -6  -4   13.90   12.00   0
  -7   6  -4   10.49   14.60   0
  -7  -6  -4   21.11    9.98   0
  -7   6  -4    1.38   13.74   0
  -7   6  -4   -3.02    9.29   0
   8  -6   4  161.22    6.78   0
  -8  -6  -4  142.05    9.39   0
  -8   6  -4  158.05   12.82   0
  -8   6  -4  174.45    8.91   0
  -8   6  -4  157.83   12.03   0
  -8  -6  -4  167.39   12.34   0
  -9  -6  -4   43.94   10.59   0
  -9   6  -4   27.12   10.49   0
  -9   6  -4   26.26   11.29   0
  -9   6  -4   39.85    8.30   0
   9  -6   4   33.15    8.90   0
  -9  -6  -4   37.28    8.82   0
 -10  -6  -4    3.76    6.23   0
 -10   6  -4    4.84   11.06   0
 -10  -6  -4   12.49   10.45   0
 -10   6  -4    0.58    7.84   0
  10  -6   4   -4.62    6.00   0
 -10   6  -4    4.05   10.23   0
 -11  -6  -4   29.07    8.46   0
 -11  -6  -4   22.26   10.50   0
 -11   6  -4   24.00   11.22   0
 -11   6  -4   31.99   10.45   0
  11  -6   4   31.56    8.28   0
 -11   6  -4   23.85    7.92   0
 -12   6  -4    5.23   10.06   0
 -12   6  -4    9.52   10.79   0
 -12   6  -4    8.87    7.77   0
 -12  -6  -4   12.85   10.57   0
  12  -6   4   -6.62    8.48   0
 -12  -6  -4   12.22    8.47   0
  12   7  -4    3.51   11.14   0
 -12   7   4    1.10   12.72   0
  12   7  -4   -1.08    5.87   0
 -12   7   4    5.05    5.27   0
  12  -7  -4    7.11    8.25   0
 -12  -7   4    6.23    5.86   0
  11   7  -4   12.80    8.33   0
 -11  -7   4   14.90    8.36   0
  11   7  -4    0.90   11.02   0
 -11   7   4   11.86    8.04   0
  11  -7  -4   20.39    8.11   0
 -11   7   4    7.83   12.91   0
  10   7  -4   59.73   11.29   0
  10   7  -4   52.77    5.98   0
 -10   7   4   59.32    8.50   0
 -10  -7   4   61.67    8.49   0
  10  -7  -4   57.75    8.65   0
 -10   7   4   51.17   13.25   0
   9  -7  -4   38.52    8.46   0
  -9  -7   4   52.23    8.82   0
  -9   7   4   53.75   13.36   0
  -9   7   4   40.38    6.15   0
   9   7  -4   41.76   11.83   0
   9   7  -4   46.83    8.76   0
  -8  -7   4   -7.02    9.30   0
   8  -7  -4   -4.65    6.37   0
  -8   7   4    5.37    8.49   0
   8   7  -4    3.01   13.09   0
   8   7  -4   10.45    8.86   0
  -8   7   4    5.41   15.97   0
  -7  -7   4   39.69   10.34   0
  -7   7   4   27.72    9.02   0
  -7   7   4   23.45   18.71   0
   7   7  -4   33.59    9.99   0
   7  -7  -4   31.51    9.49   0
   7   7  -4   23.49   14.66   0
   6  -7  -4  216.90   10.47   0
  -6   7   4  236.07   10.55   0
   6   7  -4  229.24   18.24   0
   6   7  -4  222.42   10.90   0
  -6  -7   4  219.26   10.70   0
   5  -7  -4  861.09   12.34   0
   5   7  -4  864.20   23.77   0
  -5   7   4  868.43   12.42   0
  -5  -7   4  824.90   10.36   0
   5   7  -4  902.82   12.94   0
   4   7  -4 2476.98   16.42   0
  -4  -7   4 2431.10   16.49   0
   4   7  -4 2463.63   39.16   0
  -4   7   4 2450.75   16.12   0
   4  -7  -4 2386.56   16.02   0
   3   7  -4  294.43   23.82   0
  -3  -7   4  292.50   12.04   0
   3  -7  -4  273.25   22.58   0
  -3   7   4  291.11   11.51   0
   3   7  -4  298.17   22.62   0
   3  -7  -4  299.08   11.38   0
   3  -7  -4  293.09   20.48   0
   3   7  -4  286.89   12.24   0
   2  -7  -4   19.33   16.30   0
   2   7  -4   29.11   16.47   0
  -2  -7   4   21.93   11.74   0
  -2   7   4   24.60   10.36   0
   2  -7  -4   24.51   14.13   0
   2   7  -4   20.65   11.69   0
   2  -7  -4   24.44    9.76   0
   1  -7  -4    8.30   10.62   0
   1   7  -4    7.78   15.69   0
  -1   7   4   -0.20   10.05   0
   1   7  -4   11.27   11.29   0
   1  -7  -4    9.13   12.99   0
  -1  -7   4   -6.99   14.35   0
   1  -7  -4   -4.03    9.60   0
   0   7  -4  113.38   13.80   0
   0  -7  -4  108.58   12.31   0
   0  -7   4  103.86   13.89   0
   0  -7  -4  109.25   10.94   0
   0   7  -4  117.00   13.18   0
  -1  -7  -4 1518.43   21.55   0
  -1  -7  -4 1565.70   15.38   0
   1  -7   4 1555.38   21.15   0
  -1   7  -4 1597.02   15.63   0
  -1   7  -4 1614.78   20.96   0
   2  -7   4 2075.51   27.10   0
  -2  -7  -4 2008.15   29.52   0
  -2   7  -4 2069.80   26.93   0
  -2   7  -4 2033.45   16.00   0
   2  -7   4 2002.65   16.99   0
  -2  -7  -4 2051.54   16.43   0
  -3   7  -4   19.09   21.31   0
  -3   7  -4   26.04   10.37   0
  -3  -7  -4   15.81   18.60   0
   3  -7   4   18.09   11.34   0
  -3  -7  -4   24.27   10.81   0
  -3  -7  -4   13.49   21.35   0
  -4   7  -4 1996.64   14.63   0
  -4  -7  -4 1972.62   15.50   0
  -4  -7  -4 1963.80   29.96   0
  -4   7  -4 1995.93   43.83   0
   4  -7   4 1960.49   15.19   0
  -4   7  -4 1989.27   42.73   0
  -5   7  -4   54.38   10.57   0
  -5   7  -4   63.88   23.97   0
   5  -7   4   83.58   11.33   0
  -5  -7  -4   62.01   16.43   0
  -5  -7  -4   52.68   10.49   0
  -5   7  -4   66.27   25.18   0
  -6   7  -4  312.30   21.05   0
  -6  -7  -4  308.41   15.96   0
  -6   7  -4  313.34   20.68   0
  -6  -7  -4  295.58   10.81   0
  -6   7  -4  312.30    7.48   0
   6  -7   4  316.38   10.78   0
  -7   7  -4  165.66   17.91   0
  -7  -7  -4  166.23   12.37   0
  -7  -7  -4  157.56    9.86   0
  -7   7  -4  168.26   17.28   0
  -7   7  -4  172.32    9.61   0
   7  -7   4  151.69   10.14   0
  -8   7  -4   26.52   15.09   0
  -8  -7  -4   29.46   11.15   0
   8  -7   4   28.00    8.81   0
  -8  -7  -4   36.73    8.77   0
  -8   7  -4   21.41    8.70   0
  -8   7  -4   30.86   14.31   0
  -9   7  -4   88.64   13.18   0
  -9   7  -4   94.84    6.25   0
  -9  -7  -4   95.71   11.39   0
  -9   7  -4   92.04   14.10   0
  -9  -7  -4   96.58    8.46   0
   9  -7   4   93.38    9.04   0
 -10   7  -4  278.34    8.56   0
 -10   7  -4  278.53   14.46   0
 -10  -7  -4  294.16   12.17   0
  10  -7   4  279.78    9.08   0
 -10  -7  -4  300.33    7.25   0
 -10   7  -4  283.59   13.84   0
 -11   7  -4    0.25   11.94   0
 -11   7  -4   -4.78    7.48   0
 -11  -7  -4  -17.54    8.56   0
 -11   7  -4   -4.15   10.93   0
 -11  -7  -4    0.26   10.38   0
  11  -7   4    6.83    8.14   0
  12   8  -4    9.79    7.77   0
  12   8  -4   14.33   13.07   0
 -12   8   4   -8.98    7.57   0
 -12  -8   4    5.49    7.94   0
 -12   8   4   10.97   15.45   0
 -12   8   4   10.25   13.95   0
  12  -8  -4    6.31    8.38   0
 -11  -8   4   39.53    8.25   0
  11  -8  -4   27.34    8.48   0
  11   8  -4   43.80   11.13   0
  11   8  -4   49.60    8.19   0
 -11   8   4   45.67   16.93   0
 -11   8   4   56.31    8.39   0
 -10   8   4   81.15   19.83   0
  10  -8  -4   82.18    6.32   0
  10   8  -4   75.94   11.35   0
 -10  -8   4   86.46    6.12   0
  10   8  -4   89.09    8.28   0
 -10   8   4   75.84   22.76   0
 -10   8   4   80.21    8.21   0
  -9   8   4  131.66    8.98   0
   9   8  -4  132.31   13.47   0
   9   8  -4  113.21    6.63   0
   9  -8  -4  117.10    8.92   0
  -9  -8   4  109.97    9.06   0
  -8  -8   4   72.08    9.58   0
   8  -8  -4  102.15    9.21   0
   8   8  -4   99.03   15.65   0
   8   8  -4  106.46    9.77   0
  -8   8   4  106.54    8.67   0
  -7  -8   4  887.88   12.00   0
   7  -8  -4  905.44   11.52   0
  -7   8   4  865.78   11.41   0
   7   8  -4  916.71   11.98   0
   7   8  -4  932.55   24.41   0
  -6   8   4   22.29    9.64   0
  -6  -8   4   31.59   10.27   0
   6  -8  -4    5.85    9.92   0
   6   8  -4    2.37    9.92   0
   5  -8  -4  299.85   10.82   0
  -5  -8   4  290.02    9.03   0
   5   8  -4  293.74   11.63   0
  -5   8   4  280.21   10.90   0
   4   8  -4 5565.72   21.54   0
  -4  -8   4 5498.48   20.96   0
   4  -8  -4 5290.51   20.42   0
  -4   8   4 5393.45   20.60   0
  -3  -8   4  470.40   12.38   0
   3  -8  -4  460.14   22.20   0
   3  -8  -4  433.33   11.64   0
   3  -8  -4  428.83   22.43   0
  -3   8   4  444.17   11.22   0
   3   8  -4  437.56   12.05   0
   2   8  -4  305.00   17.17   0
  -2  -8   4  315.59   12.11   0
   2  -8  -4  302.56   17.63   0
  -2   8   4  286.21   11.31   0
   2  -8  -4  286.12   11.05   0
   2  -8  -4  297.08   15.41   0
   2   8  -4  327.50   11.77   0
  -1  -8   4 1499.39   15.78   0
   1   8  -4 1515.31   17.36   0
   1  -8  -4 1485.24   18.77   0
   1   8  -4 1499.19   19.89   0
  -1   8   4 1462.79   15.79   0
   1  -8  -4 1422.82   15.45   0
   0   8  -4  922.82   16.93   0
   0   8  -4  897.66   14.09   0
   0  -8  -4  903.13   13.63   0
   0  -8   4  889.53   14.78   0
   0  -8  -4  857.55   15.93   0
  -1   8  -4  126.28   10.64   0
   1  -8   4  133.79   14.79   0
  -1  -8  -4  128.45   15.70   0
  -1  -8  -4  124.99   11.32   0
  -1   8  -4  139.59   14.53   0
  -2   8  -4  948.25   22.24   0
  -2  -8  -4  892.59   26.24   0
   2  -8   4  924.50   13.84   0
  -2   8  -4  944.00   13.22   0
   2  -8   4  912.23   21.09   0
  -2  -8  -4  935.99   13.51   0
  -3   8  -4 1057.25   33.31   0
  -3   8  -4 1020.01   12.76   0
  -3  -8  -4 1028.04   13.69   0
   3  -8   4 1044.18   13.61   0
  -4  -8  -4   30.74   10.94   0
  -4   8  -4   21.19    9.66   0
   4  -8   4   31.26   11.92   0
  -5   8  -4  582.23   11.34   0
   5  -8   4  607.19   12.45   0
  -5  -8  -4  577.78   11.80   0
  -6   8  -4  467.52   10.37   0
   6  -8   4  450.08   10.84   0
  -6  -8  -4  455.68   10.87   0
  -6  -8  -4  447.12   19.58   0
  -7   8  -4  167.08    9.28   0
  -7  -8  -4  153.93    9.61   0
   7  -8   4  166.07    9.81   0
  -7  -8  -4  175.52   15.07   0
  -8  -8  -4  506.45    9.94   0
   8  -8   4  517.71   10.54   0
  -8  -8  -4  541.02   16.70   0
  -8   8  -4  524.55    9.88   0
  -9   8  -4   28.78    8.11   0
  -9  -8  -4   25.85    5.91   0
  -9   8  -4   26.31   17.69   0
   9  -8   4   20.57    8.95   0
  -9   8  -4   23.05   19.35   0
  -9  -8  -4   19.63   10.81   0
 -10  -8  -4  164.35    8.79   0
 -10   8  -4  183.45   18.71   0
  10  -8   4  174.95    9.22   0
 -10   8  -4  174.71   17.79   0
 -10  -8  -4  181.68   11.39   0
 -10   8  -4  193.38    8.73   0
 -11  -8  -4   80.79   11.12   0
 -11   8  -4   71.83    8.76   0
 -11   8  -4   85.20   16.61   0
  11  -8   4   89.70    8.89   0
 -11   8  -4   81.34   15.96   0
 -11  -8  -4   92.41    9.00   0
  11   9  -4   76.68    8.26   0
 -11  -9   4   95.60    8.53   0
 -11   9   4   90.85    8.50   0
  11  -9  -4   80.64    8.56   0
 -10   9   4   27.62    8.12   0
 -10  -9   4   27.19    8.36   0
  10   9  -4    9.24    8.08   0
  10  -9  -4    0.33    8.36   0
  -9  -9   4  136.95    6.65   0
  -9   9   4  148.51    9.06   0
   9   9  -4  127.34    8.81   0
   9  -9  -4  146.72    9.24   0
   8  -9  -4  265.74    9.66   0
  -8   9   4  278.58    9.43   0
  -8  -9   4  250.11    9.67   0
   8   9  -4  265.21    9.45   0
  -7   9   4  728.35   10.55   0
   7   9  -4  718.53   10.95   0
   7  -9  -4  668.92   10.78   0
  -7  -9   4  728.26   11.06   0
   6   9  -4    8.65    9.94   0
   6  -9  -4    6.92    9.39   0
  -6  -9   4    6.23   10.16   0
  -6   9   4   11.70    8.83   0
   5  -9  -4   45.81    9.32   0
   5   9  -4   51.73   10.43   0
  -5  -9   4   38.68   11.08   0
  -5   9   4   43.14    9.82   0
   4  -9  -4  518.73   11.33   0
  -4   9   4  522.62   11.19   0
   4   9  -4  546.60   11.36   0
  -4  -9   4  526.03   12.32   0
  -3   9   4   23.84    9.74   0
   3   9  -4   23.80   10.12   0
  -3  -9   4   36.13   12.44   0
   3  -9  -4   24.92    9.76   0
   3  -9  -4   18.32   18.83   0
   3  -9  -4   18.15   20.49   0
  -2  -9   4   79.67   11.04   0
  -2   9   4   75.74   10.33   0
   2  -9  -4   80.69   15.55   0
   2   9  -4   77.02   15.88   0
   2  -9  -4   70.00   12.73   0
   2  -9  -4   68.23   13.41   0
   2   9  -4   82.43   11.19   0
   1  -9  -4  650.26   15.58   0
   1   9  -4  656.25   17.49   0
   1  -9  -4  634.24   12.75   0
  -1   9   4  627.13   14.54   0
  -1  -9   4  646.48   13.33   0
   1   9  -4  654.15   15.21   0
   0  -9  -4  217.37   13.38   0
   0   9  -4  221.34   14.21   0
   0   9  -4  240.23   13.42   0
   0  -9  -4  213.14   11.72   0
   0  -9   4  230.42   14.47   0
   1  -9   4 1140.37   20.30   0
  -1  -9  -4 1128.36   13.98   0
  -1   9  -4 1172.51   15.95   0
  -1   9  -4 1191.41   18.28   0
  -1  -9  -4 1131.68   20.13   0
  -2   9  -4    4.66   10.29   0
  -2   9  -4    1.55   14.80   0
  -2  -9  -4   -1.01   10.30   0
   2  -9   4    9.51   15.09   0
  -2  -9  -4    8.66   25.10   0
   2  -9   4   27.06   13.14   0
  -3  -9  -4  411.52   11.48   0
   3  -9   4  395.73   11.84   0
  -3   9  -4  392.10   10.42   0
   4  -9   4   16.08   10.32   0
  -4  -9  -4   11.82   10.90   0
  -4   9  -4    7.34    9.67   0
   5  -9   4  208.97   10.27   0
  -5  -9  -4  187.63   10.63   0
  -5   9  -4  180.02    9.20   0
  -6   9  -4  427.27    9.64   0
  -6  -9  -4  419.93   10.78   0
   6  -9   4  418.87   10.82   0
   7  -9   4 1112.15   11.84   0
  -7  -9  -4 1073.57   11.42   0
  -7   9  -4 1094.08   11.40   0
  -8  -9  -4    9.59   17.74   0
  -8   9  -4   15.02    8.75   0
   8  -9   4  -12.63    9.40   0
  -8  -9  -4   -5.85    9.08   0
  -9  -9  -4    1.58   15.10   0
   9  -9   4    4.89    8.87   0
  -9   9  -4   -4.21    5.82   0
  -9  -9  -4    1.62    8.33   0
  10  -9   4  102.80    9.21   0
 -10  -9  -4  100.39    8.41   0
 -10   9  -4   89.72    6.45   0
 -10  -9  -4  103.33   14.66   0
 -11  -9  -4   37.45    8.40   0
 -11  -9  -4   43.74   12.30   0
 -11   9  -4   45.06    8.02   0
  11  -9   4   55.69    8.99   0
 -11 -10   4   46.79    8.40   0
  11  10  -4   33.10    6.19   0
 -11  10   4   50.99    8.49   0
  11 -10  -4   31.53    8.74   0
 -10 -10   4   14.19    8.46   0
  10 -10  -4   22.91    8.69   0
 -10  10   4   26.25    8.33   0
  10  10  -4   19.60    6.15   0
  -9 -10   4    9.84    5.91   0
   9 -10  -4    7.28    8.68   0
   9  10  -4    0.42    8.43   0
  -9  10   4   -0.29    8.25   0
   8 -10  -4   60.93    8.74   0
  -8 -10   4   69.29    9.08   0
   8  10  -4   57.51    9.39   0
  -8  10   4   69.91    8.69   0
   7 -10  -4  585.54   10.48   0
  -7 -10   4  593.98   10.65   0
  -7  10   4  561.84    9.78   0
   7  10  -4  611.08   10.54   0
  -6 -10   4   45.94    9.35   0
  -6  10   4   47.89    9.00   0
   6  10  -4   45.15    9.16   0
   6 -10  -4   34.97    9.32   0
   5 -10  -4 1006.05   11.77   0
   5  10  -4 1010.95   11.51   0
  -5 -10   4  994.35   12.02   0
  -5  10   4  999.49   11.65   0
  -4 -10   4   80.51   10.81   0
  -4  10   4   70.21   11.33   0
   4  10  -4   78.44   10.16   0
   4 -10  -4   76.44    9.62   0
  -3  10   4   84.62    9.97   0
   3 -10  -4   83.76   22.25   0
   3 -10  -4   74.74   20.88   0
   3 -10  -4   88.92   12.33   0
   3  10  -4   89.10   10.14   0
  -3 -10   4   73.66   10.42   0
  -2 -10   4  155.23   11.38   0
  -2  10   4  155.57   10.45   0
   2  10  -4  154.11   18.37   0
   2 -10  -4  149.16   10.57   0
   2 -10  -4  148.72   15.46   0
   2  10  -4  159.93   11.02   0
   2 -10  -4  145.43   16.30   0
  -1  10   4   73.66   11.47   0
   1 -10  -4   61.40   12.17   0
  -1 -10   4   59.93   11.01   0
   1 -10  -4   67.95   11.56   0
   1 -10  -4   68.27   13.24   0
   1  10  -4   62.14   10.82   0
   1  10  -4   67.68   14.30   0
   0 -10  -4  731.32   15.00   0
   0 -10   4  734.47   15.20   0
   0  10  -4  740.01   14.91   0
   0  10  -4  739.77   14.86   0
   0 -10  -4  719.87   15.71   0
  -1 -10  -4  157.79   15.87   0
   1 -10   4  162.23   13.72   0
  -1  10  -4  165.46   12.64   0
  -1  10  -4  163.01   15.43   0
  -1 -10  -4  156.26   13.37   0
  -2  10  -4  477.09   11.50   0
  -2 -10  -4  501.75   14.21   0
  -2  10  -4  509.71   17.80   0
   2 -10   4  497.23   19.68   0
   2 -10   4  481.72   14.98   0
   3 -10   4   19.84   10.38   0
  -3  10  -4   15.96    9.40   0
  -3 -10  -4   34.00   10.52   0
  -4 -10  -4   91.52    9.81   0
  -4  10  -4  100.32    9.91   0
   4 -10   4  114.40   10.43   0
  -5 -10  -4   21.64    9.23   0
   5 -10   4   20.10    9.65   0
  -5  10  -4   28.91    8.76   0
  -6  10  -4  102.20    8.83   0
  -6 -10  -4  113.24    7.02   0
   6 -10   4  118.37   10.12   0
  -7 -10  -4   42.40    9.17   0
  -7  10  -4   40.14    8.46   0
   7 -10   4   40.49    8.89   0
  -8  10  -4    2.96    6.03   0
  -8 -10  -4    5.08    8.85   0
   8 -10   4    8.72    8.89   0
   9 -10   4   10.83    8.89   0
  -9  10  -4    1.57    8.17   0
 -10  10  -4   79.76    8.42   0
 -10 -10  -4   50.10    6.41   0
  10 -10   4   53.17    8.93   0
  10  11  -4   65.66    9.08   0
 -10 -11   4   77.70    8.93   0
  10 -11  -4   78.62    8.84   0
 -10  11   4   74.44    8.63   0
  -9  11   4  100.91    8.44   0
   9  11  -4   91.11    8.88   0
  -9 -11   4  100.53    8.51   0
   9 -11  -4  102.53    8.69   0
  -8 -11   4  354.97    9.95   0
  -8  11   4  374.47    9.53   0
   8  11  -4  381.38    9.64   0
   8 -11  -4  365.67    9.86   0
   7 -11  -4  200.91    9.59   0
  -7 -11   4  208.19    9.53   0
  -7  11   4  196.92    9.17   0
   7  11  -4  228.00    9.44   0
  -6 -11   4   94.46    8.96   0
  -6  11   4   87.55    8.41   0
   6  11  -4  106.54    9.02   0
   6 -11  -4   81.23    9.18   0
  -5 -11   4   -5.01    9.17   0
   5 -11  -4   -9.32   11.05   0
   5  11  -4   21.09    8.94   0
  -5  11   4   11.22    8.32   0
  -4 -11   4  599.37   11.72   0
  -4  11   4  561.76   10.65   0
   4  11  -4  587.43   11.83   0
   4 -11  -4  566.83   10.87   0
   3 -11  -4 1143.61   32.42   0
   3 -11  -4 1113.63   14.21   0
  -3 -11   4 1143.71   12.72   0
  -3  11   4 1138.07   12.98   0
   3  11  -4 1168.23   12.72   0
   3 -11  -4 1124.66   33.76   0
   2  11  -4  105.18   20.06   0
   2 -11  -4   97.60   14.69   0
   2  11  -4  105.59   10.19   0
  -2  11   4   93.78    9.99   0
   2 -11  -4   93.38   14.46   0
   2 -11  -4   97.56    9.93   0
  -2 -11   4   94.90   12.49   0
   1 -11  -4   31.23   12.49   0
   1 -11  -4   32.22   12.09   0
   1 -11  -4   41.30   11.93   0
  -1 -11   4   38.59   10.76   0
   1  11  -4   38.97   13.21   0
   1  11  -4   31.98    9.64   0
   0 -11  -4   32.41   12.10   0
   0 -11  -4   33.74   11.92   0
   0  11  -4   34.02   12.28   0
   0 -11   4   34.46   10.53   0
   0  11  -4   28.10   11.52   0
  -1  11  -4 1259.66   16.18   0
  -1 -11  -4 1273.75   23.45   0
  -1 -11  -4 1234.12   13.43   0
  -1  11  -4 1267.96   17.78   0
   1 -11   4 1289.06   18.59   0
  -2  11  -4  391.22   12.04   0
  -2 -11  -4  383.05   11.26   0
   2 -11   4  390.94   18.39   0
  -3  11  -4   36.56   11.34   0
  -3 -11  -4   48.73    9.80   0
   3 -11   4   57.95    9.53   0
   4 -11   4   30.04   11.55   0
  -4  11  -4    5.82    8.73   0
  -4 -11  -4    4.95    9.20   0
   5 -11   4  101.93    9.58   0
  -5 -11  -4   87.63    9.33   0
  -5  11  -4   96.61    9.02   0
   6 -11   4   43.39    9.38   0
  -6  11  -4   40.40    8.58   0
  -6 -11  -4   30.80    8.63   0
   7 -11   4  107.60    9.35   0
  -7 -11  -4  123.04    9.05   0
  -7  11  -4  108.58    8.82   0
  -8 -11  -4  108.77    8.73   0
  -8  11  -4   85.12    8.93   0
   8 -11   4  102.00    9.06   0
  -9  11  -4   49.61    8.56   0
   9 -11   4   68.04    8.79   0
  -9 -11  -4   59.84    8.58   0
  -9  12   4   19.51    8.33   0
  -9 -12   4   10.84    8.88   0
   9 -12  -4   35.57    8.18   0
   9  12  -4   18.58    8.53   0
  -8 -12   4   80.95    8.83   0
   8 -12  -4   70.56    6.28   0
   8  12  -4   69.39    8.78   0
  -8  12   4   99.64    8.56   0
  -7 -12   4   25.75    9.26   0
  -7  12   4   22.66    8.41   0
   7  12  -4   18.11    6.37   0
   7 -12  -4   25.40    8.47   0
  -6 -12   4    5.12    8.81   0
  -6  12   4   -3.87    8.27   0
   6  12  -4   12.20    8.47   0
   6 -12  -4   -9.76    8.54   0
   5 -12  -4    4.74    9.02   0
  -5 -12   4    7.62   11.49   0
   5  12  -4    3.92    9.22   0
  -5  12   4   -9.46    8.19   0
   4 -12  -4  490.77   10.51   0
  -4 -12   4  538.12   11.05   0
  -4  12   4  501.59   10.52   0
   4  12  -4  527.84   10.33   0
   3  12  -4   55.32    9.03   0
  -3 -12   4   44.25    9.50   0
   3 -12  -4   54.14   11.23   0
  -3  12   4   37.97   10.62   0
   2 -12  -4  363.34   13.01   0
   2 -12  -4  367.39   15.88   0
  -2  12   4  350.66   10.64   0
  -2 -12   4  344.24   12.85   0
   2  12  -4  383.43   10.65   0
   2 -12  -4  326.35   15.74   0
   1  12  -4   67.03   12.88   0
   1 -12  -4   75.58   11.75   0
  -1 -12   4   64.50   10.40   0
   1 -12  -4   61.78   11.35   0
   1 -12  -4   62.95   11.53   0
   1  12  -4   78.93   12.14   0
   0 -12  -4  143.07   12.29   0
   0 -12   4  147.46   10.22   0
   0  12  -4  139.91   11.26   0
   0  12  -4  135.37   12.72   0
   0 -12  -4  143.95   14.63   0
   1 -12   4   52.28   11.98   0
  -1 -12  -4   55.35    9.67   0
  -1  12  -4   56.42   11.24   0
  -1 -12  -4   51.67   17.59   0
  -2  12  -4  171.67    9.74   0
   2 -12   4  155.69   18.16   0
  -2 -12  -4  155.28    9.65   0
   3 -12   4   45.71    9.63   0
  -3  12  -4   53.56    8.93   0
  -3 -12  -4   64.47    9.24   0
   4 -12   4   52.42    9.64   0
  -4 -12  -4   50.00    9.24   0
  -4  12  -4   42.72    8.74   0
  -5  12  -4  138.99    8.80   0
   5 -12   4  153.53    9.58   0
  -5 -12  -4  129.63    9.36   0
   6 -12   4  515.77   10.77   0
  -6 -12  -4  521.87   10.12   0
  -6  12  -4  524.62   10.04   0
  -7  12  -4   13.46    8.27   0
   7 -12   4   13.47    6.26   0
  -7 -12  -4   10.06    8.44   0
  -8  12  -4  273.80    9.24   0
   8 -12   4  263.11    9.75   0
  -8 -12  -4  241.71    9.41   0
  -8 -13   4   11.55    6.15   0
  -8  13   4  -16.03    8.51   0
   8  13  -4   36.14    8.45   0
   8 -13  -4   24.43    8.82   0
  -7  13   4   -3.67    8.47   0
   7 -13  -4   -7.58    8.66   0
   7  13  -4    4.76    8.49   0
  -7 -13   4   -6.83    8.68   0
  -6 -13   4   16.88    8.92   0
   6 -13  -4   -4.80    8.85   0
  -6  13   4   19.17    8.31   0
   6  13  -4   25.27    8.59   0
  -5 -13   4   28.93   11.07   0
   5 -13  -4   32.69    8.66   0
   5  13  -4   29.28    8.64   0
  -5  13   4   34.41    8.54   0
  -4 -13   4  122.35    9.49   0
   4 -13  -4  123.63    9.22   0
   4  13  -4  114.21    9.05   0
  -4  13   4  107.30   10.91   0
  -3 -13   4  121.50    9.60   0
  -3  13   4  140.47   11.38   0
   3  13  -4  116.92    9.50   0
   3 -13  -4  132.18    9.58   0
   2 -13  -4  162.12   12.20   0
  -2  13   4  136.36    9.61   0
   2 -13  -4  155.30   15.56   0
  -2 -13   4  134.95    9.97   0
   2  13  -4  151.96    9.66   0
   2 -13  -4  136.85   14.02   0
   1 -13  -4   22.38   11.20   0
   1 -13  -4    2.97   11.65   0
  -1 -13   4  -10.98   11.63   0
   1  13  -4   -0.10    8.68   0
   1 -13  -4   10.07   11.47   0
   1  13  -4    1.01   11.99   0
   0  13  -4   -2.89   10.66   0
   0 -13  -4    1.27   13.27   0
   0 -13  -4   -0.96    9.47   0
   0 -13   4    5.88   11.77   0
  -1  13  -4   57.43   10.85   0
   1 -13   4   53.67   13.57   0
  -1 -13  -4   52.74    9.41   0
  -2  13  -4  289.23   11.75   0
   2 -13   4  297.69   20.45   0
  -2 -13  -4  292.45   10.11   0
  -3  13  -4    2.21    8.45   0
  -3 -13  -4   15.73    8.92   0
  -4  13  -4   21.88    8.40   0
  -4 -13  -4   33.08    9.15   0
   4 -13   4   34.56    9.25   0
  -5 -13  -4    6.14    8.98   0
   5 -13   4    6.75    9.02   0
  -5  13  -4   15.81    8.48   0
  -6 -13  -4   95.73    8.72   0
  -6  13  -4   43.88    8.82   0
   6 -13   4   73.99    9.81   0
  -7  13  -4   19.65    8.27   0
   7 -13   4   14.48    8.63   0
  -7 -13  -4    6.35    8.51   0
  -7 -14   4   19.68    8.91   0
   7  14  -4    0.41    8.42   0
  -7  14   4    1.78   10.34   0
   7 -14  -4   14.45    8.69   0
  -6  14   4   -3.60    8.13   0
  -6 -14   4    0.81    9.12   0
   6  14  -4   -1.55    8.64   0
   6 -14  -4    8.35   10.19   0
   5 -14  -4   43.68   10.78   0
   5  14  -4   39.53    8.55   0
  -5  14   4   35.48   10.35   0
  -5 -14   4   20.26    9.04   0
   4  14  -4  460.96   10.52   0
   4 -14  -4  492.65   10.84   0
  -4 -14   4  463.51   12.36   0
  -4  14   4  455.06   12.32   0
  -3 -14   4  166.57   12.02   0
  -3  14   4  170.09   11.03   0
   3  14  -4  177.53    9.71   0
   3 -14  -4  185.52    9.66   0
   2 -14  -4    0.62   14.72   0
   2 -14  -4   14.08   11.41   0
   2  14  -4    5.08    8.87   0
   2 -14  -4    3.22   14.93   0
  -2 -14   4   13.61   11.13   0
   1 -14  -4    7.02   11.33   0
   1  14  -4    1.92   14.95   0
   1 -14  -4   -1.15   11.07   0
  -1 -14   4   16.69    9.67   0
   1 -14  -4    6.83   11.33   0
   0 -14  -4   21.73   11.42   0
   0 -14  -4   31.99   10.87   0
   0 -14   4   22.56   11.52   0
   0 -14  -4   35.03   15.62   0
   0  14  -4   35.68   12.19   0
  -1 -14  -4   14.61   11.43   0
   1 -14   4   26.19   13.22   0
  -1  14  -4   30.93   10.47   0
  -2  14  -4  124.17    9.25   0
  -2 -14  -4  135.76   11.76   0
  -3 -14  -4   15.70   10.81   0
  -3  14  -4    8.76    8.79   0
  -4 -14  -4   22.25    8.94   0
  -4  14  -4   32.15    8.85   0
  -5 -14  -4    4.95    9.56   0
  -5  14  -4    5.18    8.34   0
  -6 -14  -4    8.69    8.91   0
  -6  14  -4    3.01    8.53   0
   6 -14   4    7.22    8.75   0
  -5 -15   4   11.25    8.76   0
   5 -15  -4   21.37    8.92   0
  -5  15   4   17.27   10.37   0
   4 -15  -4   20.72    8.53   0
  -4  15   4   21.54   10.46   0
  -4 -15   4   11.60    9.04   0
  -3 -15   4    8.75    8.90   0
   3 -15  -4   13.90   10.68   0
   2 -15  -4   55.05   17.86   0
  -2 -15   4   68.53    9.81   0
   2 -15  -4   69.89   17.99   0
   2 -15  -4   59.15   11.57   0
   1 -15  -4  100.41   13.31   0
   1 -15  -4  105.49   11.91   0
  -1 -15   4  110.22    9.91   0
   1 -15  -4  102.73   11.82   0
   0  15  -4   66.51   12.35   0
   0 -15  -4   69.17   11.47   0
   0 -15  -4   58.49   11.22   0
   0 -15   4   75.26   11.62   0
   1 -15   4   15.30   14.36   0
  -1  15  -4   21.68   10.95   0
  -1 -15  -4   36.34   10.97   0
  -2 -15  -4  260.89   12.12   0
  -2  15  -4  273.67   11.92   0
  -3  15  -4  106.30   11.27   0
  -3 -15  -4   91.33    9.01   0
  -4  15  -4  247.38    9.72   0
  -4 -15  -4  219.34    9.76   0
  -5 -15  -4  113.92    8.92   0
  -5  15  -4   78.58   11.04   0
   3 -16  -4   -3.84   11.39   0
  -3 -16   4    9.93    8.97   0
  -2 -16   4    3.91    9.47   0
   2 -16  -4    6.64   11.38   0
   1 -16  -4  155.99   13.77   0
   1 -16  -4  144.81   13.92   0
  -1 -16   4  169.84   12.45   0
   0 -16   4   36.65   11.29   0
   0 -16  -4   52.71   11.55   0
   0  16  -4   34.22   13.24   0
   0 -16  -4   30.33   11.29   0
  -1 -16  -4   45.45   10.98   0
  -1  16  -4   49.18   12.16   0
   1 -16   4   51.31   16.43   0
  -2 -16  -4    7.79   10.85   0
  -2  16  -4   11.72    8.31   0
  13   0  -5  167.18    9.25   0
 -13   0   5  172.49    8.91   0
  13   0  -5  174.74    9.51   0
 -13   0   5  154.93    9.96   0
 -12   0   5   15.29    8.46   0
  12   0  -5   -4.50    8.85   0
  12   0  -5    4.83    8.59   0
 -12   0   5   -0.60    8.87   0
  11   0  -5  483.17   10.03   0
 -11   0   5  475.37   10.60   0
  11   0  -5  521.75   10.05   0
 -11   0   5  467.86   10.10   0
 -10   0   5   10.52    9.97   0
  10   0  -5   -8.85    9.24   0
  10   0  -5   -1.39    9.14   0
 -10   0   5  -14.94    8.29   0
   9   0  -5  155.73   10.52   0
  -9   0   5  172.11   11.08   0
  -9   0   5  167.55    9.87   0
   9   0  -5  152.05   10.69   0
  -8   0   5    8.93   10.17   0
   8   0  -5    2.03   10.32   0
  -8   0   5   -0.12   13.30   0
   8   0  -5    2.58   10.16   0
  -7   0   5  107.41   11.36   0
  -7   0   5  106.91   10.24   0
   7   0  -5  116.22   11.11   0
   7   0  -5  124.44   10.39   0
   6   0  -5    1.65   12.04   0
  -6   0   5   15.45   12.03   0
   6   0  -5   12.83   11.17   0
  -6   0   5   16.56   10.82   0
   5   0  -5  390.11   12.70   0
   5   0  -5  402.48   14.12   0
  -5   0   5  402.91   14.05   0
  -5   0   5  398.86   12.91   0
   4   0  -5   14.42   12.43   0
  -4   0   5  -15.02   12.28   0
  -4   0   5    2.38   13.52   0
   4   0  -5   10.67   13.70   0
   3   0  -5 9739.58   34.79   0
  -2   0   5    4.23   21.37   0
   2   0  -5    6.27   20.32   0
   2   0  -5  -10.75   22.39   0
   1   0  -5 3112.04   31.84   0
  -1   0   5 3197.76   31.47   0
   0   0   5   -5.71   22.46   0
   0   0  -5   13.85   22.68   0
  -1   0  -5  717.24   17.70   0
   1   0   5  716.24   22.21   0
  -2   0  -5    1.94   18.04   0
  -4   0  -5   -4.10   12.44   0
  -4   0  -5   -7.16   12.19   0
   4   0   5   -6.12   12.74   0
   5   0   5  741.58   13.85   0
  -5   0  -5  728.83   13.61   0
  -5   0  -5  760.73   13.97   0
   6   0   5   11.92   11.46   0
  -6   0  -5   -2.16   10.69   0
  -6   0  -5    1.95   10.70   0
  -7   0  -5  189.06   10.90   0
  -7   0  -5  194.85   11.38   0
   7   0   5  176.00   12.17   0
  -8   0  -5   -2.12   10.50   0
  -8   0  -5  -19.20   10.57   0
   8   0   5   -1.03   10.97   0
  -9   0  -5  785.86   11.95   0
   9   0   5  795.64   11.09   0
  -9   0  -5  793.80   10.61   0
 -10   0  -5   11.58    9.18   0
 -10   0  -5   10.95    8.63   0
  10   0   5    7.98    9.51   0
 -11   0  -5  185.96    9.14   0
  11   0   5  197.78    9.77   0
 -11   0  -5  186.38    9.69   0
 -12   0  -5    2.20    8.91   0
 -12   0  -5    3.15    8.28   0
  12   0   5  -11.06    8.72   0
 -13   0  -5   93.80    8.83   0
  13   0   5  111.15    9.50   0
 -13   0  -5  107.67    9.22   0
 -13  -1   5    9.05    8.37   0
  13   1  -5   -7.72    8.61   0
 -13   1   5    6.17    8.15   0
  13  -1  -5    3.66    8.73   0
  13   1  -5   13.44    8.28   0
 -13  -1   5   15.54    8.90   0
  13  -1  -5   -0.39    8.54   0
 -13   1   5    1.76    8.43   0
  12  -1  -5    6.19    5.78   0
 -12   1   5   15.17    8.32   0
 -12   1   5   23.81    8.83   0
 -12  -1   5   21.78    8.51   0
  12   1  -5   16.65    8.91   0
  12  -1  -5   23.65    8.48   0
  12   1  -5   27.58    8.62   0
 -12  -1   5   29.36    8.90   0
  11   1  -5  193.70    9.64   0
 -11  -1   5  217.41   10.02   0
  11  -1  -5  214.40    8.94   0
 -11   1   5  182.89    9.91   0
  11   1  -5  210.15    9.38   0
 -11   1   5  192.35    8.85   0
  11  -1  -5  206.05    9.33   0
 -11  -1   5  217.06    8.72   0
 -10  -1   5  127.59    9.54   0
 -10   1   5  127.16    9.44   0
 -10  -1   5  141.42   10.49   0
  10   1  -5  124.47    9.08   0
  10  -1  -5  130.97    9.96   0
  10   1  -5  128.83    9.78   0
  10  -1  -5  117.31    9.56   0
 -10   1   5  122.51   10.08   0
   9   1  -5  609.94   13.35   0
   9  -1  -5  584.24   11.63   0
   9   1  -5  585.07   11.95   0
  -9  -1   5  584.89   11.01   0
  -9  -1   5  617.48   12.23   0
  -9   1   5  602.08   11.31   0
  -9   1   5  607.35   12.02   0
   9  -1  -5  612.82   11.80   0
  -8  -1   5   64.30    9.47   0
   8  -1  -5   79.26   10.53   0
  -8  -1   5   66.94   11.44   0
  -8   1   5   79.31   10.69   0
  -8   1   5   94.72   10.00   0
   8   1  -5   77.71   10.57   0
   8  -1  -5   83.55   10.14   0
   8   1  -5   93.22   10.47   0
  -7   1   5  325.25   10.38   0
  -7   1   5  312.28   11.98   0
  -7  -1   5  338.94   12.12   0
   7   1  -5  357.29   11.30   0
   7   1  -5  332.81   11.97   0
   7  -1  -5  337.42   10.59   0
  -7  -1   5  338.05   11.14   0
   7  -1  -5  327.59   11.75   0
  -6   1   5   98.91   12.14   0
  -6   1   5   99.91    8.04   0
  -6  -1   5  100.45   10.95   0
  -6  -1   5   96.21    8.31   0
   6  -1  -5   99.70   10.56   0
   6  -1  -5   98.83   12.00   0
   6   1  -5   80.93   11.72   0
   6   1  -5  103.52   11.21   0
  -5   1   5  157.48   11.45   0
   5  -1  -5  157.08   11.78   0
   5   1  -5  165.78   12.03   0
  -5  -1   5  144.49   13.00   0
  -5   1   5  153.29   13.35   0
   5   1  -5  158.23   12.61   0
  -5  -1   5  157.26   11.91   0
   5  -1  -5  175.89   13.16   0
  -4   1   5   26.69   13.90   0
  -4  -1   5    8.71   13.94   0
  -4   1   5   14.93   13.23   0
   4  -1  -5   13.85    8.95   0
   4   1  -5   21.44   12.61   0
  -4  -1   5   15.41   12.62   0
   4  -1  -5   13.55   14.26   0
   4   1  -5    4.81   13.86   0
  -3  -1   5   87.33   16.27   0
  -3   1   5   75.63   16.85   0
   3  -1  -5   89.38   18.18   0
   3   1  -5   76.41   16.68   0
  -3   1   5   89.89   11.43   0
   3   1  -5   92.59   16.47   0
   3  -1  -5   84.21   15.42   0
  -2   1   5  292.76   21.50   0
   2   1  -5  287.99   22.07   0
  -2  -1   5  296.29   21.06   0
   2  -1  -5  295.77   19.69   0
   2  -1  -5  305.35   22.48   0
   0   1  -5  420.96   23.83   0
   0  -1   5  405.81   23.47   0
   0   1   5  421.53   22.75   0
   0  -1  -5  414.05   23.48   0
  -1   1  -5 1133.21   23.80   0
   1  -1   5 1097.09   23.54   0
  -1  -1  -5 1093.27   22.46   0
  -2   1  -5 1058.56   18.89   0
  -2   1  -5 1099.26   21.08   0
   3  -1   5  624.94   16.68   0
  -3  -1  -5  644.04   16.00   0
  -3   1  -5  638.03   15.74   0
  -4   1  -5 3997.75   18.95   0
  -4  -1  -5 4036.59   22.51   0
   4  -1   5 4049.59   21.35   0
  -4  -1  -5 4094.09   21.15   0
   5  -1   5 1070.70   15.07   0
  -5  -1  -5 1079.70   14.67   0
   5   1   5 1108.72   15.15   0
  -5   1  -5 1056.53   11.83   0
  -5  -1  -5 1068.07   13.87   0
  -5   1  -5 1091.67   14.69   0
  -6   1  -5  194.03   10.30   0
  -6   1  -5  198.52   11.48   0
  -6  -1  -5  198.52   11.39   0
   6  -1   5  216.35   11.70   0
   6   1   5  213.17   12.30   0
  -6  -1  -5  202.48   11.50   0
  -7  -1  -5  207.76   10.35   0
  -7  -1  -5  200.28   11.80   0
   7  -1   5  202.63   11.95   0
   7   1   5  195.04   11.78   0
  -7   1  -5  203.86   11.12   0
  -7   1  -5  211.59   11.12   0
   8  -1   5   36.90   10.36   0
  -8  -1  -5   32.61   10.14   0
  -8   1  -5   40.91   10.25   0
  -8  -1  -5   40.82   11.13   0
   8   1   5   28.27   10.98   0
  -8   1  -5   32.09   10.18   0
  -9  -1  -5   85.93    9.82   0
   9  -1   5   91.98   10.04   0
  -9  -1  -5   78.62    8.94   0
  -9   1  -5  103.56    9.98   0
  -9   1  -5  108.13    9.08   0
   9   1   5   84.15    9.90   0
 -10   1  -5    9.04    9.16   0
  10   1   5   29.57    9.33   0
 -10  -1  -5   -4.33    8.92   0
 -10   1  -5   14.77    8.39   0
  10  -1   5    6.79    9.27   0
 -10  -1  -5    5.53    9.21   0
 -11  -1  -5  156.73    8.92   0
 -11   1  -5  167.08    6.82   0
 -11   1  -5  165.16    9.40   0
  11   1   5  151.01    9.44   0
  11  -1   5  149.15    9.09   0
 -11  -1  -5  161.69    9.48   0
 -12   1  -5  134.56    8.66   0
 -12   1  -5  126.03    9.72   0
 -12  -1  -5  150.60    9.71   0
  12   1   5  151.22    9.26   0
 -12  -1  -5  124.83    8.92   0
  12  -1   5  119.65    9.05   0
 -13   1  -5    7.99    8.36   0
 -13  -1  -5   22.77    8.25   0
 -13  -1  -5   27.88    9.26   0
  13  -1   5    8.61    8.85   0
 -13   1  -5   39.20    9.01   0
  13   1   5   10.53    9.10   0
 -13  -2   5   57.18    9.12   0
 -13   2   5   53.05    8.32   0
 -13   2   5   35.09    9.07   0
  13   2  -5   33.16    8.30   0
  13  -2  -5   54.86    8.73   0
 -13  -2   5   47.26   10.67   0
  13  -2  -5   50.45    6.43   0
  13   2  -5   49.66    8.87   0
 -12   2   5   58.15    8.22   0
 -12  -2   5   45.08    8.65   0
  12   2  -5   47.73    8.71   0
  12  -2  -5   63.05    8.79   0
 -12  -2   5   50.73    9.10   0
  12  -2  -5   68.80    8.89   0
 -12   2   5   52.85   10.97   0
  12   2  -5   54.54    8.92   0
 -11   2   5  458.51   12.91   0
 -11   2   5  444.43    7.81   0
  11  -2  -5  447.06   10.22   0
  11   2  -5  468.12   10.47   0
  11  -2  -5  396.16    9.92   0
 -11  -2   5  478.34   10.87   0
 -11  -2   5  458.17    9.89   0
  11   2  -5  480.98    9.95   0
  10  -2  -5  539.22   10.46   0
 -10   2   5  521.41   11.43   0
 -10  -2   5  518.78   10.95   0
 -10   2   5  506.37    8.13   0
  10   2  -5  491.95   10.77   0
  10   2  -5  517.82   10.75   0
 -10  -2   5  526.07   10.41   0
  10  -2  -5  528.67   10.32   0
   9   2  -5  171.10    9.99   0
  -9  -2   5  168.65    8.17   0
   9  -2  -5  156.49   12.65   0
  -9   2   5  183.13    9.48   0
  -9   2   5  162.12   13.23   0
  -9  -2   5  178.98    9.75   0
   9   2  -5  164.21   10.69   0
   9  -2  -5  176.41    9.88   0
   8   2  -5  682.44   11.38   0
  -8  -2   5  678.28   12.67   0
  -8   2   5  681.99   12.06   0
   8  -2  -5  663.34   14.65   0
  -8   2   5  670.94   11.59   0
   8   2  -5  670.35   12.79   0
   8  -2  -5  651.66   11.76   0
  -8  -2   5  680.53   11.25   0
   7   2  -5  366.73   13.69   0
  -7  -2   5  359.16   11.77   0
   7   2  -5  355.47   11.38   0
  -7   2   5  348.09    8.17   0
  -7   2   5  363.19   12.47   0
  -7  -2   5  363.47   11.30   0
   7  -2  -5  369.49   11.98   0
   7  -2  -5  358.47    8.04   0
   6  -2  -5  122.07   10.35   0
  -6   2   5  134.92   11.43   0
  -6  -2   5  128.14   10.98   0
  -6  -2   5  137.49   11.13   0
  -6   2   5  114.03   10.04   0
   6   2  -5  117.23   11.46   0
   6  -2  -5  118.12   11.66   0
   6   2  -5  131.07   11.02   0
  -5   2   5  279.77   13.65   0
   5  -2  -5  278.97   13.38   0
  -5  -2   5  293.20   12.95   0
   5   2  -5  321.08   14.96   0
   5   2  -5  324.45   13.15   0
  -5   2   5  287.15   12.19   0
  -5  -2   5  287.53   12.22   0
   5  -2  -5  287.06   12.31   0
   4   2  -5 1167.29   16.73   0
   4  -2  -5 1154.14   18.07   0
   4   2  -5 1132.89   16.56   0
   4  -2  -5 1162.21   15.93   0
  -4   2   5 1161.98   15.72   0
  -4  -2   5 1136.67   16.49   0
  -4   2   5 1109.78   17.79   0
  -4  -2   5 1159.69   16.64   0
  -3   2   5 3905.69   28.42   0
  -3   2   5 3880.36   23.29   0
   3   2  -5 3980.91   27.02   0
   3   2  -5 3828.62   21.70   0
   3  -2  -5 3916.95   23.66   0
   3  -2  -5 3843.85   28.25   0
  -3  -2   5 3913.47   24.20   0
   2  -2  -5  761.42   19.29   0
   2   2  -5  765.29   21.30   0
  -2  -2   5  731.65   20.49   0
  -2   2   5  739.79   18.59   0
   2  -2  -5  725.95   21.26   0
  -2   2   5  766.80   21.55   0
   1   2  -5  251.08   21.83   0
  -1   2   5  243.40   20.48   0
  -1  -2   5  257.59   21.23   0
   1  -2  -5  267.38   20.62   0
   0  -2   5  770.81   23.63   0
   0   2  -5  745.89   24.32   0
   0  -2  -5  733.78   16.98   0
   1  -2   5   86.29   19.55   0
  -1   2  -5   81.95   20.02   0
  -1   2  -5  101.92   19.93   0
  -2   2  -5  393.93   17.56   0
  -2   2  -5  377.47   17.62   0
  -3  -2  -5   48.18   14.51   0
  -3   2  -5   50.86   14.03   0
   3  -2   5   45.18   14.90   0
  -3  -2  -5   46.86    9.60   0
  -3   2  -5   47.25   13.40   0
  -4  -2  -5  319.09   13.41   0
  -4   2  -5  341.73   13.44   0
  -4  -2  -5  347.18   12.81   0
   4  -2   5  316.10   10.62   0
  -5  -2  -5  796.91   12.79   0
  -5  -2  -5  823.99   13.91   0
   5  -2   5  798.71   12.97   0
  -5   2  -5  830.38   13.79   0
  -5   2  -5  827.85   12.52   0
  -6  -2  -5 1928.67   14.95   0
  -6   2  -5 1893.09   16.29   0
  -6  -2  -5 1930.95   15.75   0
  -6   2  -5 1940.80   14.38   0
   6  -2   5 1913.35   14.87   0
   6   2   5 1902.21   16.32   0
   7  -2   5  267.60   11.39   0
  -7   2  -5  249.55   10.26   0
  -7  -2  -5  260.37   11.69   0
   7   2   5  262.82   11.31   0
  -7   2  -5  276.90   12.02   0
  -7  -2  -5  248.26   10.54   0
  -8   2  -5   34.99    6.78   0
  -8  -2  -5   53.19    9.63   0
  -8   2  -5   28.75   12.88   0
  -8  -2  -5   36.84   10.80   0
   8  -2   5   27.11   10.35   0
   8   2   5   42.64   10.36   0
  -9   2  -5   -0.01    9.16   0
   9   2   5    2.27   10.15   0
   9  -2   5    4.75    9.69   0
  -9  -2  -5   10.36    9.18   0
  -9   2  -5   -1.11    9.76   0
  -9  -2  -5   -0.81    9.04   0
 -10  -2  -5  180.67    9.53   0
  10   2   5  173.15   10.09   0
 -10   2  -5  171.65    9.40   0
 -10  -2  -5  218.40    9.08   0
  10  -2   5  178.33    9.85   0
 -10   2  -5  175.42   10.20   0
 -11   2  -5  180.93    6.51   0
 -11   2  -5  187.19    9.61   0
  11  -2   5  233.56    9.45   0
 -11  -2  -5  203.82   11.09   0
  11   2   5  197.94    9.86   0
 -11  -2  -5  208.95    9.53   0
 -12  -2  -5   29.40    8.74   0
  12  -2   5   29.83    8.64   0
 -12  -2  -5   18.35    8.44   0
 -12   2  -5   14.03    9.02   0
 -12   2  -5    1.63    8.11   0
 -13  -2  -5    9.00    8.48   0
 -13   2  -5   13.63    8.12   0
 -13  -2  -5   15.08    8.76   0
 -13   2  -5    4.62    8.91   0
  13  -2   5   13.90    8.88   0
 -13   3   5   45.68    8.16   0
  13   3  -5   44.15    8.78   0
 -13   3   5   36.87    9.07   0
  13   3  -5   45.02    8.31   0
  13  -3  -5   34.10    6.06   0
 -13  -3   5   42.26    8.91   0
 -13  -3   5   42.05    8.55   0
 -12  -3   5  237.72    9.86   0
  12  -3  -5  212.23    6.72   0
 -12   3   5  225.31   10.40   0
  12  -3  -5  229.76   10.07   0
  12   3  -5  234.82    7.10   0
  12   3  -5  233.65    9.54   0
 -12  -3   5  223.59    9.16   0
 -12   3   5  233.70    8.89   0
  11   3  -5  105.68    9.50   0
  11  -3  -5  115.04    9.24   0
  11  -3  -5  102.79    9.10   0
 -11   3   5   88.73    8.73   0
 -11  -3   5  109.68    9.11   0
 -11   3   5   96.92    9.35   0
  11   3  -5   94.17    8.69   0
 -11  -3   5  102.55    9.32   0
  10  -3  -5    3.76    9.02   0
 -10   3   5   12.64    8.34   0
 -10  -3   5    2.72    6.84   0
 -10   3   5   -4.89   11.43   0
  10  -3  -5    7.06    9.39   0
  10   3  -5    6.00    9.30   0
  10   3  -5   -2.74    9.04   0
 -10  -3   5   10.71    8.75   0
   9  -3  -5   32.61    9.70   0
  -9   3   5   19.13    9.04   0
  -9   3   5   24.71   10.02   0
  -9  -3   5   23.56    9.99   0
   9   3  -5   20.36    7.10   0
   9  -3  -5   34.96    9.12   0
  -9  -3   5   24.54   11.36   0
   9   3  -5   16.59    9.66   0
   8   3  -5   89.91   10.89   0
  -8  -3   5   71.45   10.47   0
   8   3  -5   78.80   10.31   0
  -8   3   5   67.23   13.64   0
   8  -3  -5   70.90   10.86   0
   8  -3  -5   88.24    9.63   0
  -8   3   5   76.25    9.28   0
  -8  -3   5   59.88    9.70   0
   7  -3  -5   69.94   10.08   0
  -7  -3   5   74.13   11.34   0
  -7   3   5   71.73   10.03   0
  -7  -3   5   60.98   10.18   0
  -7   3   5   68.27   13.97   0
   7   3  -5   61.20   12.75   0
   7  -3  -5   75.68   11.01   0
   7   3  -5   70.54   10.94   0
   6  -3  -5 2224.66   13.00   0
   6   3  -5 2271.78   16.74   0
  -6  -3   5 2286.59   15.65   0
   6  -3  -5 2283.00   18.61   0
  -6   3   5 2274.53   13.11   0
  -6   3   5 2283.20   20.70   0
   6   3  -5 2294.68   15.47   0
  -6  -3   5 2410.79   17.03   0
  -5   3   5  561.28   12.33   0
  -5  -3   5  555.35   13.33   0
  -5  -3   5  563.45   13.12   0
   5   3  -5  562.36   13.45   0
   5  -3  -5  552.22   12.55   0
  -5   3   5  563.40   16.59   0
   5  -3  -5  551.62   14.08   0
   5   3  -5  557.90   15.19   0
  -4   3   5 5213.33   22.73   0
   4  -3  -5 5199.86   22.69   0
   4   3  -5 5116.53   21.29   0
   4   3  -5 5197.38   28.73   0
  -4  -3   5 5188.50   23.25   0
  -3   3   5    2.03   13.42   0
  -3  -3   5    4.54   14.35   0
   3  -3  -5    8.13   13.75   0
   3   3  -5   -1.13   14.95   0
  -3   3   5   -1.02   17.23   0
   3  -3  -5    2.02   17.14   0
   3   3  -5    7.56   13.83   0
  -2  -3   5   -0.22   14.59   0
   2   3  -5   -6.46   14.78   0
  -2   3   5    6.76   19.13   0
   2  -3  -5    5.77   13.83   0
   2  -3  -5    5.91   18.73   0
  -2   3   5   -1.33   13.39   0
  -1  -3   5 1032.99   20.36   0
   1   3  -5 1042.55   20.43   0
   1  -3  -5 1028.79   18.95   0
   1  -3  -5  990.27   20.19   0
  -1   3   5 1001.79   20.37   0
   0  -3   5   39.84   22.38   0
   0  -3  -5   41.98   15.47   0
   0   3  -5   44.99   18.47   0
  -1   3  -5  301.14   16.30   0
   1  -3   5  320.30   21.01   0
  -1   3  -5  315.22   21.53   0
   2  -3   5  607.10   16.96   0
  -2   3  -5  624.48   20.29   0
   2  -3   5  642.90   16.14   0
  -2   3  -5  633.92   16.45   0
  -3   3  -5   84.26   13.08   0
  -3  -3  -5   76.61   17.08   0
   3  -3   5   76.50   13.75   0
  -3  -3  -5   97.18   12.85   0
  -3   3  -5   81.75   13.07   0
  -4   3  -5   46.63   13.83   0
   4  -3   5   63.33   12.52   0
  -4   3  -5   61.73   11.99   0
  -4  -3  -5   52.71    8.69   0
  -4  -3  -5   69.98   15.12   0
  -5   3  -5   68.24   10.53   0
  -5   3  -5   62.93   10.02   0
  -5   3  -5   68.14   10.77   0
  -5  -3  -5   75.08   13.48   0
   5  -3   5   82.40   11.09   0
  -5  -3  -5   83.50   10.81   0
  -6  -3  -5   67.04   13.24   0
  -6   3  -5   70.53   10.82   0
   6  -3   5   76.65   11.11   0
  -6   3  -5   70.91   10.32   0
  -6  -3  -5   58.75   10.52   0
  -7  -3  -5    7.74   10.22   0
  -7   3  -5   -0.06    9.77   0
  -7  -3  -5   -4.27   10.32   0
   7  -3   5    5.26   10.37   0
  -7   3  -5    4.53   10.73   0
  -8   3  -5   55.32   10.35   0
   8  -3   5   39.75   10.03   0
  -8  -3  -5   34.89   10.25   0
  -8  -3  -5   33.46    9.45   0
  -8   3  -5   27.98    9.28   0
  -9  -3  -5   19.10    9.15   0
  -9   3  -5   -6.43    6.40   0
  -9   3  -5   25.28   11.65   0
   9  -3   5   22.77    9.57   0
  -9  -3  -5    7.13    9.73   0
 -10   3  -5   47.53    9.31   0
 -10  -3  -5   35.08    9.08   0
 -10   3  -5   35.09    9.08   0
  10  -3   5   39.61    9.28   0
 -10  -3  -5   35.80    6.58   0
 -11   3  -5    6.17    8.51   0
 -11   3  -5   18.21    9.01   0
  11  -3   5   18.26    8.94   0
 -11  -3  -5   23.08    8.43   0
 -11  -3  -5    8.99    8.75   0
 -12   3  -5   65.80    8.48   0
 -12  -3  -5   39.19    8.89   0
 -12   3  -5   50.93    9.15   0
 -12  -3  -5   56.91    8.81   0
  12  -3   5   48.97    9.06   0
 -13  -4   5    6.39    8.69   0
 -13   4   5   17.29    7.97   0
  13  -4  -5    4.71    8.19   0
 -13   4   5    7.28    9.00   0
 -13  -4   5   32.88    8.54   0
  13   4  -5   23.47    7.73   0
  13   4  -5   13.07    8.69   0
  12   4  -5   24.60    8.10   0
 -12   4   5   -3.74    8.13   0
 -12  -4   5    6.06    6.25   0
 -12  -4   5   14.24    8.25   0
  12   4  -5   19.82    8.88   0
 -12   4   5    6.25    9.05   0
  12  -4  -5    3.76    8.38   0
 -11   4   5  141.94    8.58   0
  11  -4  -5  148.61    9.24   0
  11   4  -5  140.08    9.23   0
 -11   4   5  134.39   11.76   0
  11  -4  -5  131.13    9.39   0
 -11  -4   5  145.23    8.72   0
 -11  -4   5  138.54    9.52   0
  11   4  -5  149.33    9.14   0
 -10  -4   5  111.06    9.68   0
  10   4  -5  108.26    9.15   0
  10   4  -5  117.37    6.52   0
 -10   4   5   96.44    8.40   0
  10  -4  -5  104.00    9.05   0
 -10  -4   5  102.88    8.99   0
 -10   4   5   93.73   11.97   0
  10  -4  -5  109.03   11.34   0
  -9   4   5  651.52   10.45   0
   9   4  -5  654.58   12.90   0
  -9  -4   5  666.13   12.64   0
  -9  -4   5  647.52   11.57   0
   9  -4  -5  590.29   10.59   0
  -9   4   5  652.12   12.74   0
   9   4  -5  665.15   11.29   0
   9  -4  -5  645.46   14.40   0
   8   4  -5  309.83   11.23   0
   8  -4  -5  311.81    7.60   0
  -8  -4   5  289.33    8.08   0
  -8   4   5  312.73    7.47   0
  -8   4   5  309.59   11.50   0
  -8  -4   5  318.86   12.96   0
   8  -4  -5  322.81   13.65   0
   8   4  -5  307.61   10.61   0
   7   4  -5  350.25   11.74   0
  -7  -4   5  349.78   11.51   0
  -7   4   5  352.25    8.00   0
   7  -4  -5  345.89   10.55   0
   7  -4  -5  361.93   14.73   0
  -7  -4   5  357.90   11.47   0
  -7   4   5  360.58   12.55   0
   7   4  -5  361.56   11.38   0
   6   4  -5    9.10   12.27   0
   6   4  -5    9.50    7.67   0
  -6  -4   5   15.02   10.91   0
  -6   4   5   13.71    9.90   0
   6  -4  -5    6.85   14.04   0
  -6   4   5    9.37   13.64   0
   6  -4  -5    9.84   10.03   0
   5   4  -5  134.03   10.67   0
  -5  -4   5  117.02   11.50   0
  -5   4   5  125.56    7.57   0
   5   4  -5  114.92   11.57   0
   5  -4  -5  127.90   14.63   0
   5  -4  -5  121.14   10.64   0
  -5   4   5  131.40   11.87   0
   4  -4  -5 2872.49   17.84   0
   4  -4  -5 2854.74   25.88   0
   4   4  -5 2871.57   22.65   0
  -4   4   5 2882.34   26.16   0
  -4  -4   5 2880.11   18.69   0
  -4   4   5 2910.43   17.82   0
   4   4  -5 2944.02   18.69   0
   3   4  -5   58.83   15.78   0
  -3   4   5   65.93   16.15   0
  -3   4   5   73.80   12.41   0
  -3  -4   5   52.35   12.71   0
   3   4  -5   58.98   12.81   0
   3  -4  -5   71.85   12.40   0
   3  -4  -5   63.93   15.62   0
  -2   4   5  154.78   12.83   0
  -2   4   5  154.51   17.10   0
  -2  -4   5  159.60   13.60   0
   2  -4  -5  160.43   12.67   0
   2   4  -5  161.47   13.90   0
   2  -4  -5  154.15   17.13   0
   1   4  -5  354.15   16.26   0
   1  -4  -5  377.63   14.42   0
  -1  -4   5  369.87   15.55   0
   1  -4  -5  350.57   15.29   0
   0  -4  -5  200.64   17.30   0
   0  -4   5  195.40   19.16   0
   0   4  -5  207.13   19.72   0
   0   4  -5  199.45   16.43   0
  -1   4  -5   90.46   13.95   0
   1  -4   5   71.09   14.64   0
  -1   4  -5   92.26   15.42   0
   2  -4   5    8.14   15.40   0
  -2  -4  -5    8.21   11.90   0
   2  -4   5   15.73   12.90   0
  -2   4  -5   -0.83   16.84   0
  -2   4  -5   14.66   12.59   0
  -3   4  -5  589.90   13.92   0
   3  -4   5  585.33   10.64   0
  -3  -4  -5  606.14   13.60   0
  -3   4  -5  591.02   17.31   0
  -3  -4  -5  590.82   16.39   0
  -4   4  -5   -1.27   12.52   0
   4  -4   5   -7.35   11.28   0
  -4   4  -5   -1.61   10.79   0
  -4  -4  -5    2.69   11.25   0
  -4  -4  -5   19.46   10.87   0
  -5   4  -5  523.46   14.34   0
  -5   4  -5  535.09   11.60   0
  -5   4  -5  555.90   15.32   0
  -5  -4  -5  527.79   11.97   0
   5  -4   5  516.43   12.14   0
  -5  -4  -5  545.01   14.92   0
  -6  -4  -5 3067.35   19.00   0
   6  -4   5 2907.54   16.56   0
  -6   4  -5 2992.01   16.31   0
  -6   4  -5 3029.96   20.38   0
  -6  -4  -5 3057.92   16.29   0
  -6   4  -5 2926.39   21.09   0
  -7  -4  -5   28.90   10.45   0
  -7   4  -5   50.23   11.02   0
  -7   4  -5   51.46    9.67   0
  -7   4  -5   56.35   10.75   0
  -7  -4  -5   47.70    7.21   0
   7  -4   5   56.57   10.32   0
  -8   4  -5   57.55    9.30   0
  -8   4  -5   64.63   10.19   0
  -8  -4  -5   64.47    9.51   0
   8  -4   5   70.55   10.16   0
  -8  -4  -5   80.48    9.83   0
   9  -4   5   58.26    9.11   0
  -9   4  -5   74.74    9.03   0
  -9  -4  -5   79.52    9.07   0
  -9  -4  -5   66.28    9.41   0
  -9   4  -5   76.05    9.47   0
 -10   4  -5  536.06   10.00   0
 -10   4  -5  544.65   13.36   0
 -10  -4  -5  579.97   10.73   0
 -10  -4  -5  547.78   10.63   0
  10  -4   5  552.49   10.38   0
  11  -4   5  199.43    9.40   0
 -11   4  -5  203.98   11.79   0
 -11  -4  -5  194.84    9.37   0
 -11   4  -5  194.12    8.78   0
 -11  -4  -5  204.18    9.05   0
 -12  -4  -5   39.70    9.45   0
  12  -4   5   48.36    8.86   0
 -12   4  -5   53.96    8.35   0
 -12   4  -5   45.51   11.33   0
 -12  -4  -5   37.90   10.46   0
 -13   5   5   15.32   10.73   0
 -13  -5   5    5.75    8.86   0
 -13   5   5   16.88    8.15   0
  13   5  -5   -1.80    8.74   0
 -13  -5   5   -2.52   10.76   0
  13   5  -5    6.50   10.95   0
  13  -5  -5    5.50    8.68   0
 -12  -5   5  148.67    9.24   0
 -12   5   5  156.13    8.70   0
  12   5  -5  143.87    8.83   0
  12   5  -5  150.25    9.61   0
  12  -5  -5  147.36    8.56   0
 -12  -5   5  135.72   10.84   0
 -12   5   5  134.79   11.42   0
 -11  -5   5  135.02    9.19   0
 -11  -5   5  151.15    9.32   0
  11  -5  -5  119.60    8.50   0
 -11   5   5  138.06    8.38   0
 -11   5   5  137.07   11.64   0
  11   5  -5  149.65    8.94   0
  11   5  -5  140.45   11.25   0
 -10   5   5  115.37    8.40   0
 -10  -5   5   87.94    9.23   0
  10  -5  -5   71.67    8.66   0
  10  -5  -5   92.79   11.98   0
  10   5  -5  108.98    9.19   0
  10   5  -5   99.42   11.73   0
 -10   5   5   83.25   11.83   0
 -10  -5   5  101.48   11.05   0
   9  -5  -5  143.71    8.98   0
  -9   5   5  147.38    9.07   0
  -9  -5   5  137.78    9.93   0
  -9  -5   5  143.91   11.34   0
   9   5  -5  131.94    9.71   0
   9  -5  -5  158.90   12.33   0
  -9   5   5  161.73   12.39   0
   9   5  -5  154.64   12.50   0
  -8  -5   5   49.58   10.11   0
  -8  -5   5   37.98   11.78   0
   8   5  -5   41.94   12.41   0
   8  -5  -5   48.31    9.35   0
  -8   5   5   27.31    9.03   0
   8   5  -5   41.12   10.01   0
   8  -5  -5   44.68   12.59   0
  -8   5   5   44.89   13.03   0
  -7   5   5  713.56   11.26   0
   7   5  -5  701.95   12.79   0
   7  -5  -5  719.32   15.67   0
  -7  -5   5  742.88   12.07   0
   7   5  -5  677.72   11.87   0
  -7   5   5  743.43   15.74   0
   7  -5  -5  705.71    8.94   0
   6  -5  -5  333.63   10.55   0
  -6   5   5  326.49   10.46   0
  -6   5   5  343.08   15.10   0
   6   5  -5  333.96    8.75   0
   6  -5  -5  327.79   15.11   0
  -6  -5   5  319.65    8.94   0
   6   5  -5  329.86   13.54   0
   5  -5  -5  337.23   18.52   0
   5  -5  -5  345.58   10.60   0
   5   5  -5  337.33   14.52   0
  -5  -5   5  337.37   11.32   0
   5   5  -5  349.57   11.34   0
  -5   5   5  335.41   17.85   0
  -5   5   5  332.87    7.96   0
   4   5  -5 4437.01   20.45   0
  -4  -5   5 4294.98   18.46   0
   4   5  -5 4439.03   29.54   0
   4  -5  -5 4423.27   20.41   0
  -4   5   5 4456.86   20.12   0
  -3   5   5  593.74   16.94   0
  -3   5   5  642.81   13.09   0
   3   5  -5  667.03   14.10   0
   3   5  -5  635.42   17.09   0
   3  -5  -5  627.71   13.73   0
  -3  -5   5  626.95   13.91   0
   3  -5  -5  606.05   17.48   0
   2   5  -5 3151.85   20.92   0
   2  -5  -5 3117.05   20.29   0
  -2  -5   5 3103.16   20.52   0
   2  -5  -5 2899.50   24.97   0
  -2   5   5 3055.93   20.13   0
   1  -5  -5 1253.33   16.23   0
   1   5  -5 1321.71   21.90   0
  -1  -5   5 1230.99   17.28   0
   1  -5  -5 1228.06   19.64   0
   1   5  -5 1269.72   17.33   0
   0   5  -5  372.51   17.78   0
   0   5  -5  385.89   15.00   0
   0  -5  -5  387.16   16.28   0
   0  -5   5  378.29   15.10   0
   1  -5   5    2.83   12.54   0
  -1   5  -5   -6.26   12.35   0
  -1   5  -5    3.66   16.37   0
  -1  -5  -5    5.80   12.15   0
  -2   5  -5  101.04   12.67   0
   2  -5   5   99.11   14.99   0
  -2  -5  -5  119.59   12.26   0
  -2   5  -5  113.49   15.36   0
   2  -5   5  106.06   13.28   0
   3  -5   5  259.57   13.07   0
  -3  -5  -5  260.31   16.71   0
  -3  -5  -5  274.87   12.04   0
  -3   5  -5  268.90   14.97   0
  -3   5  -5  268.91   12.44   0
  -4   5  -5  464.94   11.91   0
  -4  -5  -5  464.66   11.86   0
  -4  -5  -5  482.81   17.12   0
   4  -5   5  472.53   11.98   0
  -4   5  -5  460.45   16.06   0
  -5  -5  -5  532.55   15.16   0
  -5   5  -5  520.58   15.73   0
  -5   5  -5  513.56   15.04   0
   5  -5   5  518.47   11.72   0
  -5  -5  -5  516.31    9.27   0
  -5   5  -5  520.03   11.32   0
  -6  -5  -5  288.66   13.73   0
   6  -5   5  288.79   11.26   0
  -6  -5  -5  266.28   11.02   0
  -6   5  -5  276.96   14.06   0
  -6   5  -5  268.11   13.06   0
  -6   5  -5  277.54   10.62   0
  -7   5  -5   93.64    9.20   0
  -7  -5  -5  102.20   12.41   0
  -7   5  -5  102.95   11.05   0
   7  -5   5  108.23   10.10   0
  -7   5  -5   86.79   11.71   0
  -7  -5  -5   92.28    9.99   0
  -8   5  -5   18.81   11.77   0
  -8   5  -5    6.60   10.77   0
  -8   5  -5    1.92    8.65   0
  -8  -5  -5   15.66   11.49   0
  -8  -5  -5   19.19    9.67   0
   8  -5   5   35.45    9.34   0
   9  -5   5   20.45    8.56   0
  -9   5  -5   -4.83    8.27   0
  -9   5  -5   11.00    9.37   0
  -9  -5  -5   22.65    9.30   0
  -9   5  -5   11.15    8.39   0
  -9  -5  -5   18.83   11.16   0
 -10   5  -5   52.21   11.18   0
  10  -5   5   72.40    9.25   0
 -10   5  -5   48.24   10.43   0
 -10   5  -5   66.18    8.44   0
 -10  -5  -5   81.90    9.15   0
 -10  -5  -5   61.34   10.69   0
  11  -5   5   83.81    8.96   0
 -11  -5  -5   89.95    9.12   0
 -11   5  -5   91.90    8.53   0
 -11   5  -5   83.45    9.35   0
 -11  -5  -5   92.99   10.50   0
 -11   5  -5   68.20   10.39   0
 -12  -5  -5   50.27    6.22   0
 -12  -5  -5   80.86    8.96   0
 -12   5  -5   68.62    5.98   0
 -12   5  -5   79.32    8.73   0
 -12   5  -5   74.10    9.11   0
  12  -5   5   72.16    8.82   0
 -13  -6   5  219.31    9.65   0
 -13   6   5  258.04   12.89   0
  13   6  -5  291.94   11.05   0
  13   6  -5  201.37    7.19   0
 -13   6   5  244.08    8.97   0
  13  -6  -5  234.68    9.28   0
 -12   6   5  -12.18    7.24   0
  12   6  -5   23.67    8.33   0
  12   6  -5   -1.73   10.98   0
 -12  -6   5   -6.63    8.54   0
 -12   6   5    2.31   10.91   0
  12  -6  -5    2.55    7.98   0
 -11  -6   5  245.59    9.39   0
  11   6  -5  250.74   10.11   0
 -11   6   5  254.67   12.28   0
  11   6  -5  220.29    8.95   0
  11  -6  -5  235.21    6.51   0
 -11   6   5  233.55    8.39   0
  10   6  -5  182.89   11.75   0
  10  -6  -5  171.47    8.76   0
  10   6  -5  202.29    9.17   0
 -10   6   5  189.34    8.46   0
 -10  -6   5  188.13    9.23   0
 -10   6   5  198.71   13.59   0
   9  -6  -5  128.62    8.86   0
  -9  -6   5  101.35    9.30   0
  -9   6   5   89.99    8.73   0
  -9   6   5  125.84   11.96   0
   9   6  -5  112.82    8.85   0
   9  -6  -5  114.94   13.50   0
   9   6  -5  127.90   12.17   0
  -8   6   5   48.63   14.25   0
  -8  -6   5   42.81    7.15   0
   8   6  -5   43.60   12.24   0
   8  -6  -5   42.27    9.17   0
  -8   6   5   37.72    9.33   0
   8  -6  -5   49.44   14.41   0
   8   6  -5   44.75    6.80   0
   7  -6  -5   60.88    9.84   0
  -7  -6   5   55.12   10.17   0
  -7   6   5   77.33    9.40   0
   7   6  -5   79.99   12.44   0
  -7   6   5   92.55   13.51   0
   7  -6  -5   81.99   15.52   0
   7   6  -5  107.15    7.28   0
   6  -6  -5  205.91   10.50   0
  -6  -6   5  209.06   10.86   0
  -6   6   5  220.91   10.27   0
  -6   6   5  196.68   15.64   0
   6   6  -5  194.45    7.89   0
   6  -6  -5  188.95   16.49   0
   6   6  -5  189.95   13.21   0
  -5  -6   5  768.17   12.52   0
  -5   6   5  776.46   21.12   0
   5  -6  -5  757.56   11.89   0
   5   6  -5  767.01   17.06   0
   5   6  -5  789.21   12.74   0
   5  -6  -5  757.18   22.04   0
  -5   6   5  780.60   12.18   0
   4  -6  -5  197.08   19.37   0
  -4  -6   5  222.18    8.66   0
   4  -6  -5  197.32   11.18   0
  -4   6   5  228.40   11.03   0
   4   6  -5  209.38   11.06   0
   4   6  -5  210.04   16.52   0
   3  -6  -5   15.13   11.02   0
  -3   6   5   20.63   10.97   0
  -3  -6   5   32.71   12.03   0
   3  -6  -5   16.68   14.58   0
   3   6  -5    7.73   12.07   0
   2  -6  -5  422.26   16.48   0
   2  -6  -5  422.30   11.98   0
   2   6  -5  458.74   13.55   0
  -2  -6   5  434.08   13.45   0
  -2   6   5  417.04   12.42   0
   1  -6  -5 1974.29   17.55   0
   1   6  -5 2037.21   20.63   0
  -1  -6   5 1993.78   18.18   0
   1   6  -5 2060.78   20.55   0
   1  -6  -5 1917.66   19.24   0
   0   6  -5 1677.35   20.43   0
   0  -6  -5 1629.39   19.71   0
   0  -6  -5 1680.84   16.90   0
   0   6  -5 1646.25   17.83   0
   0  -6   5 1624.75   19.93   0
  -1  -6  -5  374.03   15.79   0
  -1   6  -5  382.88   13.13   0
   1  -6   5  371.26   16.05   0
  -1   6  -5  396.71   16.25   0
  -1  -6  -5  368.52   12.70   0
   2  -6   5 1894.58   23.68   0
  -2  -6  -5 1937.30   16.13   0
  -2   6  -5 1897.99   16.45   0
   2  -6   5 1881.47   17.10   0
  -2   6  -5 1866.41   23.83   0
  -3  -6  -5 1746.86   24.92   0
   3  -6   5 1743.44   16.16   0
  -3  -6  -5 1700.77   12.70   0
  -3   6  -5 1756.42   25.57   0
  -3   6  -5 1736.80   15.28   0
   4  -6   5 1061.97   13.58   0
  -4  -6  -5 1088.43   12.98   0
  -4  -6  -5 1095.72   21.12   0
  -4   6  -5 1076.56   21.61   0
  -4   6  -5 1065.85   12.88   0
  -5   6  -5 1060.96   20.20   0
  -5  -6  -5 1053.25   17.67   0
  -5   6  -5 1067.03   12.96   0
  -5   6  -5 1046.44   20.09   0
   5  -6   5 1056.95   13.61   0
  -5  -6  -5 1058.06   12.81   0
  -6  -6  -5  390.63   13.74   0
  -6   6  -5  398.09   10.98   0
   6  -6   5  402.88   11.58   0
  -6   6  -5  393.67   16.77   0
  -6  -6  -5  374.89   10.80   0
  -6   6  -5  397.97   15.87   0
  -7  -6  -5  410.99    8.25   0
  -7   6  -5  428.02   10.34   0
  -7  -6  -5  407.63   11.67   0
  -7   6  -5  416.25   15.49   0
   7  -6   5  419.91   10.91   0
  -7   6  -5  394.06   14.55   0
  -8   6  -5   -7.02    8.46   0
  -8  -6  -5    9.35    9.52   0
  -8  -6  -5   11.77    9.31   0
  -8   6  -5    4.39   10.62   0
  -8   6  -5    2.07   11.25   0
   8  -6   5   16.64    8.83   0
  -9  -6  -5  181.36    9.99   0
  -9   6  -5  164.69   11.24   0
  -9   6  -5  181.68   12.09   0
  -9   6  -5  184.45    8.67   0
  -9  -6  -5  188.77    9.09   0
   9  -6   5  163.33    9.03   0
 -10   6  -5   14.15    7.84   0
 -10  -6  -5    0.20    8.73   0
 -10   6  -5   13.54   11.08   0
 -10   6  -5    3.79   10.22   0
 -10  -6  -5   26.25    8.72   0
  10  -6   5   12.50    8.38   0
 -11   6  -5   19.72   10.93   0
 -11   6  -5   17.86    7.62   0
 -11   6  -5   24.15   10.36   0
 -11  -6  -5   21.93   10.42   0
  11  -6   5   11.23    8.28   0
 -11  -6  -5   11.97    5.57   0
 -12   6  -5    0.81   11.16   0
 -12   6  -5    0.85   10.60   0
 -12   6  -5   -9.06    7.93   0
 -12  -6  -5    2.37    8.48   0
 -12  -6  -5   10.23    8.68   0
  12  -6   5    8.62    8.51   0
 -12  -7   5   35.98    8.40   0
 -12   7   5   47.71   13.04   0
 -12   7   5   49.12    5.65   0
  12   7  -5   45.85    6.17   0
  12   7  -5   55.05    9.53   0
  12  -7  -5   43.52    8.39   0
  11  -7  -5   70.04    6.17   0
 -11   7   5   85.29   13.20   0
 -11  -7   5   84.97    8.35   0
 -11   7   5  105.40    7.99   0
  11   7  -5   80.29    8.47   0
  11   7  -5   88.21   11.78   0
  10   7  -5  155.33   11.76   0
 -10  -7   5  154.17    8.78   0
  10   7  -5  157.29    8.82   0
  10  -7  -5  163.90    8.83   0
 -10   7   5  142.33    6.48   0
 -10   7   5  160.97   14.30   0
   9  -7  -5  820.45    8.80   0
  -9   7   5  887.25   19.81   0
  -9  -7   5  824.97   11.03   0
  -9   7   5  848.31   10.36   0
   9   7  -5  877.35   15.16   0
   9   7  -5  866.59   10.76   0
   8   7  -5   24.30   11.28   0
  -8  -7   5   16.68    9.17   0
  -8   7   5   18.76    8.36   0
   8   7  -5   19.44    8.97   0
  -8   7   5   11.32   15.03   0
   8  -7  -5   17.35    9.50   0
   7  -7  -5   61.06    9.35   0
  -7   7   5   54.40    9.08   0
  -7   7   5   39.17   17.37   0
   7  -7  -5   43.90   18.28   0
   7   7  -5   42.70   12.45   0
   7   7  -5   60.18   10.19   0
  -7  -7   5   57.14   10.48   0
   6  -7  -5    0.32    6.91   0
  -6  -7   5    7.31   10.09   0
  -6   7   5   17.83    9.53   0
   6   7  -5    8.97   14.44   0
  -6   7   5    8.51   18.63   0
   6  -7  -5   10.94   20.57   0
   6   7  -5   15.68   10.30   0
  -5  -7   5  319.32   11.71   0
   5   7  -5  307.94   16.20   0
  -5   7   5  319.85   10.96   0
   5   7  -5  334.96   11.04   0
   5  -7  -5  295.36   10.55   0
   5  -7  -5  299.39   23.96   0
  -4   7   5  423.90   11.45   0
   4  -7  -5  421.18   11.53   0
   4  -7  -5  428.03   20.90   0
  -4  -7   5  453.42   12.30   0
   4   7  -5  471.43   12.29   0
   4   7  -5  443.06   19.12   0
   3  -7  -5  109.68   13.03   0
   3  -7  -5  101.25   17.46   0
  -3  -7   5   95.29   11.51   0
  -3   7   5  107.85   10.70   0
   3   7  -5  110.53   17.66   0
   3   7  -5  119.32   11.49   0
   2  -7  -5 1134.15   13.44   0
   2  -7  -5 1118.01   19.24   0
   2  -7  -5 1172.78   18.99   0
  -2   7   5 1146.43   15.67   0
   2   7  -5 1202.56   21.98   0
  -2  -7   5 1153.32   14.98   0
   2   7  -5 1208.04   14.99   0
   1  -7  -5 5340.37   26.80   0
   1  -7  -5 5604.17   26.03   0
  -1  -7   5 5682.05   24.88   0
   1  -7  -5 5708.65   26.85   0
   1   7  -5 5765.65   30.82   0
   1   7  -5 5852.60   26.48   0
   0   7  -5  471.61   12.51   0
   0  -7  -5  452.63   14.54   0
   0  -7  -5  478.21   13.89   0
   0  -7   5  485.40   15.22   0
   0   7  -5  480.42   15.26   0
  -1   7  -5   51.28   14.37   0
   1  -7   5   48.32   14.06   0
  -1   7  -5   46.92   11.13   0
  -1  -7  -5   51.12   13.63   0
  -1  -7  -5   45.56   10.67   0
  -2  -7  -5  251.22   17.38   0
  -2  -7  -5  273.83   12.01   0
   2  -7   5  259.75   18.18   0
   2  -7   5  253.16   12.40   0
  -2   7  -5  271.99   18.31   0
  -2   7  -5  260.81   11.49   0
  -3   7  -5  872.18   12.85   0
  -3   7  -5  869.01   21.52   0
   3  -7   5  854.62   13.59   0
  -3  -7  -5  870.79   21.64   0
  -3  -7  -5  852.96   13.04   0
  -4  -7  -5  552.83   18.55   0
   4  -7   5  527.24   13.19   0
  -4   7  -5  536.30   11.58   0
  -4   7  -5  547.78   22.62   0
  -4  -7  -5  557.23   12.61   0
  -5   7  -5  610.94   11.73   0
  -5  -7  -5  596.81   18.01   0
  -5   7  -5  615.06   21.18   0
  -5   7  -5  604.97   22.97   0
  -5  -7  -5  603.43   11.83   0
   5  -7   5  591.01   12.70   0
  -6  -7  -5  399.59   15.86   0
  -6   7  -5  404.74   18.66   0
  -6   7  -5  394.14   10.33   0
  -6  -7  -5  388.91   10.84   0
   6  -7   5  392.01   11.00   0
  -6   7  -5  409.70   19.02   0
  -7   7  -5  405.39   17.42   0
  -7   7  -5  424.17   10.22   0
  -7  -7  -5  418.53   10.16   0
  -7   7  -5  396.46   16.95   0
   7  -7   5  391.49    8.24   0
  -7  -7  -5  420.88   13.27   0
  -8   7  -5   29.73   13.53   0
  -8  -7  -5   30.47    8.63   0
  -8  -7  -5   23.17   11.09   0
   8  -7   5   19.44    9.07   0
  -8   7  -5   24.96    8.08   0
  -8   7  -5   26.60   12.47   0
  -9  -7  -5   18.64   11.15   0
  -9  -7  -5   34.01    8.59   0
  -9   7  -5   32.85   12.70   0
  -9   7  -5   30.27    7.88   0
   9  -7   5   41.78    5.94   0
  -9   7  -5   24.88   12.26   0
 -10   7  -5    3.79   12.57   0
 -10   7  -5   -2.19    7.72   0
 -10   7  -5    6.49   12.46   0
  10  -7   5    4.74    8.34   0
 -10  -7  -5   -3.32   10.44   0
 -10  -7  -5   16.66    8.74   0
 -11   7  -5   92.73   12.47   0
 -11  -7  -5  101.61    9.05   0
 -11   7  -5  107.49    8.17   0
  11  -7   5   94.37    8.79   0
 -11   7  -5   98.41   11.43   0
 -11  -7  -5  103.58    8.62   0
  12   8  -5    8.00   13.14   0
 -12  -8   5    2.69    8.32   0
  12   8  -5    4.26    5.96   0
 -12   8   5    9.60   15.39   0
 -12   8   5    8.97    7.60   0
  12  -8  -5   11.88    8.15   0
 -11  -8   5  164.92    8.68   0
 -11   8   5  151.22   17.61   0
  11   8  -5  133.37   13.37   0
 -11   8   5  152.62    8.60   0
  11  -8  -5  133.19    8.67   0
  11   8  -5  153.31    8.54   0
 -10  -8   5   47.17    8.23   0
  10  -8  -5   27.72    8.75   0
  10   8  -5   39.21    8.14   0
 -10   8   5   52.97    8.14   0
  10   8  -5   31.38   11.62   0
 -10   8   5   42.92   18.06   0
  -9  -8   5   52.76    9.01   0
   9   8  -5   48.04   13.26   0
   9   8  -5   49.43    8.78   0
  -9   8   5   41.91    8.31   0
   9  -8  -5   45.41    8.69   0
   8   8  -5   12.73    9.63   0
   8  -8  -5   20.85    8.81   0
  -8  -8   5   -7.15    8.76   0
  -8   8   5   14.07    5.82   0
   8   8  -5   13.62   15.02   0
  -7   8   5  283.35    9.91   0
  -7  -8   5  261.50    7.93   0
   7  -8  -5  246.59   10.03   0
   7   8  -5  250.27   10.16   0
   7   8  -5  284.03   17.01   0
   6  -8  -5  136.09   10.21   0
  -6  -8   5  118.37   10.56   0
  -6   8   5  141.27   10.26   0
   6   8  -5  129.27   10.35   0
   6   8  -5  134.43   20.09   0
  -5  -8   5  199.14   11.93   0
  -5   8   5  197.96   10.42   0
   5  -8  -5  191.00   10.61   0
   5   8  -5  186.02   11.10   0
   5   8  -5  203.37   25.54   0
  -4  -8   5  156.38   11.60   0
  -4   8   5  150.91   10.39   0
   4  -8  -5  155.28   10.11   0
   4  -8  -5  144.00   24.14   0
   4  -8  -5  155.97   24.13   0
   4   8  -5  154.13   24.98   0
   4   8  -5  154.79   11.91   0
   4   8  -5  147.92   23.54   0
   3  -8  -5  132.51   12.66   0
  -3   8   5  160.06   10.57   0
  -3  -8   5  146.29   14.04   0
   3  -8  -5  138.38   16.49   0
   3  -8  -5  146.55   16.08   0
   3   8  -5  170.95   11.12   0
   3   8  -5  150.16   17.88   0
   2   8  -5  167.75   16.26   0
   2  -8  -5  150.43   10.17   0
  -2   8   5  149.62   12.92   0
   2  -8  -5  154.12   16.26   0
   2  -8  -5  149.41   14.20   0
  -2  -8   5  160.71   11.55   0
   2   8  -5  169.21   13.74   0
   1  -8  -5    2.83    9.50   0
  -1  -8   5    6.52   11.09   0
   1   8  -5    3.87   11.15   0
   1  -8  -5    0.01   10.62   0
   1   8  -5    1.70   13.75   0
   1  -8  -5    6.89   10.26   0
   0  -8  -5  354.13   14.13   0
   0   8  -5  383.95   12.77   0
   0  -8  -5  369.26   13.83   0
   0  -8   5  368.32   12.74   0
   0   8  -5  367.89   12.03   0
  -1   8  -5  222.32   13.45   0
  -1  -8  -5  199.84   14.10   0
  -1  -8  -5  213.89   11.09   0
   1  -8   5  220.14   15.14   0
  -1   8  -5  223.68   14.32   0
  -2   8  -5  136.17   10.54   0
   2  -8   5  139.39   16.55   0
  -2   8  -5  139.70   16.46   0
  -2  -8  -5  138.56   10.89   0
   2  -8   5  129.93   12.04   0
  -2  -8  -5  132.33   16.94   0
  -3   8  -5  306.17   20.47   0
  -3   8  -5  297.03   10.72   0
  -3  -8  -5  287.15   21.06   0
   3  -8   5  287.90   11.68   0
  -3  -8  -5  310.12   22.78   0
  -3  -8  -5  305.29   11.45   0
  -4  -8  -5   30.70   21.27   0
  -4   8  -5   21.07   10.40   0
  -4   8  -5   28.17   28.72   0
  -4  -8  -5   28.02   19.54   0
   4  -8   5   35.89   11.11   0
  -4  -8  -5   45.50   10.80   0
  -5   8  -5  999.28   12.60   0
  -5  -8  -5  994.53   12.87   0
  -5  -8  -5  975.76   24.08   0
   5  -8   5  998.50   13.32   0
  -6  -8  -5  244.62   16.36   0
  -6  -8  -5  224.43   10.56   0
  -6   8  -5  252.12    9.95   0
   6  -8   5  252.86   10.70   0
  -7   8  -5   16.56    6.07   0
  -7  -8  -5    8.28    9.48   0
   7  -8   5   10.00    9.24   0
  -7  -8  -5   14.25   12.59   0
  -8   8  -5  154.38    8.59   0
  -8   8  -5  158.77   20.02   0
  -8  -8  -5  160.50   13.56   0
  -8   8  -5  155.94   20.08   0
  -8  -8  -5  132.17    9.08   0
   8  -8   5  161.31    9.86   0
  -9   8  -5    9.32   16.79   0
  -9   8  -5    8.73    8.25   0
  -9   8  -5    7.25   15.97   0
  -9  -8  -5   10.08   10.66   0
   9  -8   5    7.47    8.83   0
  -9  -8  -5   25.37    8.10   0
 -10   8  -5  100.97   16.06   0
 -10  -8  -5  102.82   11.11   0
 -10   8  -5   98.73   15.90   0
  10  -8   5  105.84    8.81   0
 -10   8  -5   94.63    8.47   0
 -10  -8  -5  103.02    8.41   0
 -11  -8  -5   58.88    6.02   0
 -11   8  -5   84.25    8.23   0
 -11  -8  -5   76.86   11.17   0
 -11   8  -5   82.52   14.99   0
 -11   8  -5   80.54   15.88   0
  11  -8   5   73.95    8.87   0
 -11   9   5   16.38    7.88   0
  11   9  -5   25.56    8.29   0
  11  -9  -5    3.90    8.88   0
 -11  -9   5    9.98    8.48   0
 -10  -9   5   29.59    8.41   0
  10  -9  -5    8.40    8.39   0
  10   9  -5   29.82    8.44   0
 -10   9   5   18.30    8.26   0
   9  -9  -5  103.24    9.04   0
  -9  -9   5  105.37    8.84   0
  -9   9   5   98.05    8.81   0
   9   9  -5  128.12    9.00   0
  -8  -9   5   56.33    9.22   0
  -8   9   5   51.82    8.62   0
   8   9  -5   54.35    6.45   0
   8  -9  -5   60.73    9.17   0
  -7   9   5   45.41    8.93   0
   7  -9  -5   29.14    6.43   0
  -7  -9   5   35.39    9.38   0
   7   9  -5   38.30    9.31   0
  -6  -9   5  470.04   11.20   0
  -6   9   5  464.21    9.77   0
   6   9  -5  464.78   11.03   0
   6  -9  -5  453.57   10.68   0
   5   9  -5   16.35   10.08   0
  -5  -9   5   20.46   10.60   0
   5  -9  -5   10.79    9.82   0
  -5   9   5    0.47    9.15   0
   4   9  -5 1248.53   13.09   0
  -4   9   5 1165.48   14.07   0
   4  -9  -5 1183.15   14.38   0
  -4  -9   5 1191.13   13.21   0
   3  -9  -5  951.67   14.21   0
   3  -9  -5  954.44   23.30   0
  -3  -9   5 1006.19   15.05   0
   3   9  -5  999.22   29.89   0
   3  -9  -5  996.64   22.98   0
   3   9  -5  993.82   30.09   0
   3   9  -5 1043.62   13.09   0
  -3   9   5  978.14   12.93   0
   2  -9  -5   86.96   10.05   0
   2  -9  -5   83.46   15.45   0
  -2  -9   5   80.25   11.36   0
   2  -9  -5   88.54   15.25   0
  -2   9   5   91.16   10.41   0
   2   9  -5   83.28   10.26   0
   2   9  -5   87.59   14.84   0
   1  -9  -5 2687.78   20.12   0
   1   9  -5 2798.21   22.63   0
   1  -9  -5 2645.10   21.22   0
  -1  -9   5 2800.07   19.15   0
   1  -9  -5 2796.00   19.87   0
   1   9  -5 2820.04   20.61   0
   0  -9  -5  184.90   13.10   0
   0   9  -5  204.59   13.79   0
   0   9  -5  184.41   13.09   0
   0  -9   5  191.38   12.03   0
   0  -9  -5  201.77   11.35   0
  -1  -9  -5  330.34   14.33   0
  -1   9  -5  352.27   13.68   0
  -1  -9  -5  345.56   11.94   0
   1  -9   5  335.08   14.99   0
  -1   9  -5  359.18   14.73   0
  -2   9  -5 1856.91   25.22   0
  -2   9  -5 1816.57   14.88   0
   2  -9   5 1779.99   24.17   0
  -2  -9  -5 1760.70   28.72   0
  -2  -9  -5 1804.94   15.13   0
  -3   9  -5 1017.49   12.62   0
   3  -9   5 1022.10   15.64   0
  -3   9  -5 1035.24   28.79   0
  -3  -9  -5  992.36   12.91   0
   4  -9   5   14.35   10.86   0
  -4   9  -5    5.02    9.39   0
  -4  -9  -5   16.31   10.64   0
  -5   9  -5  171.38    9.32   0
  -5  -9  -5  145.63   10.23   0
   5  -9   5  150.48   10.55   0
   6  -9   5   46.57    9.75   0
  -6  -9  -5   76.37    9.57   0
  -6   9  -5   50.25    6.68   0
  -7  -9  -5  131.96    9.12   0
  -7   9  -5  119.81    9.02   0
  -7  -9  -5  123.74   20.29   0
   7  -9   5  117.71    9.73   0
  -8   9  -5  -12.47    8.82   0
  -8  -9  -5   -4.34   15.70   0
   8  -9   5    1.09    9.39   0
  -8  -9  -5   24.91    8.89   0
  -9  -9  -5   40.53   13.96   0
   9  -9   5   40.65    8.89   0
  -9   9  -5   50.70    8.64   0
  -9  -9  -5   32.09    8.57   0
 -10   9  -5    5.76    7.79   0
 -10  -9  -5   11.69   12.27   0
  10  -9   5   10.91    8.55   0
 -10  -9  -5    7.02    5.77   0
 -11 -10   5   44.66    8.37   0
 -11  10   5   30.29    8.26   0
  11  10  -5    4.09    8.42   0
  11 -10  -5   32.48    8.78   0
 -10 -10   5  287.40    9.43   0
 -10  10   5  299.09    9.16   0
  10  10  -5  291.05    7.21   0
  10 -10  -5  280.85    9.50   0
  -9  10   5   11.88    8.26   0
   9 -10  -5   26.82    8.75   0
   9  10  -5   12.57    6.34   0
  -9 -10   5   18.13    8.69   0
  -8  10   5  756.15   10.20   0
   8  10  -5  741.89    9.03   0
  -8 -10   5  732.82    8.90   0
   8 -10  -5  750.45   10.53   0
  -7  10   5   97.66    8.77   0
  -7 -10   5  104.70    9.43   0
   7 -10  -5  104.88    9.04   0
   7  10  -5  102.63    9.49   0
  -6  10   5  101.04    9.01   0
  -6 -10   5   97.75    9.62   0
   6  10  -5  118.13    9.37   0
   6 -10  -5  107.78    9.16   0
   5 -10  -5  435.26   10.38   0
  -5  10   5  445.21   10.43   0
  -5 -10   5  437.43   10.63   0
   5  10  -5  490.99   11.06   0
  -4 -10   5 1072.24   13.30   0
   4 -10  -5 1076.55   12.42   0
   4  10  -5 1076.17   12.90   0
  -4  10   5 1052.59   12.63   0
   3 -10  -5  127.08   10.33   0
   3 -10  -5  135.46   17.74   0
  -3  10   5  132.86   10.14   0
  -3 -10   5  142.81   10.80   0
   3  10  -5  133.79   10.81   0
   3 -10  -5  134.11   19.68   0
   2 -10  -5  140.61   13.54   0
   2  10  -5  147.79   16.71   0
  -2  10   5  135.69   12.29   0
  -2 -10   5  156.39   11.24   0
   2 -10  -5  136.15   10.31   0
   2  10  -5  154.34   11.02   0
   2 -10  -5  146.20   13.65   0
   1  10  -5   34.88   10.56   0
   1 -10  -5   38.94   11.49   0
   1  10  -5   32.36   12.25   0
   1 -10  -5   44.35   12.47   0
   1 -10  -5   47.69   12.30   0
  -1 -10   5   29.13   10.81   0
   0  10  -5   87.70   10.42   0
   0  10  -5   95.01   12.21   0
   0 -10  -5   83.06   12.54   0
   0 -10   5   92.06   13.33   0
   0 -10  -5  100.75   12.70   0
  -1  10  -5  288.53   10.85   0
  -1 -10  -5  286.33   16.06   0
  -1  10  -5  294.78   14.70   0
   1 -10   5  283.70   14.40   0
  -1 -10  -5  293.13   13.66   0
  -2  10  -5  282.32   12.82   0
  -2 -10  -5  274.77   25.34   0
   2 -10   5  273.23   16.97   0
  -2  10  -5  292.40   16.30   0
  -2 -10  -5  260.98   11.25   0
   3 -10   5  530.76   11.72   0
  -3 -10  -5  547.52   11.27   0
  -3  10  -5  516.83   12.62   0
   4 -10   5  242.11   10.82   0
  -4 -10  -5  237.20   10.16   0
  -4  10  -5  241.52    9.73   0
  -5  10  -5   70.30    8.95   0
   5 -10   5   68.26    9.74   0
  -5 -10  -5   66.06    9.46   0
  -6  10  -5  633.90   10.36   0
  -6 -10  -5  674.64   10.77   0
   6 -10   5  688.68   11.44   0
  -7 -10  -5   11.32    8.95   0
  -7  10  -5    7.95    8.24   0
   7 -10   5    8.72    9.02   0
   8 -10   5  281.33    9.78   0
  -8  10  -5  259.26    8.98   0
  -8 -10  -5  259.36    9.25   0
   9 -10   5   26.18    8.42   0
  -9  10  -5   -3.27    6.04   0
  -9 -10  -5   10.75    8.03   0
 -10 -10  -5  183.85    8.87   0
 -10  10  -5  145.71    6.50   0
  10 -10   5  162.08    9.21   0
  10  11  -5  119.30    8.97   0
 -10  11   5  139.60    8.67   0
 -10 -11   5   97.89    9.13   0
  10 -11  -5  106.65    8.90   0
  -9 -11   5   67.66    8.40   0
  -9  11   5   70.45    8.76   0
   9  11  -5   67.51    8.61   0
   9 -11  -5   70.50    8.53   0
   8  11  -5    8.39    6.32   0
  -8  11   5    6.55    8.61   0
   8 -11  -5    5.45    8.36   0
  -8 -11   5   27.72    8.56   0
   7 -11  -5  161.70    9.37   0
  -7 -11   5  146.24    9.35   0
  -7  11   5  141.91    9.09   0
   7  11  -5  160.25    9.21   0
  -6  11   5    5.07    8.62   0
  -6 -11   5  -14.34    6.09   0
   6  11  -5   28.88    8.72   0
   6 -11  -5    5.77    8.90   0
   5 -11  -5   53.73    9.06   0
  -5  11   5   44.06    8.55   0
  -5 -11   5   44.16    9.50   0
   5  11  -5   36.18    9.19   0
   4 -11  -5  716.10   12.65   0
  -4 -11   5  732.66   11.66   0
   4  11  -5  756.58   11.76   0
  -4  11   5  718.92   11.13   0
  -3  11   5  308.35   10.23   0
   3 -11  -5  321.98   19.53   0
   3  11  -5  347.08   10.57   0
   3 -11  -5  335.96   17.52   0
   3 -11  -5  336.93   10.10   0
  -3 -11   5  328.70   10.46   0
   2 -11  -5  329.77   12.56   0
   2  11  -5  346.77   16.84   0
   2 -11  -5  340.60   15.46   0
   2 -11  -5  329.44   13.81   0
  -2  11   5  343.48   12.07   0
   2  11  -5  351.49   12.28   0
  -2 -11   5  351.97   13.46   0
   1 -11  -5  640.78   14.71   0
  -1 -11   5  656.58   14.30   0
   1 -11  -5  651.82   13.96   0
   1 -11  -5  613.11   14.81   0
   1  11  -5  653.16   16.19   0
   1  11  -5  664.01   13.78   0
   0 -11  -5  990.22   16.38   0
   0  11  -5 1038.70   15.72   0
   0 -11   5 1030.67   16.24   0
   0 -11  -5  999.64   15.16   0
   0  11  -5 1041.22   15.77   0
  -1 -11  -5  899.28   19.12   0
   1 -11   5  889.89   16.33   0
  -1  11  -5  900.36   12.91   0
  -1  11  -5  913.56   15.94   0
  -1 -11  -5  890.34   12.08   0
  -2  11  -5    8.71    9.20   0
   2 -11   5   -1.24   15.56   0
  -2  11  -5    2.54   13.25   0
  -2 -11  -5    3.83    9.84   0
  -3  11  -5  840.94   11.48   0
  -3 -11  -5  843.36   11.96   0
   4 -11   5    3.63    9.37   0
  -4  11  -5   -1.96    8.58   0
  -4 -11  -5    1.51    9.49   0
  -5  11  -5  280.55    9.91   0
  -5 -11  -5  294.54   10.10   0
   5 -11   5  265.59   10.69   0
  -6  11  -5    7.84    8.59   0
  -6 -11  -5   23.60    8.98   0
   6 -11   5   15.28    9.20   0
  -7  11  -5    2.33    8.44   0
   7 -11   5    5.59    8.68   0
  -7 -11  -5    7.64    8.56   0
  -8  11  -5   76.11    8.56   0
  -8 -11  -5   89.32    8.97   0
   8 -11   5   93.79    9.14   0
   9 -11   5   35.75    9.01   0
  -9  11  -5   15.02    6.05   0
  -9 -11  -5   28.19    8.68   0
   9 -12  -5   -2.59    8.73   0
  -9  12   5   -0.14    8.15   0
  -9 -12   5    4.14    8.77   0
   9  12  -5    1.77    8.51   0
  -8  12   5   16.32    8.15   0
  -8 -12   5   -9.28    8.46   0
   8  12  -5   16.45    8.90   0
   8 -12  -5   -1.63    8.38   0
  -7 -12   5  138.01    9.33   0
   7  12  -5  137.66    9.30   0
  -7  12   5  131.92    8.76   0
   7 -12  -5  127.38    8.90   0
  -6  12   5  154.01    8.92   0
  -6 -12   5  173.74    9.40   0
   6  12  -5  161.16    9.16   0
   6 -12  -5  165.83    9.66   0
   5 -12  -5  141.83    9.50   0
  -5 -12   5  143.51    9.50   0
  -5  12   5  147.18    9.34   0
   5  12  -5  152.25    9.33   0
  -4  12   5   36.79   10.91   0
   4  12  -5   40.81    9.01   0
  -4 -12   5   51.69    9.69   0
   4 -12  -5   49.96    9.02   0
   3 -12  -5   15.65   18.26   0
   3 -12  -5   13.15    8.78   0
   3 -12  -5   11.79   18.68   0
  -3 -12   5    9.62    9.12   0
   3  12  -5   12.24    8.87   0
  -3  12   5   10.59   10.76   0
   2  12  -5   23.70   17.95   0
   2 -12  -5   27.69   11.35   0
  -2 -12   5   21.96    9.36   0
   2  12  -5   27.38    9.00   0
   2 -12  -5   18.04   13.51   0
   2 -12  -5   34.73   13.42   0
   1 -12  -5   12.22   11.23   0
   1  12  -5    2.95   12.55   0
   1 -12  -5   10.02   10.43   0
  -1 -12   5    4.13    9.54   0
   1  12  -5    0.66   11.70   0
   1 -12  -5    4.98   11.26   0
   0  12  -5    2.76   10.46   0
   0 -12  -5   10.70   12.82   0
   0  12  -5    1.70   10.95   0
   0 -12   5    0.55   12.00   0
   0 -12  -5    8.43   11.75   0
   1 -12   5   39.68   13.49   0
  -1  12  -5   36.31    8.97   0
  -1 -12  -5   28.95    8.94   0
  -1  12  -5   38.89   11.80   0
  -1 -12  -5   38.98   17.37   0
  -2 -12  -5  106.64    9.31   0
  -2  12  -5   98.67   10.74   0
   2 -12   5  101.92   16.16   0
  -3 -12  -5  236.32    9.89   0
  -3  12  -5  244.17   10.08   0
  -4  12  -5   65.14   11.02   0
  -4 -12  -5   42.95    9.47   0
  -5  12  -5    6.10    8.46   0
  -5 -12  -5    9.15    8.72   0
   5 -12   5   11.35    9.22   0
  -6  12  -5  232.86    9.30   0
   6 -12   5  243.94    9.82   0
  -6 -12  -5  245.06    9.28   0
  -7  12  -5   31.59    8.31   0
  -7 -12  -5   41.11    8.66   0
   7 -12   5    9.63    8.67   0
  -8 -12  -5    4.68    8.28   0
  -8  12  -5   14.54    8.38   0
   8 -12   5   15.26    8.61   0
  -8 -13   5   -4.65    8.72   0
  -8  13   5    6.93    8.42   0
   8 -13  -5   -3.93    8.59   0
   8  13  -5    3.18    8.78   0
  -7 -13   5  116.59    9.01   0
   7 -13  -5   99.90    9.09   0
   7  13  -5  104.09    8.74   0
  -7  13   5   94.33    8.52   0
   6 -13  -5   27.85    8.72   0
  -6 -13   5   49.80    9.00   0
   6  13  -5   36.49    8.87   0
  -6  13   5   31.28    8.64   0
  -5 -13   5  143.52    9.52   0
   5 -13  -5  157.47    9.19   0
  -5  13   5  157.73    9.04   0
   5  13  -5  150.36    9.52   0
  -4 -13   5   28.03    8.84   0
  -4  13   5   11.44    8.73   0
   4 -13  -5   30.29    8.82   0
   4  13  -5   -3.69    8.85   0
   3 -13  -5   17.22   11.11   0
  -3 -13   5   -0.42    9.28   0
   3  13  -5    5.26    9.10   0
  -3  13   5    6.04    8.50   0
   2 -13  -5   12.59   13.02   0
   2 -13  -5   13.63   11.54   0
  -2 -13   5    7.03   11.08   0
   2 -13  -5   15.32   13.07   0
   2  13  -5   10.32    8.81   0
   1 -13  -5  473.02   13.42   0
   1  13  -5  461.37   16.17   0
   1 -13  -5  434.35   13.09   0
   1  13  -5  481.37   12.84   0
  -1 -13   5  451.23   11.96   0
   1 -13  -5  463.32   13.01   0
   0 -13  -5   14.70   11.28   0
   0 -13  -5   23.41   10.61   0
   0 -13  -5   11.08   12.68   0
   0  13  -5   -1.29   11.14   0
   0  13  -5    0.16   10.58   0
   0 -13   5    3.53   11.90   0
   1 -13   5   95.26   13.55   0
  -1 -13  -5   91.23   11.51   0
  -1  13  -5   98.06   10.94   0
   2 -13   5    6.74   17.38   0
  -2 -13  -5   15.99   10.96   0
  -2  13  -5    8.57    8.54   0
  -3  13  -5    3.95    8.47   0
  -3 -13  -5   16.22    8.87   0
  -4  13  -5    2.00    8.24   0
  -4 -13  -5   23.57   10.93   0
  -5  13  -5  121.94   10.71   0
  -5 -13  -5  148.54    9.22   0
  -6 -13  -5    6.77    8.84   0
  -6  13  -5   -4.89    8.93   0
   6 -13   5   16.80    8.42   0
  -7  13  -5   59.86    8.62   0
   7 -13   5   35.52    9.11   0
  -7 -13  -5   56.47    8.79   0
   7 -14  -5    0.23    8.66   0
  -7 -14   5    5.62    8.83   0
   7  14  -5   14.14    8.62   0
  -7  14   5   18.14    8.62   0
  -6  14   5    0.91    8.23   0
  -6 -14   5   19.99    8.84   0
   6  14  -5    7.41   11.01   0
   6 -14  -5   10.19    8.39   0
  -5 -14   5  136.99    9.29   0
  -5  14   5  106.21   11.03   0
   5 -14  -5  131.46    9.27   0
   5  14  -5  129.68    9.16   0
  -4 -14   5   16.51   10.97   0
   4 -14  -5    3.02    8.76   0
  -4  14   5   -7.00    9.95   0
   4  14  -5   19.88    8.56   0
  -3 -14   5  226.27   11.84   0
   3 -14  -5  235.53    9.81   0
   3  14  -5  251.27    9.97   0
   2 -14  -5   78.19   15.34   0
  -2 -14   5   74.28   11.74   0
   2 -14  -5   89.03   15.36   0
   2 -14  -5   95.48   11.79   0
   2  14  -5   87.74    9.22   0
   1 -14  -5   20.57   12.65   0
   1  14  -5   15.31    8.81   0
   1 -14  -5   12.49   11.09   0
  -1 -14   5   15.73   11.16   0
   1  14  -5   18.57   13.10   0
   1 -14  -5   10.22   11.22   0
   0 -14  -5  376.73   16.26   0
   0 -14  -5  349.11   12.54   0
   0 -14  -5  343.01   12.54   0
   0  14  -5  345.04   12.56   0
   0 -14   5  368.99   13.22   0
  -1 -14  -5   28.87    8.75   0
  -1  14  -5    9.34   10.33   0
   1 -14   5   17.37   12.85   0
  -2 -14  -5  150.21   11.49   0
  -2  14  -5  144.32   10.80   0
   2 -14   5  132.30   22.68   0
  -3  14  -5  263.97    9.78   0
  -3 -14  -5  250.48    9.80   0
  -4  14  -5   26.86    8.44   0
  -4 -14  -5   19.33    8.62   0
  -5 -14  -5  436.17    9.92   0
  -5  14  -5  420.22   10.04   0
  -6  14  -5   -0.62    8.36   0
  -6 -14  -5   -3.14    9.10   0
  -5  15   5    6.91    8.43   0
   5 -15  -5   11.31   10.63   0
   5  15  -5    6.23    8.38   0
  -5 -15   5    9.38   10.46   0
  -4 -15   5   40.40    8.74   0
   4  15  -5   36.99    8.70   0
  -4  15   5   40.06   10.54   0
   4 -15  -5   46.21    8.99   0
  -3 -15   5   90.08    9.30   0
   3  15  -5   98.18    9.01   0
   3 -15  -5   88.77   11.36   0
   2 -15  -5    2.49   14.46   0
   2 -15  -5    6.14   14.59   0
  -2 -15   5   -1.09   10.89   0
   2 -15  -5   20.02   11.08   0
   1 -15  -5  102.56   11.86   0
   1  15  -5   93.58   16.87   0
   1 -15  -5   89.89   13.42   0
  -1 -15   5   88.96   11.66   0
   1 -15  -5   96.66   11.06   0
   0 -15  -5   78.24   11.38   0
   0 -15  -5   83.33   11.28   0
   0  15  -5   90.44   12.46   0
   0 -15   5   97.65   11.23   0
  -1  15  -5   16.77   10.61   0
   1 -15   5   19.68   13.13   0
  -1 -15  -5   30.04   10.92   0
  -2  15  -5  374.19   12.31   0
  -2 -15  -5  347.51   12.21   0
  -3 -15  -5   41.87   10.57   0
  -3  15  -5   40.88   10.73   0
  -4  15  -5   -4.12   10.44   0
  -4 -15  -5  -10.21    8.86   0
   3 -16  -5    2.64   11.05   0
  -3 -16   5   -0.43   11.16   0
   2 -16  -5   -1.36   18.82   0
   2 -16  -5    5.52   18.93   0
  -2 -16   5    5.77   11.15   0
   2 -16  -5   -0.12   11.30   0
   1 -16  -5   -2.37   12.90   0
   1 -16  -5    7.68   12.85   0
   1 -16  -5    0.82   12.70   0
  -1 -16   5    4.98   11.39   0
   0 -16   5   -5.24   12.73   0
   0  16  -5    5.61   11.59   0
   0 -16  -5    8.72   10.69   0
   0 -16  -5   -5.83   12.72   0
  -1  16  -5   11.06   12.06   0
  -1 -16  -5   -4.74   10.58   0
  -1 -16  -5   -2.59    8.63   0
   1 -16   5    3.13   14.29   0
  -2  16  -5   14.18   10.54   0
  -2 -16  -5   21.95   10.94   0
  13   0  -6    4.56    8.57   0
 -13   0   6    6.17    8.25   0
 -13   0   6  -10.47    9.44   0
  13   0  -6    6.89    8.68   0
 -12   0   6  524.30    9.91   0
  12   0  -6  488.26   10.16   0
  12   0  -6  533.13   10.21   0
 -12   0   6  518.74   10.60   0
 -11   0   6   11.23    8.54   0
 -11   0   6   11.46    9.17   0
  11   0  -6   16.74    8.85   0
  11   0  -6    7.95    9.00   0
  10   0  -6  512.27   11.01   0
 -10   0   6  514.32   10.18   0
 -10   0   6  511.82   11.12   0
  10   0  -6  507.51    9.94   0
   9   0  -6    5.44   10.04   0
  -9   0   6    6.08   10.82   0
  -9   0   6   -0.28    9.51   0
   9   0  -6   10.06    9.88   0
  -8   0   6   52.75    7.26   0
   8   0  -6   59.69   10.41   0
  -8   0   6   49.88   10.47   0
   8   0  -6   49.14   10.81   0
  -7   0   6    0.07    9.83   0
  -7   0   6   -2.96   11.22   0
   7   0  -6   -3.69   11.02   0
   7   0  -6   13.04   10.06   0
  -6   0   6 5125.49   21.17   0
   6   0  -6 5073.88   21.32   0
  -6   0   6 5104.32   22.50   0
   6   0  -6 5066.82   22.19   0
   5   0  -6   15.28   13.19   0
   5   0  -6   22.82   11.32   0
  -5   0   6   -2.47   11.52   0
  -5   0   6   11.09   13.05   0
   4   0  -6 2107.72   18.95   0
  -4   0   6 2103.16   17.79   0
  -4   0   6 2134.55   18.88   0
   4   0  -6 2095.47   18.05   0
   3   0  -6    6.33   15.44   0
  -3   0   6    6.81   14.73   0
   3   0  -6   -4.84   14.27   0
  -2   0   6  300.85   19.51   0
   2   0  -6  272.27   20.45   0
   1   0  -6    1.25   21.56   0
  -1   0   6   12.11   21.66   0
   0   0   6 8523.68   38.64   0
   1   0   6   17.60   18.18   0
  -1   0  -6    3.10   18.54   0
  -2   0  -6 1663.22   18.54   0
  -3   0  -6   10.16   13.45   0
  -4   0  -6  793.66   14.56   0
  -5   0  -6    2.03   11.70   0
  -5   0  -6    2.62   11.72   0
   5   0   6    0.86   11.73   0
  -6   0  -6   46.71   11.12   0
   6   0   6   63.06   11.45   0
  -6   0  -6   43.42   11.03   0
  -7   0  -6    1.28   10.62   0
  -7   0  -6   16.53   10.73   0
   7   0   6    0.56   11.37   0
  -8   0  -6  895.89   12.78   0
   8   0   6  871.99   12.72   0
  -8   0  -6  886.35   12.25   0
  -9   0  -6   -5.89    9.46   0
  -9   0  -6  -16.44    9.02   0
   9   0   6    6.77    9.59   0
  10   0   6  186.52    9.60   0
 -10   0  -6  178.70    9.81   0
 -10   0  -6  166.35    9.26   0
  11   0   6    4.85    8.96   0
 -11   0  -6   -2.03    9.09   0
 -11   0  -6    3.91    8.61   0
 -12   0  -6   40.52    9.15   0
 -12   0  -6   41.86    8.65   0
  12   0   6   52.91    8.98   0
 -13   1   6  129.62    9.76   0
 -13   1   6  146.59    8.63   0
 -13  -1   6  147.28    8.98   0
  13  -1  -6  124.59    6.55   0
  13  -1  -6  159.72    8.97   0
 -13  -1   6  154.32    9.86   0
  13   1  -6  118.45    9.28   0
  13   1  -6  141.49    9.03   0
  12  -1  -6  221.70    9.40   0
 -12  -1   6  198.27    8.93   0
  12   1  -6  209.93    9.33   0
  12   1  -6  199.23    9.39   0
 -12   1   6  220.28   11.59   0
 -12  -1   6  220.72    9.40   0
 -12   1   6  220.27    9.21   0
  12  -1  -6  211.89    9.66   0
 -11  -1   6   13.47    8.81   0
 -11   1   6   10.49   11.60   0
 -11  -1   6   15.25    8.46   0
 -11   1   6    8.48    8.64   0
  11  -1  -6   28.01    9.17   0
  11   1  -6   21.65    9.45   0
  11  -1  -6   25.35    8.61   0
  11   1  -6   29.00    8.84   0
  10   1  -6  527.14   10.44   0
  10   1  -6  524.34   10.55   0
  10  -1  -6  545.54   11.12   0
  10  -1  -6  544.69   10.32   0
 -10  -1   6  520.76   11.23   0
 -10   1   6  537.14   11.25   0
 -10  -1   6  532.07   10.30   0
 -10   1   6  491.59    9.92   0
  -9  -1   6    7.24    9.51   0
  -9   1   6   15.40   10.27   0
  -9  -1   6   -5.20   11.12   0
   9   1  -6   18.47   10.94   0
   9  -1  -6   16.66    9.74   0
   9  -1  -6    1.82    9.97   0
  -9   1   6   10.61    9.54   0
   9   1  -6    7.71    9.37   0
   8  -1  -6  995.36   12.65   0
   8   1  -6  975.17   13.24   0
  -8   1   6  985.75   13.28   0
  -8  -1   6  979.58   13.81   0
  -8   1   6  997.63   12.55   0
   8  -1  -6  976.01   12.80   0
   8   1  -6 1007.02   11.99   0
  -8  -1   6  990.99   12.16   0
  -7   1   6  291.17    7.75   0
   7  -1  -6  306.07   10.77   0
   7   1  -6  296.40   11.89   0
  -7  -1   6  313.45   12.05   0
  -7  -1   6  311.51   11.11   0
   7  -1  -6  296.05   11.88   0
   7   1  -6  279.52   11.32   0
  -7   1   6  294.34   14.75   0
  -6  -1   6 1156.61   13.95   0
  -6   1   6 1165.02   13.53   0
  -6   1   6 1162.48   15.27   0
   6  -1  -6 1149.35   14.76   0
   6   1  -6 1145.40   11.94   0
  -6  -1   6 1171.49   14.09   0
   6  -1  -6 1155.25   13.76   0
   6   1  -6 1150.59   14.12   0
  -5  -1   6  827.68   14.45   0
   5   1  -6  818.20   13.89   0
  -5   1   6  826.97   13.43   0
   5  -1  -6  799.64   13.53   0
  -5  -1   6  847.02   14.17   0
   5   1  -6  804.95   14.42   0
  -5   1   6  826.16   15.13   0
   5  -1  -6  797.59   15.02   0
   4  -1  -6 1595.89   18.71   0
   4  -1  -6 1593.32   16.99   0
   4   1  -6 1602.46   17.56   0
  -4   1   6 1612.65   16.55   0
  -4  -1   6 1595.45   16.88   0
  -4  -1   6 1596.82   17.32   0
  -4   1   6 1594.58   18.61   0
   4   1  -6 1607.80   17.11   0
  -3  -1   6  205.87   15.86   0
   3  -1  -6  195.30   15.91   0
  -3   1   6  196.94   15.11   0
   3   1  -6  201.57   16.96   0
   3  -1  -6  196.25   11.39   0
   3   1  -6  206.09   14.94   0
  -3   1   6  204.51   14.83   0
   2  -1  -6   14.56   17.90   0
   2   1  -6    6.01   19.76   0
   2  -1  -6    2.87   18.38   0
  -2   1   6   19.83   17.62   0
  -2  -1   6    4.78   18.67   0
  -1   1   6   14.23   19.98   0
   1  -1  -6   14.30   20.66   0
  -1  -1   6    7.77   20.03   0
   1   1  -6   17.22   20.60   0
   0   1   6 2627.88   22.37   0
   0  -1  -6 2663.49   26.84   0
   0   1  -6 2656.71   27.83   0
   0  -1   6 2707.61   27.40   0
   1  -1   6  653.30   19.16   0
  -1   1  -6  644.43   19.69   0
  -1  -1  -6  639.94   19.37   0
  -2   1  -6  794.00   14.29   0
  -2   1  -6  795.99   17.29   0
  -3  -1  -6  206.92   13.93   0
  -3   1  -6  201.76   13.04   0
  -3   1  -6  210.15   14.00   0
  -4   1  -6 1979.93   16.79   0
  -4  -1  -6 2018.53   17.15   0
  -4  -1  -6 1951.89   18.03   0
   4  -1   6 1901.76   16.88   0
   5  -1   6   17.42   11.56   0
  -5  -1  -6   15.18   11.76   0
  -5   1  -6   21.90   11.06   0
  -5   1  -6   10.19   11.54   0
  -5  -1  -6   33.30   11.45   0
   6   1   6 5413.18   22.27   0
  -6   1  -6 6085.81   23.06   0
  -6  -1  -6 6210.83   22.00   0
  -6  -1  -6 5973.68   22.54   0
  -6   1  -6 6165.46   21.39   0
   6  -1   6 6008.23   21.61   0
   7  -1   6  407.90   12.65   0
  -7   1  -6  407.67    8.91   0
   7   1   6  425.69   11.88   0
  -7   1  -6  425.92   11.11   0
  -7  -1  -6  396.49   11.97   0
  -7  -1  -6  403.17   11.16   0
   8  -1   6  514.77   12.20   0
   8   1   6  518.58   11.98   0
  -8   1  -6  502.86   11.18   0
  -8   1  -6  524.74   11.63   0
  -8  -1  -6  539.54   12.06   0
  -8  -1  -6  491.30   11.22   0
  -9  -1  -6    8.28    8.93   0
  -9  -1  -6   13.63    9.70   0
  -9   1  -6    6.83    9.20   0
   9  -1   6   -0.09    7.04   0
   9   1   6    7.45    9.29   0
  -9   1  -6    2.06   12.19   0
  10  -1   6   20.30    9.32   0
 -10  -1  -6   22.97    9.03   0
 -10   1  -6   29.59    8.50   0
 -10   1  -6   41.47    9.75   0
  10   1   6   12.60    9.61   0
 -10  -1  -6   29.87    8.92   0
 -11  -1  -6   15.62    9.31   0
  11   1   6   24.27    9.18   0
 -11   1  -6   18.59    8.57   0
 -11   1  -6   25.92    8.96   0
 -11  -1  -6   33.72    8.49   0
  11  -1   6   16.53    8.93   0
 -12   1  -6   75.41    9.11   0
 -12  -1  -6   66.74    9.03   0
 -12   1  -6   83.29    8.44   0
 -12  -1  -6   81.56    8.67   0
  12  -1   6   65.91    8.94   0
  13   2  -6   28.99    8.54   0
 -13   2   6   13.80    8.49   0
 -13  -2   6    4.55    8.31   0
 -13   2   6    7.96   10.91   0
  13  -2  -6    8.17    8.43   0
 -13  -2   6   20.70    8.83   0
  13  -2  -6    5.85    8.42   0
  13   2  -6    9.30    8.57   0
  12  -2  -6   10.22    8.70   0
  12   2  -6   22.08    8.84   0
 -12  -2   6   11.98    8.42   0
 -12   2   6   10.54    8.94   0
 -12   2   6   23.72    8.11   0
  12   2  -6    3.45    8.50   0
  12  -2  -6   18.74    8.67   0
 -12  -2   6   23.20    8.92   0
 -11   2   6   50.86    9.64   0
 -11  -2   6   63.23    9.02   0
  11   2  -6   55.19    9.06   0
 -11   2   6   56.63    8.69   0
  11   2  -6   56.83    9.08   0
  11  -2  -6   57.46    9.11   0
  11  -2  -6   47.59    8.65   0
 -11  -2   6   54.35    9.60   0
  10  -2  -6   14.48   11.72   0
  10  -2  -6   -2.46    9.13   0
 -10   2   6   15.19    9.43   0
 -10  -2   6    2.46    9.82   0
 -10   2   6   -3.80    8.82   0
  10   2  -6   10.42    9.62   0
  10   2  -6    8.75    9.20   0
 -10  -2   6   -3.09    8.94   0
   9  -2  -6  100.45   12.53   0
  -9  -2   6  127.19    9.81   0
  -9  -2   6  116.29   11.27   0
  -9   2   6  120.67    9.13   0
   9  -2  -6  105.53    7.07   0
  -9   2   6  114.96   10.65   0
   9   2  -6  126.58   10.46   0
   9   2  -6  117.74    9.93   0
   8  -2  -6    3.41   10.67   0
  -8   2   6    2.40   10.39   0
  -8  -2   6    8.64    8.47   0
  -8   2   6    4.09    9.50   0
   8  -2  -6    7.06    7.13   0
   8   2  -6  -21.85   11.29   0
  -8  -2   6    6.06   11.11   0
   8   2  -6    2.38    9.40   0
   7   2  -6  343.68   11.17   0
  -7   2   6  343.65   10.52   0
  -7  -2   6  345.97   11.42   0
  -7  -2   6  361.32   10.91   0
   7   2  -6  360.46   11.40   0
   7  -2  -6  356.48   12.23   0
  -7   2   6  335.44   12.35   0
   7  -2  -6  346.60   10.56   0
   6  -2  -6  701.70   11.89   0
  -6  -2   6  708.20   12.83   0
   6   2  -6  708.93   13.04   0
  -6   2   6  702.12    9.50   0
   6   2  -6  686.07   12.60   0
   6  -2  -6  717.28   13.50   0
  -6   2   6  718.53   13.26   0
  -6  -2   6  712.74   13.03   0
   5  -2  -6  631.33   12.87   0
  -5   2   6  636.14   12.90   0
   5   2  -6  625.58   13.36   0
  -5  -2   6  632.62   13.37   0
  -5  -2   6  633.05   13.77   0
   5   2  -6  624.62   13.82   0
  -5   2   6  620.97   14.55   0
   5  -2  -6  608.52   14.32   0
   4   2  -6 1536.16   14.46   0
   4  -2  -6 1575.93   16.47   0
   4  -2  -6 1524.74   18.75   0
  -4  -2   6 1528.50   14.29   0
  -4   2   6 1550.04   18.64   0
  -4   2   6 1566.11   16.33   0
   4   2  -6 1566.32   17.43   0
   3   2  -6 5727.23   28.66   0
   3  -2  -6 5677.85   25.99   0
  -3   2   6 5699.91   30.57   0
  -3  -2   6 5671.47   26.87   0
  -3   2   6 5747.73   25.83   0
   3   2  -6 5728.97   27.02   0
   3  -2  -6 5574.82   30.58   0
   2   2  -6 2857.05   23.44   0
   2  -2  -6 2836.05   22.45   0
   2  -2  -6 2854.21   28.80   0
  -2   2   6 2854.68   25.80   0
  -2  -2   6 2855.22   23.34   0
  -1   2  -6  228.55   18.17   0
  -1  -2  -6  219.74   16.16   0
   1  -2   6  229.41   17.27   0
  -2   2  -6 1727.98   19.95   0
   2  -2   6 1671.52   19.30   0
  -2   2  -6 1834.27   20.16   0
  -3   2  -6  536.08   14.44   0
  -3  -2  -6  514.59   15.56   0
  -3   2  -6  549.26   14.80   0
  -4   2  -6  928.08   16.16   0
  -4  -2  -6  962.65   11.40   0
  -4   2  -6  977.66   14.29   0
  -4  -2  -6  964.95   15.20   0
   4  -2   6  974.54   14.55   0
  -5  -2  -6 1056.21   13.42   0
  -5  -2  -6 1047.10   14.43   0
   5  -2   6  992.20   13.33   0
  -5   2  -6 1023.73   12.99   0
  -5   2  -6 1026.78   14.18   0
  -6  -2  -6  759.66   12.85   0
  -6   2  -6  810.79   12.35   0
  -6   2  -6  787.05   15.34   0
  -6  -2  -6  778.19   12.47   0
   6  -2   6  748.23   10.21   0
  -7   2  -6    5.51   10.07   0
  -7  -2  -6  -11.84    9.55   0
  -7   2  -6    9.06   10.17   0
  -7  -2  -6  -11.55   10.92   0
   7  -2   6   19.80   11.11   0
  -8  -2  -6  606.81   11.37   0
  -8   2  -6  607.91   10.91   0
  -8   2  -6  596.99   13.87   0
  -8  -2  -6  611.02   11.55   0
   8  -2   6  594.01   11.76   0
  -9  -2  -6  411.72   10.65   0
  -9   2  -6  396.19   10.22   0
  -9   2  -6  402.52   10.13   0
  -9  -2  -6  394.48   12.44   0
   9  -2   6  382.28    8.13   0
 -10   2  -6  -10.63    8.66   0
 -10  -2  -6    0.59    8.40   0
  10  -2   6    4.41    9.34   0
 -10   2  -6   21.86    9.27   0
 -10  -2  -6   23.34    9.16   0
  11  -2   6   10.66    9.05   0
 -11   2  -6   -1.08    8.56   0
 -11  -2  -6   25.19    8.98   0
 -11  -2  -6   -0.08    8.63   0
 -11   2  -6   -1.51    9.09   0
 -12   2  -6   20.59    8.71   0
 -12  -2  -6    5.05    8.54   0
  12  -2   6    8.44    8.65   0
 -12   2  -6    0.81    8.87   0
 -12  -2  -6   -4.75    8.91   0
  13   3  -6  211.46    9.39   0
 -13  -3   6  234.52    9.25   0
 -13  -3   6  206.43    9.48   0
 -13   3   6  212.62    8.71   0
  13  -3  -6  205.26    9.45   0
 -13   3   6  235.66    9.86   0
  13  -3  -6  249.89    9.52   0
  13   3  -6  224.17    6.67   0
 -12   3   6   34.57    8.27   0
  12   3  -6   22.90    8.41   0
  12   3  -6   37.97   10.64   0
  12  -3  -6   42.75    8.86   0
 -12   3   6   24.47    8.90   0
  12  -3  -6   25.49    8.86   0
 -12  -3   6   34.16    8.98   0
 -12  -3   6   30.42    8.16   0
 -11   3   6   -8.10    9.30   0
 -11  -3   6   -2.17    9.42   0
 -11   3   6    9.14    8.54   0
 -11  -3   6   -8.60    7.90   0
  11  -3  -6   19.95   10.86   0
  11  -3  -6    3.12    8.80   0
  11   3  -6   -3.10    8.87   0
  11   3  -6   10.80    9.11   0
  10  -3  -6   55.41    9.37   0
 -10  -3   6   67.10    8.99   0
  10   3  -6   59.59   10.87   0
 -10  -3   6   34.66    9.59   0
 -10   3   6   58.02    6.49   0
  10   3  -6   73.40    9.51   0
 -10   3   6   60.04    9.90   0
  10  -3  -6   52.71    9.62   0
   9  -3  -6  591.31   10.49   0
  -9  -3   6  595.14   11.67   0
  -9   3   6  588.90   10.12   0
   9   3  -6  588.73   10.86   0
  -9   3   6  618.77   13.90   0
  -9  -3   6  593.20   10.70   0
   9   3  -6  561.99   11.23   0
   9  -3  -6  600.46   11.57   0
  -8   3   6  559.23   10.57   0
   8  -3  -6  577.48   10.65   0
  -8  -3   6  555.31   11.56   0
   8   3  -6  527.65   11.74   0
  -8   3   6  565.33   12.83   0
   8   3  -6  563.48   11.78   0
   8  -3  -6  562.47   12.54   0
  -8  -3   6  553.30   11.10   0
  -7   3   6 1913.51   13.84   0
   7   3  -6 1876.60   15.55   0
   7  -3  -6 1877.33   16.66   0
   7  -3  -6 1885.15   13.96   0
  -7  -3   6 1929.86   15.15   0
  -7  -3   6 1924.24   17.28   0
   7   3  -6 1901.57   14.94   0
  -7   3   6 1908.04   18.77   0
   6  -3  -6  105.42   10.10   0
   6   3  -6   91.72   10.74   0
   6   3  -6  106.74   12.61   0
  -6  -3   6  118.05    7.84   0
   6  -3  -6   90.77   11.30   0
  -6  -3   6   93.20    9.85   0
  -6   3   6   95.40   11.18   0
  -6   3   6  101.64    7.33   0
   5  -3  -6 3433.34   22.33   0
   5  -3  -6 3448.26   18.02   0
  -5  -3   6 3505.02   18.90   0
  -5   3   6 3432.13   16.19   0
  -5   3   6 3488.84   22.58   0
   5   3  -6 3582.14   21.29   0
   5   3  -6 3567.88   18.98   0
   4   3  -6   21.98   13.25   0
  -4   3   6   25.65   11.79   0
   4  -3  -6   23.65    8.43   0
   4   3  -6   16.88   12.09   0
   4  -3  -6   16.39   16.20   0
  -4  -3   6    2.27   13.02   0
  -4   3   6    7.61   13.22   0
   3  -3  -6  614.47   14.07   0
  -3  -3   6  624.00   15.56   0
  -3   3   6  606.51   13.90   0
  -3   3   6  629.86   16.86   0
   3   3  -6  629.96   15.91   0
   3  -3  -6  597.80   19.66   0
  -2   3   6  437.97   20.06   0
   2   3  -6  454.66   16.16   0
   2  -3  -6  423.30   16.45   0
   2  -3  -6  427.04   14.64   0
  -2  -3   6  419.59   11.85   0
   1  -3  -6 5726.39   30.52   0
  -1  -3   6 5780.32   28.79   0
   1   3  -6 5835.19   29.40   0
  -1   3   6 5687.42   30.37   0
   1  -3  -6 5810.08   28.81   0
   0  -3  -6  175.69   14.45   0
   0  -3   6  183.09   16.36   0
   0   3  -6  174.96   17.25   0
   1  -3   6 1260.72   20.04   0
  -1   3  -6 1281.88   20.32   0
  -1   3  -6 1283.58   18.12   0
  -2   3  -6  791.68   15.69   0
   2  -3   6  760.04   16.68   0
  -2   3  -6  776.04   19.68   0
  -3   3  -6  193.09   13.23   0
  -3   3  -6  187.87   13.00   0
  -3  -3  -6  179.03   14.25   0
  -3  -3  -6  171.02    9.19   0
   3  -3   6  152.58   13.81   0
  -4  -3  -6  938.84   13.59   0
  -4   3  -6  930.49   13.66   0
   4  -3   6  897.73   11.10   0
  -4   3  -6  913.75   16.36   0
  -4  -3  -6  928.37   15.00   0
   5  -3   6   47.89   11.11   0
  -5  -3  -6   56.03   13.91   0
  -5   3  -6   43.98    9.79   0
  -5   3  -6   48.58   13.07   0
  -5  -3  -6   44.43   10.21   0
  -5   3  -6   49.24   10.60   0
  -6  -3  -6  127.68   11.18   0
  -6   3  -6  126.25   10.64   0
  -6   3  -6  120.02    9.93   0
  -6   3  -6  122.53   11.16   0
  -6  -3  -6  113.78   10.88   0
   6  -3   6  127.43    7.97   0
  -7   3  -6   81.27    9.61   0
  -7  -3  -6   86.93   10.30   0
   7  -3   6   68.74   10.52   0
  -7   3  -6   67.69   13.47   0
  -7  -3  -6   84.10   10.28   0
  -8   3  -6   98.33    9.20   0
   8  -3   6  102.69    9.88   0
  -8   3  -6  117.46   12.50   0
  -8  -3  -6  101.20   10.22   0
  -8  -3  -6   85.32    9.86   0
  -9   3  -6 2892.49   13.38   0
  -9  -3  -6 2883.94   16.30   0
  -9  -3  -6 2946.99   15.43   0
   9  -3   6 2896.69   15.46   0
  -9   3  -6 2902.00   18.55   0
 -10  -3  -6    7.09    8.01   0
  10  -3   6  -11.47    9.42   0
 -10  -3  -6   10.22    9.35   0
 -10   3  -6   16.82    8.55   0
 -10   3  -6   12.31    9.03   0
 -11  -3  -6   26.37    8.42   0
 -11   3  -6   26.11    8.38   0
 -11  -3  -6   25.80    9.10   0
  11  -3   6   17.74    8.86   0
 -11   3  -6   31.17   10.80   0
 -12   3  -6   -1.79    8.37   0
 -12  -3  -6   10.21    8.64   0
 -12  -3  -6    0.73    8.91   0
 -12   3  -6    5.55    8.79   0
  12  -3   6    8.25    8.62   0
 -13   4   6   40.04    8.03   0
 -13  -4   6   37.18    8.60   0
  13   4  -6   46.35    8.65   0
 -13   4   6   51.62    9.16   0
  13  -4  -6   40.91    8.37   0
 -13  -4   6   54.87    8.68   0
  13   4  -6   43.06    8.95   0
  12   4  -6   25.56    6.23   0
 -12  -4   6    6.32    8.75   0
  12  -4  -6   15.08    8.63   0
 -12   4   6    3.26    8.12   0
  12  -4  -6   29.95   10.64   0
 -12   4   6   16.38    9.00   0
 -12  -4   6   34.18   10.18   0
  12   4  -6   16.37   10.58   0
  11   4  -6    5.06   10.69   0
  11  -4  -6   15.86    8.81   0
 -11  -4   6   19.39    8.24   0
 -11   4   6   23.47    8.11   0
  11  -4  -6   19.85    8.31   0
 -11   4   6   19.14   11.16   0
  11   4  -6   10.24    8.81   0
 -11  -4   6   18.96    6.40   0
  10  -4  -6  418.05    7.79   0
 -10  -4   6  414.11   10.12   0
 -10  -4   6  400.06   10.21   0
 -10   4   6  410.99   11.23   0
 -10   4   6  413.49    9.57   0
  10  -4  -6  427.73   13.02   0
  10   4  -6  409.47    9.97   0
  10   4  -6  411.57   10.28   0
  -9  -4   6 1697.11   14.15   0
  -9  -4   6 1652.79   13.50   0
  -9   4   6 1702.69   12.76   0
   9  -4  -6 1630.85   12.59   0
   9   4  -6 1682.97   15.61   0
  -9   4   6 1731.27   15.99   0
   9  -4  -6 1703.71   15.59   0
   9   4  -6 1672.62   11.34   0
   8   4  -6   97.90   10.51   0
  -8   4   6  114.44    9.43   0
  -8  -4   6  107.76   10.13   0
  -8  -4   6  102.82   10.03   0
  -8   4   6  109.46   10.97   0
   8   4  -6   99.54   10.26   0
   8  -4  -6  103.88   10.64   0
   8  -4  -6  135.24    9.80   0
   7   4  -6  191.34   11.04   0
  -7  -4   6  195.47   11.15   0
  -7   4   6  190.56   10.26   0
   7  -4  -6  187.09   14.16   0
   7   4  -6  200.59   10.92   0
  -7   4   6  202.11   11.78   0
   7  -4  -6  178.44   10.38   0
   6  -4  -6   31.82   10.37   0
   6   4  -6   32.00   10.21   0
  -6  -4   6   58.26   11.04   0
  -6   4   6   36.53   10.30   0
   6   4  -6   41.75   10.93   0
  -6   4   6   35.41   13.75   0
   6  -4  -6   37.58   13.47   0
   5  -4  -6  582.50   16.56   0
  -5   4   6  580.94   11.75   0
   5  -4  -6  586.66   11.57   0
  -5   4   6  600.81   15.96   0
   5   4  -6  592.45   12.75   0
  -5  -4   6  573.48   12.45   0
   5   4  -6  568.99    9.51   0
  -4   4   6  349.98   12.00   0
   4  -4  -6  326.65   12.24   0
   4   4  -6  348.29   13.10   0
  -4  -4   6  332.14   12.82   0
   4   4  -6  338.73   15.37   0
  -4   4   6  357.04   15.76   0
   4  -4  -6  333.56   16.24   0
  -3   4   6 2293.45   23.43   0
   3  -4  -6 2405.22   17.75   0
  -3  -4   6 2339.40   18.06   0
  -3   4   6 2383.40   17.71   0
   3   4  -6 2343.23   15.69   0
   3  -4  -6 2301.25   23.31   0
   2  -4  -6  256.16   14.34   0
   2  -4  -6  269.59   12.92   0
  -2  -4   6  266.79   13.37   0
   2   4  -6  263.38   13.88   0
  -2   4   6  258.89   12.81   0
  -2   4   6  252.86   17.30   0
   1  -4  -6 8661.19   34.67   0
   0  -4  -6 1616.46   17.68   0
   0   4  -6 1634.62   19.56   0
   0  -4   6 1609.40   19.65   0
  -1   4  -6 1075.41   18.60   0
   1  -4   6 1050.47   20.64   0
  -1   4  -6 1076.80   16.79   0
   2  -4   6 1215.99   17.51   0
  -2   4  -6 1277.07   20.08   0
  -2   4  -6 1265.90   16.46   0
  -3  -4  -6    5.74   15.96   0
  -3   4  -6   10.21   11.86   0
  -3  -4  -6   -2.21   11.55   0
  -3   4  -6    3.82   13.63   0
   3  -4   6  -15.33   12.30   0
  -4  -4  -6   91.24   11.59   0
  -4   4  -6  102.31   11.05   0
  -4   4  -6   95.35   11.00   0
   4  -4   6   91.65   11.27   0
  -4  -4  -6  109.90   10.86   0
   5  -4   6  132.49   11.68   0
  -5   4  -6  145.96   11.23   0
  -5  -4  -6  126.08   11.03   0
  -5   4  -6  134.87   13.97   0
  -5   4  -6  125.19   10.82   0
  -5  -4  -6  130.72   11.62   0
  -6  -4  -6   89.46   11.18   0
  -6   4  -6  104.21   12.12   0
  -6   4  -6  109.43   10.41   0
  -6   4  -6   82.44   13.50   0
  -6  -4  -6   93.23   10.64   0
   6  -4   6   78.82   11.21   0
  -7  -4  -6   47.16   10.65   0
  -7   4  -6   47.10    6.89   0
   7  -4   6   69.18   10.39   0
  -7   4  -6   38.30    9.81   0
  -7   4  -6   42.02   10.74   0
  -7  -4  -6   40.74   10.07   0
  -8   4  -6  326.61   10.00   0
  -8  -4  -6  368.63   12.55   0
   8  -4   6  343.89   10.60   0
  -8   4  -6  325.50   10.52   0
  -8   4  -6  342.09   11.38   0
  -8  -4  -6  351.48   10.13   0
  -9   4  -6  110.21    9.36   0
  -9   4  -6  128.84   12.06   0
  -9  -4  -6  124.95    9.18   0
  -9   4  -6  118.91    9.00   0
   9  -4   6  112.97   10.03   0
  -9  -4  -6  125.53    9.11   0
 -10   4  -6   58.52   10.68   0
 -10   4  -6   76.29    8.84   0
 -10  -4  -6   71.98   10.64   0
  10  -4   6   60.65    9.33   0
 -10   4  -6   77.61   11.38   0
 -10  -4  -6   80.25    9.62   0
 -11  -4  -6   22.05   10.32   0
 -11   4  -6   40.03    8.94   0
  11  -4   6   35.37    8.92   0
 -11   4  -6   18.58    5.69   0
 -11   4  -6   32.25    8.35   0
 -11  -4  -6   27.22    9.12   0
 -12   4  -6   15.98    5.73   0
 -12  -4  -6   17.18    8.63   0
 -12   4  -6   32.43    9.07   0
  12  -4   6   13.09    6.07   0
 -12   4  -6   24.51   10.28   0
 -12  -4  -6   24.69    6.02   0
  13  -5  -6   22.35    8.37   0
 -13   5   6   13.56    8.00   0
  13   5  -6    3.38   11.04   0
 -13  -5   6   12.05    8.44   0
 -13  -5   6   25.47    9.01   0
  13   5  -6   23.80    8.49   0
 -13   5   6    4.38    8.67   0
  12   5  -6   31.95    8.33   0
 -12  -5   6   25.34    8.92   0
 -12  -5   6   29.85   10.39   0
 -12   5   6   40.40   10.81   0
  12  -5  -6   49.26    8.35   0
 -12   5   6   34.45    8.10   0
  12   5  -6   29.44    9.09   0
  11   5  -6   81.85    9.10   0
  11  -5  -6   82.36    8.70   0
 -11   5   6   96.48    8.34   0
  11  -5  -6   89.58   11.13   0
 -11  -5   6   76.24    9.23   0
  11   5  -6   91.53    8.93   0
 -11  -5   6   84.06    8.64   0
 -11   5   6   89.61   11.20   0
  10   5  -6  421.55   10.64   0
  10  -5  -6  418.37    9.48   0
 -10  -5   6  429.87   10.33   0
 -10   5   6  426.19    9.19   0
 -10  -5   6  435.28   10.47   0
  10  -5  -6  432.85   13.35   0
  10   5  -6  406.88   10.03   0
 -10   5   6  429.40   13.26   0
   9   5  -6  107.33    9.81   0
   9  -5  -6  120.15    8.90   0
  -9  -5   6  102.62    9.44   0
  -9   5   6  127.44    8.43   0
  -9   5   6  101.34   12.82   0
   9  -5  -6  114.94   11.90   0
   9   5  -6  113.51    9.42   0
   8   5  -6  359.90   13.31   0
  -8  -5   6  349.71   10.84   0
   8  -5  -6  329.59   10.10   0
   8  -5  -6  362.36   14.42   0
   8   5  -6  353.21   10.65   0
  -8   5   6  362.83   14.13   0
  -8   5   6  348.77    9.79   0
   7  -5  -6 1389.66   10.71   0
  -7   5   6 1464.12   18.42   0
   7   5  -6 1392.24   14.81   0
  -7  -5   6 1417.12   11.11   0
  -7   5   6 1429.85   12.44   0
   7   5  -6 1427.00   13.41   0
   7  -5  -6 1423.20   16.38   0
   6  -5  -6  110.87   10.09   0
   6   5  -6   92.43   10.31   0
  -6   5   6  105.37   13.69   0
  -6   5   6   78.64    9.91   0
   6   5  -6  109.04   11.21   0
  -6  -5   6  101.08   11.31   0
   6  -5  -6  108.80   14.50   0
   5  -5  -6 1219.69   21.36   0
  -5  -5   6 1232.20   13.58   0
   5   5  -6 1208.82   16.12   0
  -5   5   6 1232.70   12.95   0
   5  -5  -6 1186.52   12.78   0
  -5   5   6 1229.69   19.09   0
   5   5  -6 1258.63   13.80   0
   4   5  -6   69.43   11.27   0
  -4   5   6   62.52   11.03   0
   4  -5  -6   59.57   11.17   0
   4   5  -6   56.45   13.12   0
  -4   5   6   60.92   13.84   0
   4  -5  -6   59.97   14.03   0
  -4  -5   6   61.23   11.73   0
   3  -5  -6  868.66   13.93   0
  -3   5   6  862.08   13.57   0
   3  -5  -6  831.18   17.68   0
  -3  -5   6  878.04   14.10   0
  -3   5   6  852.85   17.30   0
   3   5  -6  892.06   14.53   0
   2  -5  -6  725.27   13.81   0
  -2  -5   6  741.66   14.94   0
  -2   5   6  724.06   13.94   0
   2  -5  -6  712.03   17.69   0
   2   5  -6  758.65   15.34   0
  -1  -5   6  195.85   15.91   0
   1   5  -6  191.95   13.49   0
   1  -5  -6  179.71   11.96   0
   1  -5  -6  175.31   12.23   0
   0   5  -6    9.33   16.12   0
   0   5  -6   14.71   16.66   0
   0  -5  -6   20.63   11.48   0
   0  -5  -6   21.53   11.07   0
   0  -5   6   21.71   12.75   0
   1  -5   6 2311.26   21.24   0
  -1   5  -6 2422.83   22.07   0
  -1   5  -6 2414.63   19.33   0
  -2   5  -6   39.08   14.34   0
   2  -5   6   43.24   11.61   0
  -2  -5  -6   36.03   11.56   0
  -2   5  -6   49.32   12.13   0
   3  -5   6  165.38   12.31   0
  -3   5  -6  185.99   12.01   0
  -3  -5  -6  189.41   11.67   0
  -3  -5  -6  179.46   15.13   0
  -3   5  -6  178.25   14.66   0
  -4   5  -6   72.49   10.43   0
   4  -5   6  104.63   11.49   0
  -4  -5  -6   62.95   10.27   0
  -4   5  -6   58.53   13.56   0
  -4  -5  -6   68.90   14.89   0
  -5   5  -6 1061.72   16.87   0
  -5  -5  -6 1126.21   17.24   0
  -5   5  -6 1100.16   17.21   0
  -5  -5  -6 1095.88   13.09   0
  -5   5  -6 1092.73   12.52   0
   5  -5   6 1085.07   13.25   0
  -6  -5  -6  927.09   15.41   0
  -6  -5  -6  915.59   12.19   0
   6  -5   6  914.01   12.23   0
  -6   5  -6  889.83   15.34   0
  -6   5  -6  957.31   16.00   0
  -6   5  -6  967.32   11.67   0
  -7   5  -6   61.95    9.36   0
  -7  -5  -6   52.58   12.11   0
   7  -5   6   44.98   10.03   0
  -7   5  -6   47.71    9.70   0
  -7   5  -6   44.10   12.83   0
  -7  -5  -6   39.00    9.98   0
  -8   5  -6   13.44    8.61   0
  -8  -5  -6    6.47    9.36   0
  -8   5  -6   14.03   11.73   0
   8  -5   6    7.65    9.32   0
  -8   5  -6    7.62    8.80   0
  -8  -5  -6   10.26    9.22   0
  -9   5  -6  976.30   10.77   0
  -9  -5  -6  953.33   13.96   0
   9  -5   6  994.18   11.43   0
  -9  -5  -6  994.04   11.51   0
  -9   5  -6  968.32   12.94   0
  -9   5  -6  990.20   14.88   0
 -10   5  -6   10.53   10.89   0
 -10   5  -6    2.19    8.09   0
 -10   5  -6   13.34   10.33   0
 -10  -5  -6    4.93    8.46   0
  10  -5   6    8.86    8.88   0
 -10  -5  -6   22.05    9.11   0
 -11  -5  -6   45.55    8.59   0
 -11   5  -6   35.50   10.18   0
 -11   5  -6   37.24    9.00   0
  11  -5   6   57.48    8.86   0
 -11  -5  -6   37.63    8.93   0
 -11   5  -6   51.79    8.14   0
 -12   5  -6   66.42    8.12   0
 -12  -5  -6   76.96   10.90   0
 -12   5  -6   70.97   11.31   0
  12  -5   6   89.00    8.98   0
 -12   5  -6   66.50    8.95   0
 -12  -5  -6   95.08    9.10   0
 -13   6   6  -12.95    8.32   0
 -13  -6   6   10.92    8.80   0
  13  -6  -6   24.39    8.35   0
  13   6  -6   -1.69    6.27   0
  13   6  -6   29.68    9.01   0
 -13   6   6   21.62   11.18   0
 -12   6   6   58.13    8.19   0
  12  -6  -6   58.75    7.89   0
  12   6  -6   44.75    8.53   0
 -12  -6   6   59.55    8.66   0
 -12   6   6   59.12   11.06   0
  12   6  -6   55.24    9.01   0
  11  -6  -6   17.20    8.01   0
 -11   6   6    4.44   12.63   0
 -11   6   6    4.75    7.61   0
 -11  -6   6    6.84    8.79   0
  11   6  -6    8.77   10.90   0
  11   6  -6    6.18    8.19   0
  10   6  -6   21.69    8.72   0
  10   6  -6   24.80    9.11   0
  10  -6  -6   24.09   11.06   0
 -10   6   6   34.32   10.91   0
  10  -6  -6   25.61    5.96   0
 -10  -6   6   30.24    8.52   0
 -10   6   6   18.39    7.88   0
   9   6  -6  256.45   12.47   0
  -9  -6   6  271.22    9.43   0
   9  -6  -6  236.78    6.71   0
  -9   6   6  256.35    8.92   0
  -9   6   6  269.47   12.80   0
   9   6  -6  254.81    9.40   0
   9  -6  -6  269.38   14.18   0
  -8   6   6   30.49   14.16   0
  -8  -6   6   15.69    9.69   0
   8  -6  -6   12.20    6.64   0
   8  -6  -6   16.95   12.64   0
   8   6  -6    8.15   11.85   0
   8   6  -6   29.92    9.56   0
  -8   6   6    8.57    8.94   0
   7   6  -6   39.67   11.67   0
  -7  -6   6   55.21    7.13   0
  -7   6   6   36.19    9.15   0
  -7   6   6   42.36   15.04   0
   7  -6  -6   50.46    9.76   0
   7   6  -6   60.91    9.92   0
   7  -6  -6   47.03   15.31   0
  -6   6   6 1581.75   20.52   0
  -6   6   6 1588.49   13.38   0
   6   6  -6 1570.70   18.60   0
   6  -6  -6 1566.21   13.73   0
   6  -6  -6 1537.53   22.19   0
  -6  -6   6 1602.53   13.66   0
   6   6  -6 1622.04   13.80   0
   5  -6  -6   82.49   10.29   0
   5  -6  -6   64.20   16.57   0
   5   6  -6   77.78   14.98   0
  -5   6   6   81.76    9.96   0
  -5  -6   6   68.44    7.81   0
  -5   6   6   68.55   15.16   0
   5   6  -6   69.75   10.85   0
   4  -6  -6 1012.89   13.20   0
  -4  -6   6 1036.01   13.37   0
   4   6  -6 1026.77   18.26   0
  -4   6   6 1027.56   13.26   0
  -4   6   6  982.31   18.57   0
   4  -6  -6  989.40   20.71   0
   4   6  -6 1049.46   13.11   0
   3  -6  -6  694.16   18.99   0
  -3  -6   6  729.37   13.66   0
  -3   6   6  694.96   12.75   0
   3  -6  -6  705.85   12.92   0
   3   6  -6  736.61   13.79   0
   2  -6  -6   96.46   10.90   0
  -2   6   6   91.31   11.34   0
  -2  -6   6  106.08   12.28   0
   2  -6  -6   95.61   13.98   0
   2   6  -6  109.27   12.63   0
  -1  -6   6  621.55   13.84   0
   1   6  -6  648.78   17.01   0
   1  -6  -6  611.80   12.82   0
   1   6  -6  641.66   14.23   0
   1  -6  -6  597.86   15.48   0
   0   6  -6 1337.55   19.18   0
   0  -6  -6 1334.50   17.83   0
   0  -6   6 1294.58   16.54   0
   0   6  -6 1361.89   16.58   0
   1  -6   6 1731.98   18.55   0
  -1   6  -6 1792.42   20.73   0
  -1  -6  -6 1765.09   20.81   0
  -1  -6  -6 1793.60   16.41   0
  -1   6  -6 1804.12   17.05   0
  -2  -6  -6 4029.13   19.88   0
  -2   6  -6 4018.34   20.58   0
   2  -6   6 3989.87   28.18   0
  -2   6  -6 4123.30   28.82   0
  -3   6  -6  702.06   12.64   0
  -3  -6  -6  703.75   12.42   0
  -3  -6  -6  686.87   20.33   0
  -3   6  -6  708.51   17.99   0
   3  -6   6  693.08   13.04   0
  -4  -6  -6  142.78   10.77   0
  -4   6  -6  124.64   16.40   0
   4  -6   6  115.24   11.49   0
  -4  -6  -6  133.18   14.84   0
  -4   6  -6  106.94   10.84   0
  -5  -6  -6  152.92   13.83   0
  -5  -6  -6  146.16   10.65   0
  -5   6  -6  138.70   10.22   0
  -5   6  -6  146.50   13.85   0
  -5   6  -6  155.59   13.63   0
   5  -6   6  153.61   11.20   0
  -6  -6  -6   32.74   12.51   0
  -6   6  -6   20.13    6.79   0
  -6   6  -6   34.69   12.50   0
   6  -6   6   33.92   10.40   0
  -6   6  -6   32.47   12.64   0
  -6  -6  -6   34.08    9.81   0
  -7  -6  -6  397.00   13.64   0
  -7   6  -6  379.82   13.60   0
  -7   6  -6  359.99   10.03   0
  -7  -6  -6  377.58   10.36   0
  -7   6  -6  391.01   14.13   0
   7  -6   6  401.38   10.88   0
  -8  -6  -6  753.37   12.32   0
  -8   6  -6  735.71   10.42   0
  -8   6  -6  724.94   13.88   0
   8  -6   6  759.22   10.71   0
  -8   6  -6  752.37   14.37   0
  -8  -6  -6  758.72   10.69   0
  -9  -6  -6   32.58   11.22   0
  -9   6  -6   13.01   11.41   0
  -9   6  -6   19.79   10.59   0
  -9  -6  -6   32.50    8.77   0
   9  -6   6   32.59    6.35   0
  -9   6  -6   16.07    5.78   0
 -10   6  -6   64.23    7.99   0
 -10  -6  -6   61.56    9.18   0
 -10   6  -6   49.99   10.54   0
  10  -6   6   52.09    8.54   0
 -10  -6  -6   52.13    8.64   0
 -10   6  -6   61.69   11.24   0
 -11   6  -6   17.64    8.04   0
 -11  -6  -6   12.42    8.68   0
 -11   6  -6   -7.20   10.52   0
 -11   6  -6    4.46    9.95   0
  11  -6   6    8.05    8.23   0
 -11  -6  -6   -9.51    8.56   0
  12  -7  -6  165.46    8.61   0
 -12   7   6  159.91   13.75   0
 -12  -7   6  142.82    9.10   0
  12   7  -6  167.02   11.80   0
 -12   7   6  158.80    6.05   0
  12   7  -6  146.16    6.66   0
 -11   7   6   15.73   12.86   0
  11   7  -6    2.25   10.98   0
 -11   7   6   17.22    5.68   0
 -11  -7   6    3.57    8.71   0
  11  -7  -6   16.08    5.65   0
  11   7  -6    3.37    8.05   0
  10  -7  -6  284.87    9.16   0
 -10   7   6  307.14    9.06   0
 -10   7   6  307.12   14.38   0
 -10  -7   6  284.26    6.87   0
  10   7  -6  300.91    9.12   0
  10   7  -6  286.09   12.48   0
  -9  -7   6   11.63    8.61   0
   9  -7  -6   10.74    8.56   0
  -9   7   6    7.74    6.04   0
   9   7  -6   14.38   11.27   0
   9  -7  -6    6.49   13.14   0
  -9   7   6   16.68   13.08   0
   9   7  -6   23.65    8.83   0
  -8  -7   6  124.34    9.52   0
   8  -7  -6  133.46    9.50   0
   8  -7  -6  115.13   13.64   0
   8   7  -6  115.86    7.04   0
  -8   7   6  110.93    9.10   0
  -8   7   6  114.96   13.47   0
   8   7  -6  116.55   13.09   0
  -7  -7   6   -7.14    9.82   0
  -7   7   6    4.71   15.27   0
  -7   7   6   -7.14    8.78   0
   7   7  -6    6.28   11.80   0
   7  -7  -6    1.10    9.13   0
   7  -7  -6    7.95   16.48   0
   7   7  -6    5.34    9.90   0
   6  -7  -6  699.23   11.91   0
  -6  -7   6  670.86    9.53   0
  -6   7   6  709.35   11.49   0
   6  -7  -6  696.01   21.65   0
  -6   7   6  672.90   20.33   0
   6   7  -6  695.68   17.45   0
   6   7  -6  718.70   11.91   0
   5  -7  -6   16.16   10.27   0
   5  -7  -6   22.61   17.46   0
   5   7  -6   20.93   14.07   0
   5   7  -6   17.06   11.43   0
  -5  -7   6   27.29   11.50   0
  -5   7   6   16.16    7.32   0
   4  -7  -6  125.01   10.50   0
   4   7  -6  130.81   15.14   0
  -4  -7   6  111.87   11.49   0
  -4   7   6  134.81   10.57   0
   4  -7  -6  119.52   16.41   0
   4   7  -6  128.47    8.33   0
  -3   7   6  246.14   12.98   0
  -3  -7   6  267.69   11.61   0
   3  -7  -6  253.92   10.77   0
   3  -7  -6  244.85   15.64   0
   3   7  -6  269.68   12.07   0
   2  -7  -6  576.79   11.89   0
   2  -7  -6  548.97   14.01   0
  -2  -7   6  576.75   13.27   0
  -2   7   6  577.98   12.43   0
   2   7  -6  599.08   16.96   0
   2   7  -6  577.69   15.76   0
   1  -7  -6 2433.70   17.65   0
   1   7  -6 2562.69   20.29   0
  -1  -7   6 2458.76   17.98   0
   1   7  -6 2526.73   20.37   0
   1  -7  -6 2387.82   20.38   0
   0   7  -6  527.98   13.41   0
   0  -7   6  525.53   13.07   0
   0  -7  -6  521.53   13.88   0
   0   7  -6  545.38   12.60   0
   0  -7  -6  522.49   12.00   0
  -1  -7  -6 1157.23   18.59   0
  -1   7  -6 1222.78   18.38   0
   1  -7   6 1165.31   18.23   0
  -1   7  -6 1203.66   14.36   0
  -1  -7  -6 1173.70   13.87   0
   2  -7   6   34.66   14.28   0
  -2   7  -6   43.45   10.79   0
  -2   7  -6   32.49   14.62   0
  -2  -7  -6   29.45   13.67   0
  -2  -7  -6   46.35   10.85   0
  -3   7  -6    2.74   10.71   0
   3  -7   6   12.01   11.58   0
  -3   7  -6    1.44   15.83   0
  -3  -7  -6   19.46   11.10   0
  -3  -7  -6    2.39   16.32   0
  -4   7  -6  466.89   11.68   0
   4  -7   6  437.44   12.51   0
  -4   7  -6  447.96   18.00   0
  -4  -7  -6  449.78   11.63   0
  -4  -7  -6  450.99   16.02   0
  -5  -7  -6  703.90   16.58   0
  -5   7  -6  678.77   11.55   0
  -5   7  -6  711.27   21.01   0
  -5   7  -6  712.49   21.30   0
  -5  -7  -6  694.04   12.09   0
   5  -7   6  704.48   12.46   0
  -6  -7  -6  545.06   14.82   0
  -6   7  -6  534.46   17.18   0
   6  -7   6  488.31   11.36   0
  -6   7  -6  541.41   10.69   0
  -6   7  -6  550.34   17.40   0
  -6  -7  -6  542.64   11.21   0
  -7   7  -6   80.34    6.86   0
  -7  -7  -6   90.52   13.39   0
  -7  -7  -6  100.10    9.57   0
  -7   7  -6   91.69   13.41   0
  -7   7  -6   85.09   13.50   0
   7  -7   6  100.33   10.18   0
  -8   7  -6   27.46   13.09   0
  -8   7  -6    7.98    8.48   0
  -8  -7  -6   30.07   10.86   0
  -8  -7  -6   14.25    8.96   0
   8  -7   6   27.82    6.15   0
  -8   7  -6   21.13   12.58   0
  -9   7  -6    0.91    8.17   0
  -9  -7  -6    6.78   11.05   0
  -9   7  -6   12.75   12.04   0
  -9  -7  -6    7.51    6.00   0
   9  -7   6   13.65    8.67   0
  -9   7  -6    6.21   10.86   0
  10  -7   6   93.64    8.85   0
 -10   7  -6   76.88    6.00   0
 -10  -7  -6   86.04   11.27   0
 -10   7  -6   81.00   11.21   0
 -10   7  -6   70.36   10.80   0
 -10  -7  -6   89.86    8.53   0
 -11   7  -6    7.62   10.84   0
 -11   7  -6    0.49    7.74   0
 -11   7  -6    8.64   10.51   0
 -11  -7  -6   -0.18    8.57   0
  11  -7   6    3.33    6.08   0
 -11  -7  -6    1.93    8.74   0
  12  -8  -6   -1.60    8.00   0
 -12   8   6    7.16    7.54   0
  12   8  -6   -1.22    7.97   0
 -12   8   6    6.95   15.38   0
  12   8  -6    3.90   11.31   0
 -12  -8   6   -7.05    7.98   0
  11  -8  -6   67.99    8.52   0
 -11  -8   6   94.06    8.81   0
  11   8  -6   79.19   11.13   0
 -11   8   6   81.41    8.22   0
  11   8  -6   94.63    7.92   0
 -11   8   6   80.57   15.95   0
 -10   8   6   64.80   15.94   0
 -10  -8   6   62.27    8.60   0
 -10   8   6   58.45    5.58   0
  10   8  -6   61.45    5.86   0
  10  -8  -6   53.52    8.39   0
  10   8  -6   65.30   12.91   0
  -9  -8   6  282.24    9.58   0
  -9   8   6  294.23    9.38   0
   9   8  -6  305.25   12.94   0
   9  -8  -6  320.14    9.48   0
  -9   8   6  309.82   19.39   0
   9   8  -6  318.69    9.57   0
   8  -8  -6   47.31    8.51   0
  -8  -8   6   46.18    9.24   0
  -8   8   6   41.87    8.49   0
   8   8  -6   34.18    9.20   0
   8   8  -6   46.59   13.31   0
   7   8  -6   26.09   13.33   0
   7   8  -6   20.09    9.79   0
  -7  -8   6   23.80    9.86   0
  -7   8   6   31.32    9.07   0
   7  -8  -6   42.11    9.32   0
   6  -8  -6  409.95   10.74   0
   6   8  -6  412.28   18.32   0
  -6   8   6  437.89   10.58   0
  -6  -8   6  402.99   11.01   0
   6   8  -6  425.95   11.28   0
   5   8  -6  205.26   18.78   0
  -5  -8   6  199.13   11.38   0
  -5   8   6  206.31   10.39   0
   5   8  -6  205.08    8.51   0
   5  -8  -6  211.26   10.43   0
   5  -8  -6  203.17   24.52   0
   4   8  -6  104.55   18.36   0
   4  -8  -6   88.77   10.39   0
  -4  -8   6  104.15    7.71   0
   4   8  -6  105.54   15.97   0
  -4   8   6  104.82    9.57   0
   4  -8  -6  101.26   17.63   0
   4   8  -6  114.17   11.58   0
  -3  -8   6  249.41   11.42   0
   3  -8  -6  225.54   16.50   0
   3   8  -6  249.31   11.30   0
   3  -8  -6  241.49   10.66   0
  -3   8   6  257.31   10.58   0
   3  -8  -6  252.73   16.49   0
   3   8  -6  254.74   17.27   0
   2  -8  -6   17.97   13.46   0
  -2  -8   6   19.74   13.46   0
   2   8  -6   33.16   11.25   0
   2  -8  -6   28.05    9.78   0
  -2   8   6   22.55   12.15   0
   2  -8  -6   14.18   13.59   0
   2   8  -6   20.77   15.48   0
   1  -8  -6  393.19   13.14   0
   1  -8  -6  414.94   14.03   0
  -1  -8   6  420.77   12.51   0
   1  -8  -6  383.90   14.11   0
   1   8  -6  415.32   14.91   0
   1   8  -6  416.56   15.17   0
   0  -8  -6 4095.67   24.58   0
   0  -8  -6 4209.07   21.42   0
   0   8  -6 4337.96   23.94   0
   0  -8   6 4227.26   23.09   0
   0   8  -6 4363.58   24.70   0
  -1  -8  -6   36.80   14.83   0
   1  -8   6   44.64   13.40   0
  -1   8  -6   46.06   10.68   0
  -1  -8  -6   50.26   10.44   0
  -1   8  -6   36.70   13.83   0
  -2   8  -6 1759.11   23.18   0
  -2  -8  -6 1641.66   22.52   0
   2  -8   6 1703.98   22.48   0
  -2  -8  -6 1718.17   14.61   0
  -2   8  -6 1752.65   14.85   0
  -3   8  -6   13.92   15.44   0
  -3   8  -6   24.49   10.51   0
  -3  -8  -6    8.02   16.08   0
  -3  -8  -6    8.93   10.69   0
   3  -8   6    7.64   14.30   0
   3  -8   6    7.76   11.05   0
  -3  -8  -6   12.60   17.76   0
  -4   8  -6  123.87   10.18   0
  -4   8  -6  113.98   20.54   0
   4  -8   6  129.06   10.92   0
  -4  -8  -6  116.11   18.16   0
  -4  -8  -6  110.42   11.14   0
  -5   8  -6   86.50   10.06   0
   5  -8   6   78.94   11.00   0
  -5   8  -6   91.78   20.43   0
  -5  -8  -6   83.16   16.44   0
  -5   8  -6   81.66   19.96   0
  -5  -8  -6   94.08   10.46   0
  -6  -8  -6   11.60    9.38   0
  -6   8  -6   13.30    9.09   0
   6  -8   6    8.03    7.16   0
  -6   8  -6    6.23   17.90   0
  -6   8  -6    7.12   18.28   0
  -6  -8  -6    7.27   14.76   0
  -7   8  -6   11.88   15.99   0
  -7  -8  -6    6.20   12.80   0
  -7  -8  -6   10.31    9.20   0
   7  -8   6   17.44    9.50   0
  -7   8  -6    9.09   17.48   0
  -7   8  -6    9.33    8.75   0
  -8   8  -6   84.87    8.94   0
  -8   8  -6   95.35   14.88   0
  -8  -8  -6  103.64   11.36   0
   8  -8   6   98.29    9.23   0
  -8   8  -6  105.86   16.50   0
  -8  -8  -6   81.56    6.58   0
  -9  -8  -6    2.51   12.46   0
  -9   8  -6   16.57    7.83   0
  -9   8  -6    2.44   14.33   0
  -9  -8  -6   13.61    8.09   0
  -9   8  -6   12.12   13.84   0
   9  -8   6    7.34    6.24   0
 -10   8  -6  173.06   15.64   0
 -10  -8  -6  176.65   11.38   0
 -10   8  -6  163.50   15.20   0
 -10  -8  -6  180.32    6.43   0
 -10   8  -6  172.31    8.58   0
  10  -8   6  147.03    9.06   0
 -11   8  -6    4.37    7.62   0
 -11  -8  -6   -0.18   10.49   0
 -11   8  -6   -1.29   13.92   0
 -11   8  -6    4.39   13.68   0
  11  -8   6  -26.35    8.24   0
 -11  -8  -6    8.64    8.18   0
  11   9  -6   42.45   13.07   0
 -11   9   6   10.02    8.02   0
 -11  -9   6   27.32    8.29   0
  11   9  -6   10.43    8.06   0
  11  -9  -6   15.80    8.33   0
  10  -9  -6    3.95    8.34   0
 -10  -9   6   -0.73    5.94   0
  10   9  -6    0.76   13.87   0
 -10   9   6   17.83    8.42   0
  10   9  -6   -4.52    8.34   0
   9   9  -6  158.93   16.81   0
  -9  -9   6  166.17    9.08   0
  -9   9   6  151.57    8.93   0
   9  -9  -6  164.08    6.73   0
   9   9  -6  162.13    9.18   0
   8  -9  -6   55.77    8.91   0
  -8  -9   6   68.27    9.07   0
  -8   9   6   51.17    8.83   0
   8   9  -6   65.88    8.72   0
   8   9  -6   56.53   16.49   0
   7  -9  -6  156.94    9.42   0
  -7  -9   6  197.51    9.91   0
   7   9  -6  206.15    9.71   0
  -7   9   6  182.41    9.18   0
   7   9  -6  189.65   27.40   0
  -6  -9   6  793.80   11.74   0
  -6   9   6  787.63   10.64   0
   6  -9  -6  775.74   11.04   0
   6   9  -6  827.37   11.69   0
   5  -9  -6  620.37   11.12   0
  -5  -9   6  642.82   12.05   0
  -5   9   6  632.88   11.10   0
   5   9  -6  664.17   12.10   0
   4   9  -6  281.80   25.23   0
  -4  -9   6  293.12   11.61   0
   4   9  -6  290.67   26.19   0
  -4   9   6  283.99    9.98   0
   4  -9  -6  286.34   10.33   0
   4  -9  -6  274.95   22.73   0
   4  -9  -6  288.30   22.61   0
   4   9  -6  289.88   11.67   0
   3  -9  -6  243.31   17.00   0
   3   9  -6  250.33   18.50   0
  -3  -9   6  240.91   13.57   0
  -3   9   6  241.89   12.70   0
   3   9  -6  250.21   10.61   0
   3  -9  -6  243.33   16.82   0
   3  -9  -6  223.90   10.40   0
  -2  -9   6  252.29   11.33   0
   2  -9  -6  242.56   13.67   0
  -2   9   6  262.44   13.18   0
   2  -9  -6  254.67   13.70   0
   2   9  -6  251.09   12.10   0
   2   9  -6  253.22   13.83   0
   2  -9  -6  254.55   10.77   0
   1  -9  -6  286.76   10.91   0
  -1  -9   6  316.93   14.85   0
   1  -9  -6  306.09   13.63   0
   1  -9  -6  282.86   11.61   0
   1   9  -6  317.15   12.19   0
   1   9  -6  312.83   13.69   0
   0   9  -6  220.83   13.42   0
   0  -9  -6  219.71   13.62   0
   0  -9   6  209.83   11.73   0
   0   9  -6  222.23   11.76   0
   0  -9  -6  207.20   12.62   0
  -1   9  -6  371.01   13.47   0
   1  -9   6  367.48   14.57   0
  -1  -9  -6  352.86   15.63   0
  -1  -9  -6  370.79   11.08   0
  -1   9  -6  371.37   14.65   0
   2  -9   6   84.25   14.01   0
  -2  -9  -6   95.18   10.88   0
  -2   9  -6   94.51   12.26   0
  -2  -9  -6   81.03   15.28   0
  -2   9  -6   89.02   15.37   0
  -3   9  -6  530.23   11.30   0
  -3  -9  -6  520.52   23.27   0
   3  -9   6  500.59   19.36   0
  -3  -9  -6  541.64   12.51   0
  -3   9  -6  562.84   21.67   0
  -3  -9  -6  547.32   26.29   0
  -4   9  -6   40.07    9.68   0
  -4  -9  -6   36.45   10.37   0
   4  -9   6   39.29   10.47   0
  -5  -9  -6  121.67   10.08   0
  -5   9  -6  117.00    9.35   0
   5  -9   6  121.48    7.48   0
   6  -9   6  503.96    8.40   0
  -6  -9  -6  478.57   10.64   0
  -6  -9  -6  519.71   22.95   0
  -6   9  -6  498.73   10.15   0
   7  -9   6   20.26    9.41   0
  -7   9  -6   11.76    6.09   0
  -7  -9  -6    6.37    9.10   0
  -7  -9  -6    5.93   15.35   0
  -8   9  -6  305.80    9.49   0
   8  -9   6  327.66   10.06   0
  -8  -9  -6  317.15   16.09   0
  -8  -9  -6  291.54    9.46   0
  -9   9  -6  486.14    9.76   0
  -9  -9  -6  477.92   15.53   0
   9  -9   6  457.19   10.12   0
  -9  -9  -6  462.03    7.49   0
  10  -9   6   26.04    8.84   0
 -10   9  -6   10.94    7.97   0
 -10  -9  -6    3.36   12.22   0
 -10  -9  -6   10.80    8.21   0
 -11  10   6    9.98    8.21   0
  11  10  -6   17.27    8.46   0
 -11 -10   6   16.40    8.16   0
  11 -10  -6   -5.28    8.63   0
  10  10  -6   12.71    8.37   0
 -10  10   6    2.52    5.60   0
  10 -10  -6    6.56    8.59   0
 -10 -10   6    6.42    8.49   0
  -9  10   6  152.11    8.70   0
  -9 -10   6  147.10    9.09   0
   9  10  -6  156.14    9.03   0
   9 -10  -6  141.25    6.87   0
   8 -10  -6    9.87    8.63   0
  -8 -10   6   18.11    9.24   0
  -8  10   6   -0.45    8.44   0
   8  10  -6   -7.52    9.23   0
  -7 -10   6   10.66    9.57   0
  -7  10   6    6.45    8.35   0
   7 -10  -6   -0.45    8.36   0
   7  10  -6   28.38    9.44   0
   6 -10  -6   55.55    9.19   0
  -6 -10   6   78.14    9.38   0
  -6  10   6   73.30    8.76   0
   6  10  -6   72.59    9.23   0
   5 -10  -6  397.53   11.87   0
  -5 -10   6  401.91   10.72   0
   5  10  -6  414.18   10.44   0
  -5  10   6  401.29   10.19   0
   4 -10  -6   56.22    9.01   0
  -4 -10   6   54.97    9.94   0
   4 -10  -6   57.34   25.42   0
  -4  10   6   61.57    9.22   0
   4 -10  -6   53.97   25.14   0
   4  10  -6   53.74    9.75   0
   3 -10  -6 1029.44   12.56   0
   3  10  -6 1063.93   25.71   0
   3 -10  -6 1051.05   20.03   0
   3 -10  -6 1030.80   20.54   0
  -3  10   6 1035.13   12.68   0
  -3 -10   6 1064.56   13.17   0
   3  10  -6 1104.75   13.26   0
   2  10  -6   55.46   14.69   0
   2 -10  -6   47.67   11.92   0
  -2 -10   6   52.16   10.99   0
   2 -10  -6   55.54   13.11   0
   2  10  -6   71.31   13.24   0
   2 -10  -6   62.47   12.77   0
   1 -10  -6  293.71   10.30   0
   1 -10  -6  285.60   13.12   0
   1 -10  -6  315.15   11.38   0
   1  10  -6  316.18   13.85   0
   1  10  -6  301.25   13.47   0
  -1 -10   6  310.36   13.91   0
   0 -10  -6   91.54   12.45   0
   0 -10   6   94.38   13.09   0
   0 -10  -6   93.48   10.78   0
   0  10  -6  102.15   11.86   0
   0  10  -6   94.91   12.88   0
  -1  10  -6   40.61   12.20   0
  -1 -10  -6   48.23   12.50   0
  -1  10  -6   58.11   13.07   0
   1 -10   6   45.65   12.77   0
  -1 -10  -6   52.55   10.50   0
  -2 -10  -6  453.04   20.35   0
  -2  10  -6  448.51   10.88   0
  -2 -10  -6  454.56   11.49   0
  -2  10  -6  465.23   18.59   0
   2 -10   6  464.46   17.27   0
  -3  10  -6  411.38   12.23   0
  -3  10  -6  429.17   20.21   0
  -3 -10  -6  409.50   11.24   0
  -4  10  -6  257.11    9.52   0
[truncated: 1,072,903 more chars]
