# Supplementary material for: Crystal structures of tetra­kis­(pyridine-4-thio­amide-κN)bis­(thio­cyanato-κN)cobalt(II) monohydrate and bis­(pyridine-4-thio­amide-κN)bis­(thio­cyanato-κN)zinc(II)
Source: Acta Crystallogr E Crystallogr Commun. 2018 Jan 12;74(Pt 2):141–6. doi: 10.1107/S205698901800021X (PMC5956324; doi:10.1107/S205698901800021X)
Supplement: Supplementary file 2 [file e-74-00141-1sup2.hkl]

data_1                                                                  
_shelx_title ' Co(NCS)2(4-Pyridinethioamide)4*H2O in P2(1)/n'                   
_shelx_refln_list_code          4                                               
_shelx_F_calc_maximum      179.78                                               
_exptl_crystal_F_000      1532.00                                               
_reflns_d_resolution_high  0.7828                                               
                                                                                
loop_                                                                           
 _space_group_symop_operation_xyz                                               
 'x, y, z'                                                                      
 '-x+1/2, y+1/2, -z+1/2'                                                        
 '-x, -y, -z'                                                                   
 'x-1/2, -y-1/2, z-1/2'                                                         
                                                                                
_cell_length_a    10.9256                                                       
_cell_length_b    12.9595                                                       
_cell_length_c    24.1116                                                       
_cell_angle_alpha  90.000                                                       
_cell_angle_beta  100.763                                                       
_cell_angle_gamma  90.000                                                       
                                                                                
_shelx_F_squared_multiplier     1.000                                           
                                                                                
loop_                                                                           
 _refln_index_h                                                                 
 _refln_index_k                                                                 
 _refln_index_l                                                                 
 _refln_F_squared_calc                                                          
 _refln_F_squared_meas                                                          
 _refln_F_squared_sigma                                                         
 _refln_observed_status                                                         
   4   0   0       2550.19       2392.72        30.09 o                         
   6   0   0        259.73        351.57        19.34 o                         
   8   0   0       1006.33        985.96        18.42 o                         
  10   0   0       3512.72       3469.32        22.60 o                         
  12   0   0        484.96        517.65        21.06 o                         
   1   1   0       2798.50       3194.90        41.06 o                         
   2   1   0       7690.73       8179.26        47.09 o                         
   3   1   0       1311.79       1294.83        23.41 o                         
   4   1   0       5412.55       5417.40        21.44 o                         
   5   1   0        608.24        650.16        14.67 o                         
   6   1   0        103.27         85.45        12.57 o                         
   7   1   0        817.24        761.91        13.15 o                         
   8   1   0         51.70         48.10        12.08 o                         
   9   1   0       3502.09       3496.10        16.24 o                         
  10   1   0       1827.52       1869.70        14.81 o                         
  11   1   0        827.99        828.96        12.63 o                         
  12   1   0        131.39        170.91        11.97 o                         
  13   1   0          6.95         33.08        11.49 o                         
   0   2   0       9345.43       9857.05        68.90 o                         
   1   2   0        253.74        298.12        38.07 o                         
   2   2   0        641.34        656.85        28.70 o                         
   3   2   0        464.44        396.81        19.24 o                         
   4   2   0        467.15        418.10        16.63 o                         
   5   2   0       1156.96       1188.02        15.45 o                         
   6   2   0       6395.56       6068.75        28.40 o                         
   7   2   0        424.01        453.39        13.22 o                         
   8   2   0       1430.82       1455.56        14.83 o                         
   9   2   0        125.09        119.02        12.66 o                         
  10   2   0        193.01        216.82        11.90 o                         
  11   2   0        466.68        462.15        13.29 o                         
  12   2   0        265.20        268.59        12.43 o                         
  13   2   0          6.62          4.85        11.72 o                         
   1   3   0       7569.62       7832.07        46.16 o                         
   2   3   0        770.04        756.33        27.11 o                         
   3   3   0        585.80        603.68        20.98 o                         
   4   3   0       1355.18       1261.12        18.73 o                         
   5   3   0       8664.19       8042.00        37.33 o                         
   6   3   0       2080.40       2089.31        17.71 o                         
   7   3   0      21775.14      21462.62       110.86 o                         
   8   3   0        224.12        233.70        12.25 o                         
   9   3   0       1483.58       1529.65        12.67 o                         
  10   3   0       1529.86       1604.75        16.96 o                         
  11   3   0        200.67        227.35        12.35 o                         
  12   3   0        230.95        232.50        13.25 o                         
  13   3   0         44.64         62.04        12.00 o                         
   0   4   0        772.63        800.35        35.89 o                         
   1   4   0       8785.69       8580.48        41.19 o                         
   2   4   0      10678.79      10541.60        37.04 o                         
   3   4   0      11028.13      10061.70        42.44 o                         
   4   4   0        937.46       1011.00        17.77 o                         
   5   4   0       2726.18       2521.53        16.16 o                         
   6   4   0        116.23        144.62        13.12 o                         
   7   4   0        494.14        541.12        13.33 o                         
   8   4   0         77.00         83.27        12.07 o                         
   9   4   0        678.89        709.92        11.37 o                         
  10   4   0        183.26        203.86        11.12 o                         
  11   4   0        754.78        765.11        12.96 o                         
  12   4   0         14.27         34.39        12.46 o                         
  13   4   0         20.46         46.07        13.32 o                         
   1   5   0       2074.34       1900.35        23.12 o                         
   2   5   0          5.11          7.65        20.25 o                         
   3   5   0       4291.63       4160.66        30.70 o                         
   4   5   0        344.66        269.13        17.89 o                         
   5   5   0       2555.68       2748.55        17.86 o                         
   6   5   0       3210.80       3115.04        20.32 o                         
   7   5   0       1093.70       1033.99        14.57 o                         
   8   5   0        796.23        836.20        13.85 o                         
   9   5   0          8.26         14.12        11.76 o                         
  10   5   0       1096.01       1081.74        12.25 o                         
  11   5   0          1.10         11.93        12.74 o                         
  12   5   0         79.82         76.39        13.47 o                         
  13   5   0          2.01          3.83        11.28 o                         
   1   6   0       3986.18       4194.30        28.49 o                         
   2   6   0       1331.21       1490.70        21.88 o                         
   3   6   0      10747.29      11063.30        79.78 o                         
   4   6   0         45.03        107.69        18.01 o                         
   5   6   0        461.03        476.56        16.61 o                         
   6   6   0        461.91        446.90        14.69 o                         
   7   6   0       1446.37       1405.64        15.14 o                         
   8   6   0       1482.45       1519.10        15.49 o                         
   9   6   0        367.37        345.12        11.95 o                         
  10   6   0        845.21        839.63        12.11 o                         
  11   6   0        117.87        145.61        10.40 o                         
  12   6   0        100.69         95.20        10.29 o                         
   1   7   0       4176.52       4337.49        23.77 o                         
   2   7   0        380.45        366.45        18.04 o                         
   3   7   0       1131.04       1095.47        19.84 o                         
   4   7   0        992.57        948.18        18.60 o                         
   5   7   0       2050.99       1885.29        20.06 o                         
   6   7   0       3196.71       3216.94        35.61 o                         
   7   7   0         33.92         15.89        13.65 o                         
   8   7   0        479.92        498.45        13.33 o                         
   9   7   0        189.13        187.49        11.60 o                         
  10   7   0        173.14        174.15        11.02 o                         
  11   7   0         30.74         23.24        12.50 o                         
  12   7   0        359.14        380.69        12.94 o                         
   0   8   0       3418.68       3199.43        34.48 o                         
   1   8   0        419.76        377.89        16.51 o                         
   2   8   0         19.34         46.84        16.98 o                         
   3   8   0       6478.18       6353.58        25.66 o                         
   4   8   0        686.83        662.52        18.05 o                         
   5   8   0        227.32        245.96        17.68 o                         
   6   8   0        107.24        133.96        16.38 o                         
   7   8   0         38.63         49.25        15.28 o                         
   8   8   0        476.91        503.04        13.67 o                         
   9   8   0         29.54         26.23        19.43 o                         
  10   8   0         89.85         89.88        12.83 o                         
  11   8   0          8.00         14.16        13.08 o                         
  12   8   0          7.83         27.17        13.50 o                         
   1   9   0       5257.58       5212.95        24.94 o                         
   2   9   0        373.12        320.69        17.88 o                         
   3   9   0        471.81        463.78        16.75 o                         
   4   9   0        527.08        537.38        19.19 o                         
   5   9   0       1714.77       1697.46        19.07 o                         
   6   9   0        214.98        250.69        13.48 o                         
   7   9   0       1048.44       1109.34        14.99 o                         
   8   9   0         17.17         36.08        12.98 o                         
   9   9   0        230.36        239.70        24.49 o                         
  10   9   0        153.74        139.50        16.15 o                         
  11   9   0        353.24        343.32        22.15 o                         
   0  10   0       3054.70       3126.75        30.99 o                         
   1  10   0        869.31        889.36        22.09 o                         
   2  10   0        583.18        639.62        19.00 o                         
   3  10   0       2007.81       2060.17        24.72 o                         
   4  10   0       1271.30       1264.02        17.86 o                         
   5  10   0         45.19         58.57        15.31 o                         
   6  10   0         81.90         71.58        15.13 o                         
   7  10   0         14.41         49.27        14.79 o                         
   8  10   0         12.69         32.91        16.86 o                         
   9  10   0        758.63        785.65        39.44 o                         
  10  10   0        122.40        142.25        17.34 o                         
   1  11   0        507.93        510.45        21.75 o                         
   2  11   0          7.02         12.78        16.51 o                         
   3  11   0        383.24        370.65        29.53 o                         
   4  11   0       1521.59       1460.48        25.37 o                         
   5  11   0         25.85         51.23        24.37 o                         
   6  11   0        130.48        150.90        26.42 o                         
   7  11   0       1810.50       1812.75        21.31 o                         
   8  11   0        102.44        113.68        14.59 o                         
   9  11   0       1211.66       1125.63        18.35 o                         
  10  11   0        608.43        540.28        17.49 o                         
   0  12   0       3318.54       3297.67        36.05 o                         
   1  12   0       1007.71       1064.80        21.24 o                         
   2  12   0        492.97        520.26        19.27 o                         
   3  12   0        801.30        730.18        22.31 o                         
   4  12   0        122.48        172.95        18.68 o                         
   5  12   0         23.41         18.93        17.24 o                         
   6  12   0        913.36        985.46        18.65 o                         
   7  12   0          0.23         44.27        16.47 o                         
   8  12   0        540.56        510.06        15.21 o                         
   9  12   0         88.43         85.76        16.23 o                         
   1  13   0          4.56         21.28        17.84 o                         
   2  13   0        674.30        619.41        19.25 o                         
   3  13   0         22.48         31.09        17.52 o                         
   4  13   0        333.31        372.59        17.55 o                         
   5  13   0          8.50         46.14        16.57 o                         
   6  13   0          1.31         12.73        16.39 o                         
   7  13   0         54.55         47.48        16.29 o                         
   8  13   0         13.43         42.45        16.26 o                         
   0  14   0       1360.69       1383.80        44.40 o                         
   1  14   0        202.07        195.66        22.48 o                         
   2  14   0        232.88        270.23        21.72 o                         
   3  14   0        211.59        197.53        19.84 o                         
   4  14   0        325.62        302.14        19.02 o                         
   5  14   0         11.29         42.61        17.52 o                         
   6  14   0        168.95        157.26        17.70 o                         
   7  14   0         38.88         45.59        16.37 o                         
   1  15   0        132.87        158.99        20.59 o                         
   2  15   0         86.61         52.22        22.53 o                         
   3  15   0         16.40         23.66        18.90 o                         
   4  15   0        371.56        299.22        19.74 o                         
   5  15   0        100.27         67.54        17.89 o                         
   0  16   0        158.78        144.35        38.17 o                         
   1  16   0         25.79         21.82        24.29 o                         
   2  16   0         31.05         30.64        26.00 o                         
   3  16   0       1199.48       1032.19        29.33 o                         
 -13   0   1          5.72         19.79        16.19 o                         
 -11   0   1        779.99        787.06        20.00 o                         
  -9   0   1       1572.88       1560.35        26.17 o                         
  -7   0   1       9823.46       9489.09        46.38 o                         
  -5   0   1       6818.23       6105.16        28.51 o                         
  -3   0   1        874.06        927.51        33.28 o                         
  -1   0   1       1150.00       1529.45        50.69 o                         
   1   0   1        555.16        579.04        55.46 o                         
   5   0   1      16356.41      17508.68       182.39 o                         
   7   0   1       6878.90       6941.73        37.02 o                         
   9   0   1       1455.06       1401.75        21.46 o                         
  11   0   1        417.39        444.10        26.15 o                         
  13   0   1        252.22        263.74        17.46 o                         
 -13   1   1         30.17         33.37        11.48 o                         
 -12   1   1         17.72         18.89        12.15 o                         
 -11   1   1          0.28         29.15        12.67 o                         
 -10   1   1        283.45        328.97        10.97 o                         
  -9   1   1        480.52        452.94        12.22 o                         
  -8   1   1        226.45        276.68        12.06 o                         
  -7   1   1        497.86        517.34        12.73 o                         
  -6   1   1        205.25        250.63        13.41 o                         
  -5   1   1      27252.26      26444.49       129.17 o                         
  -4   1   1        468.60        470.56        16.30 o                         
  -3   1   1       5525.46       5422.48        27.84 o                         
  -2   1   1        289.64        307.55        27.31 o                         
  -1   1   1          5.63         14.57        30.12 o                         
   0   1   1        201.37        256.66        50.49 o                         
   1   1   1      15372.06      17207.11        66.69 o                         
   2   1   1      15671.33      16968.76        62.92 o                         
   4   1   1       9640.29       9245.01        40.48 o                         
   5   1   1        164.84        248.22        14.16 o                         
   6   1   1       3061.58       2733.29        15.76 o                         
   7   1   1        401.61        449.71        13.83 o                         
   8   1   1        689.42        738.87        14.07 o                         
   9   1   1       1681.35       1745.58        15.72 o                         
  10   1   1        787.62        804.94        13.45 o                         
  11   1   1        203.24        200.70        12.18 o                         
  12   1   1        129.61        131.58        12.04 o                         
  13   1   1        708.02        619.22        14.52 o                         
 -13   2   1         17.45         21.00        11.56 o                         
 -12   2   1        991.01       1030.95        14.32 o                         
 -11   2   1        599.35        620.76        14.65 o                         
 -10   2   1        111.21        153.63        11.55 o                         
  -9   2   1       2482.57       2528.02        14.02 o                         
  -8   2   1       2180.65       2155.38        15.70 o                         
  -7   2   1       3109.72       2992.66        16.47 o                         
  -6   2   1      14559.16      14061.13        45.96 o                         
  -5   2   1       4046.26       3804.04        18.41 o                         
  -4   2   1      10713.92      10258.48        49.20 o                         
  -3   2   1       3883.70       3705.09        25.50 o                         
  -2   2   1      32322.58      32934.27       136.51 o                         
  -1   2   1      16929.08      18262.41        69.18 o                         
   0   2   1       3953.32       4111.12        41.84 o                         
   1   2   1       3550.37       3742.01        38.10 o                         
   2   2   1        582.81        508.78        27.34 o                         
   3   2   1      10029.16      10139.30        46.06 o                         
   4   2   1         40.70         43.42        17.52 o                         
   5   2   1       5655.15       5690.68        36.04 o                         
   6   2   1         78.32        110.92        12.89 o                         
   7   2   1       1453.96       1426.80        14.15 o                         
   8   2   1         65.77         63.60        12.94 o                         
   9   2   1         12.78         43.47        13.22 o                         
  10   2   1       5934.64       5946.47        35.88 o                         
  11   2   1         94.76        110.88        13.54 o                         
  12   2   1        599.10        590.42        13.12 o                         
  13   2   1         81.17         54.69        19.25 o                         
 -13   3   1          1.26         12.79        12.04 o                         
 -12   3   1       1811.47       1832.01        14.21 o                         
 -11   3   1        172.60        191.20        10.72 o                         
 -10   3   1        127.64        132.00        11.89 o                         
  -9   3   1          1.41         10.82        10.80 o                         
  -8   3   1       2244.54       2273.79        13.99 o                         
  -7   3   1         36.08         19.07        11.79 o                         
  -6   3   1         26.01         34.12        11.43 o                         
  -5   3   1         53.24         99.64        13.83 o                         
  -4   3   1      17178.00      17049.69       100.50 o                         
  -3   3   1          0.81          2.37        19.89 o                         
  -2   3   1      12322.32      12755.43        93.19 o                         
  -1   3   1      16760.41      17699.30       127.82 o                         
   1   3   1       6705.90       7181.84        41.79 o                         
   2   3   1        606.64        610.71        25.70 o                         
   3   3   1         41.32         77.55        19.89 o                         
   4   3   1       9780.74       9222.50        53.48 o                         
   5   3   1       1256.78       1281.43        16.20 o                         
   6   3   1       4341.97       4187.52        17.94 o                         
   7   3   1        784.13        753.08        14.89 o                         
   8   3   1        565.96        576.70        13.33 o                         
   9   3   1       1117.30       1092.93        13.35 o                         
  10   3   1       2071.41       2104.82        15.54 o                         
  11   3   1        111.64        127.00        12.33 o                         
  12   3   1         65.16         64.54        13.42 o                         
  13   3   1          0.00         -0.19        17.18 o                         
 -13   4   1         31.69         29.70        11.88 o                         
 -12   4   1       1404.35       1412.29        23.82 o                         
 -11   4   1         10.94         20.51        13.71 o                         
 -10   4   1        292.70        301.49        12.47 o                         
  -9   4   1        283.37        332.57        14.10 o                         
  -8   4   1       2901.07       2804.87        17.72 o                         
  -7   4   1        816.96        801.54        13.42 o                         
  -6   4   1       4748.26       4695.89        23.29 o                         
  -5   4   1         53.94         70.75        14.08 o                         
  -4   4   1        408.21        357.34        17.40 o                         
  -3   4   1       1389.31       1516.70        21.89 o                         
  -2   4   1       4128.31       3832.66        28.57 o                         
  -1   4   1       1815.76       1899.10        29.32 o                         
   0   4   1       7373.14       7747.92        36.63 o                         
   1   4   1       1214.20       1191.62        27.08 o                         
   2   4   1       1004.28        927.71        23.84 o                         
   3   4   1       1229.87       1318.88        19.68 o                         
   4   4   1        121.43        121.65        16.58 o                         
   5   4   1       2277.26       2066.06        16.32 o                         
   6   4   1        897.67        933.50        14.97 o                         
   7   4   1        569.82        539.14        13.06 o                         
   8   4   1         33.37         57.41        12.30 o                         
   9   4   1         23.27         39.94        12.36 o                         
  10   4   1       8409.14       8461.30        57.02 o                         
  11   4   1         99.09        111.99        12.54 o                         
  12   4   1         10.97         20.20        12.04 o                         
  13   4   1         32.02         59.18        13.52 o                         
 -13   5   1         49.56         47.63        11.73 o                         
 -12   5   1        212.41        194.50        12.43 o                         
 -11   5   1         14.20         22.55        15.47 o                         
 -10   5   1        375.21        349.29        11.71 o                         
  -9   5   1        413.99        414.70        10.68 o                         
  -8   5   1       2742.79       2679.26        18.04 o                         
  -7   5   1       1133.57       1099.19        14.39 o                         
  -6   5   1        534.73        534.58        14.07 o                         
  -5   5   1        704.39        587.76        14.06 o                         
  -4   5   1        193.42        171.96        16.12 o                         
  -3   5   1       1801.09       1867.77        22.53 o                         
  -2   5   1       8700.40       8404.16        34.22 o                         
  -1   5   1        432.08        395.26        20.74 o                         
   1   5   1       3089.62       2980.74        24.18 o                         
   2   5   1       2309.02       2321.01        24.56 o                         
   3   5   1      12642.60      12157.46        51.49 o                         
   4   5   1       1869.26       1809.49        19.16 o                         
   5   5   1       1165.46       1094.59        15.16 o                         
   6   5   1       1599.12       1616.34        16.03 o                         
   7   5   1        258.19        272.37        13.72 o                         
   8   5   1          4.63          1.14        12.76 o                         
   9   5   1       1180.58       1125.28        14.40 o                         
  10   5   1        411.20        416.33        13.57 o                         
  11   5   1         94.13        112.11        11.56 o                         
  12   5   1        344.08        351.67        12.74 o                         
 -12   6   1          0.76         25.00        11.24 o                         
 -11   6   1       3471.99       3656.39        46.56 o                         
 -10   6   1        105.86        122.83        11.98 o                         
  -9   6   1        712.98        749.97        12.86 o                         
  -8   6   1         18.49         33.17        12.28 o                         
  -7   6   1       3695.26       3638.34        18.82 o                         
  -6   6   1        201.38        196.49        15.08 o                         
  -5   6   1       7998.31       7713.18        75.70 o                         
  -4   6   1        765.30        703.64        18.79 o                         
  -3   6   1       4149.01       3999.57        50.34 o                         
  -2   6   1       4136.56       4635.07        28.84 o                         
  -1   6   1        697.27        697.66        18.78 o                         
   0   6   1        359.98        317.90        18.19 o                         
   1   6   1       4295.35       4458.32        37.07 o                         
   2   6   1       1499.32       1555.78        30.23 o                         
   3   6   1        965.06        857.16        20.41 o                         
   4   6   1        374.41        337.28        17.89 o                         
   5   6   1       1244.86       1231.48        17.70 o                         
   6   6   1          1.34         16.40        14.52 o                         
   7   6   1        167.27        178.72        12.97 o                         
   8   6   1         27.41         28.34        13.39 o                         
   9   6   1        102.09        110.39        14.19 o                         
  10   6   1        669.76        703.14        14.42 o                         
  11   6   1         76.28         68.83        11.97 o                         
  12   6   1         12.17         23.73        13.07 o                         
 -12   7   1         98.31         84.68        12.33 o                         
 -11   7   1          6.27        -10.58        13.28 o                         
 -10   7   1        322.20        323.08        11.26 o                         
  -9   7   1          1.05         20.32        10.61 o                         
  -8   7   1        147.69        183.70        12.50 o                         
  -7   7   1       2170.40       2087.46        30.99 o                         
  -6   7   1        182.39        215.84        16.35 o                         
  -5   7   1        297.90        251.38        17.90 o                         
  -4   7   1        541.60        564.04        18.24 o                         
  -3   7   1        825.96        836.62        19.55 o                         
  -2   7   1       1123.17       1013.85        18.65 o                         
  -1   7   1       4578.01       4703.77        24.64 o                         
   0   7   1        313.96        348.46        16.94 o                         
   1   7   1       3900.87       3600.84        21.94 o                         
   2   7   1       4217.46       4393.66        32.38 o                         
   3   7   1      14181.93      13391.84        46.07 o                         
   4   7   1        595.47        617.69        16.89 o                         
   5   7   1        318.37        308.85        17.77 o                         
   6   7   1       1431.14       1452.63        19.38 o                         
   7   7   1        174.36        183.50        15.20 o                         
   8   7   1        369.67        375.22        11.99 o                         
   9   7   1        419.91        404.45        14.18 o                         
  10   7   1        428.17        463.71        12.33 o                         
  11   7   1        269.84        248.14        13.61 o                         
  12   7   1         76.80         97.16        12.76 o                         
 -12   8   1         56.12         15.89        12.85 o                         
 -11   8   1        572.59        536.64        15.54 o                         
 -10   8   1         37.35         43.54        14.97 o                         
  -9   8   1        408.39        459.12        14.70 o                         
  -8   8   1         71.31         94.14        13.60 o                         
  -7   8   1         73.87         88.65        18.98 o                         
  -6   8   1        386.67        404.28        16.58 o                         
  -5   8   1       2475.50       2435.47        20.63 o                         
  -4   8   1       1251.41       1239.97        24.52 o                         
  -3   8   1       2983.69       3084.24        29.64 o                         
  -2   8   1       2514.98       2684.61        27.29 o                         
  -1   8   1         48.90         32.85        15.92 o                         
   0   8   1          2.14         16.37        16.11 o                         
   1   8   1       2994.53       3037.96        24.04 o                         
   2   8   1          4.41         20.74        17.88 o                         
   3   8   1       1783.60       1826.94        24.33 o                         
   4   8   1        585.18        608.61        18.12 o                         
   5   8   1        387.20        392.41        18.06 o                         
   6   8   1        496.81        493.90        15.37 o                         
   7   8   1        426.92        427.42        15.78 o                         
   8   8   1        146.91        151.73        20.36 o                         
   9   8   1       1102.97       1065.36        30.90 o                         
  10   8   1        368.54        413.72        15.30 o                         
  11   8   1        109.15         90.16        15.61 o                         
 -11   9   1        117.87         81.80        16.08 o                         
 -10   9   1         23.05         36.51        11.27 o                         
  -9   9   1        527.72        550.73        22.04 o                         
  -8   9   1        136.41        144.34        17.17 o                         
  -7   9   1        873.67        893.48        16.14 o                         
  -6   9   1        219.23        219.26        15.84 o                         
  -5   9   1        237.38        280.15        16.82 o                         
  -4   9   1       2907.94       2816.57        23.45 o                         
  -3   9   1        146.07        149.93        17.49 o                         
  -2   9   1        207.71        204.55        16.16 o                         
  -1   9   1       4337.83       4384.65        24.13 o                         
   0   9   1       4931.52       4917.88        26.55 o                         
   1   9   1         75.36         90.90        18.84 o                         
   2   9   1       1404.40       1416.35        21.70 o                         
   3   9   1       1615.04       1524.97        22.57 o                         
   4   9   1       1881.47       1903.97        19.33 o                         
   5   9   1        264.06        283.49        23.64 o                         
   6   9   1        769.34        802.08        16.64 o                         
   7   9   1          0.51          8.11        20.28 o                         
   8   9   1        352.85        352.34        21.41 o                         
   9   9   1         30.25         36.01        15.92 o                         
  10   9   1        566.69        577.47        32.66 o                         
  11   9   1         88.48        103.57        19.80 o                         
 -11  10   1        204.50        140.63        12.71 o                         
 -10  10   1         14.73         41.98        15.61 o                         
  -9  10   1        217.73        213.24        13.15 o                         
  -8  10   1        962.37        997.90        19.69 o                         
  -7  10   1          0.64         22.62        12.99 o                         
  -6  10   1       1648.51       1607.73        20.98 o                         
  -5  10   1       1005.34        971.27        16.81 o                         
  -4  10   1       1176.31       1214.59        18.48 o                         
  -3  10   1         85.98         92.78        18.35 o                         
  -2  10   1       1690.71       1604.66        18.33 o                         
  -1  10   1       2974.50       2957.59        20.52 o                         
   0  10   1        295.98        261.42        18.73 o                         
   1  10   1        105.25        108.17        20.04 o                         
   2  10   1       1177.39       1227.41        22.48 o                         
   3  10   1         11.95         17.30        19.53 o                         
   4  10   1        939.97        927.89        20.32 o                         
   5  10   1        428.23        431.93        17.77 o                         
   6  10   1        503.34        520.36        18.38 o                         
   7  10   1         18.92         19.03        23.90 o                         
   8  10   1        221.18        238.06        25.14 o                         
   9  10   1         80.44         96.29        16.54 o                         
  10  10   1        427.15        432.85        73.84 o                         
 -10  11   1         13.81         24.76        16.20 o                         
  -9  11   1         20.17         21.41        15.74 o                         
  -8  11   1          4.57         -6.71        18.96 o                         
  -7  11   1        167.33        189.35        14.72 o                         
  -6  11   1        108.82        133.67        14.44 o                         
  -5  11   1       1017.55       1104.42        16.33 o                         
  -4  11   1        491.60        477.52        19.33 o                         
  -3  11   1       1561.71       1506.63        19.72 o                         
  -2  11   1       1572.93       1536.29        19.24 o                         
  -1  11   1         91.31         95.34        17.18 o                         
   0  11   1        675.15        664.78        19.42 o                         
   1  11   1          7.34         13.34        18.28 o                         
   2  11   1        157.62        159.81        17.72 o                         
   3  11   1        227.81        213.57        18.30 o                         
   4  11   1       1480.06       1586.97        23.05 o                         
   5  11   1        267.78        244.43        17.38 o                         
   6  11   1       2122.98       2115.98        25.71 o                         
   7  11   1         48.03         95.40        17.39 o                         
   8  11   1          0.61         22.26        14.19 o                         
   9  11   1        265.24        267.12        17.34 o                         
  10  11   1        218.85        198.73        16.55 o                         
  -9  12   1        127.12        114.92        16.01 o                         
  -8  12   1        388.01        351.91        18.56 o                         
  -7  12   1         28.79         75.84        16.48 o                         
  -6  12   1        965.66       1002.89        18.67 o                         
  -5  12   1       1030.39       1119.71        22.35 o                         
  -4  12   1         49.51         74.16        17.57 o                         
  -3  12   1          5.77         25.12        18.09 o                         
  -2  12   1        158.73        169.13        17.19 o                         
  -1  12   1        203.38        211.65        17.67 o                         
   0  12   1         48.33         70.74        21.18 o                         
   1  12   1         41.76         74.14        18.68 o                         
   2  12   1         64.46         57.96        17.84 o                         
   3  12   1       1578.63       1560.98        25.32 o                         
   4  12   1        690.29        705.86        33.40 o                         
   5  12   1        393.95        377.56        18.12 o                         
   6  12   1         40.71         41.28        16.73 o                         
   7  12   1       1573.60       1530.54        31.15 o                         
   8  12   1        109.57         95.85        16.22 o                         
   9  12   1        329.49        251.57        14.65 o                         
  -8  13   1          0.02         51.96        22.08 o                         
  -7  13   1          9.96         35.63        22.98 o                         
  -6  13   1        438.08        464.44        17.39 o                         
  -5  13   1        190.79        218.18        16.97 o                         
  -4  13   1         17.77          7.74        16.52 o                         
  -3  13   1         63.59         79.61        19.62 o                         
  -2  13   1        145.58        196.48        18.07 o                         
  -1  13   1         77.20        115.74        18.03 o                         
   0  13   1        992.20        947.85        25.27 o                         
   1  13   1       2470.70       2465.43        27.18 o                         
   2  13   1          1.38         -2.02        18.26 o                         
   3  13   1       5811.73       5758.63        58.10 o                         
   4  13   1        633.34        653.21        19.51 o                         
   5  13   1          6.26         49.84        16.34 o                         
   6  13   1        109.20        122.07        32.94 o                         
   7  13   1         11.03         30.86        16.20 o                         
   8  13   1        142.75        123.48        16.62 o                         
  -7  14   1         50.37         68.53        17.72 o                         
  -6  14   1        294.65        253.81        16.79 o                         
  -5  14   1        140.88        136.70        16.74 o                         
  -4  14   1        671.04        689.04        21.91 o                         
  -3  14   1        758.28        742.61        24.30 o                         
  -2  14   1         62.92         89.25        17.30 o                         
  -1  14   1        232.19        237.38        19.97 o                         
   0  14   1        208.08        186.20        22.84 o                         
   1  14   1          0.62         18.62        22.82 o                         
   2  14   1          5.03         22.82        22.60 o                         
   3  14   1         54.50         62.03        17.74 o                         
   4  14   1         13.64         17.69        16.74 o                         
   5  14   1          9.62         21.60        16.19 o                         
   6  14   1        129.06        132.20        16.83 o                         
   7  14   1        298.54        301.34        17.56 o                         
  -5  15   1          0.89         26.71        19.14 o                         
  -4  15   1        297.45        255.82        18.15 o                         
  -3  15   1        267.88        259.43        19.39 o                         
  -2  15   1        296.68        285.55        20.23 o                         
  -1  15   1        119.01         91.56        21.64 o                         
   0  15   1        541.69        543.59        28.75 o                         
   1  15   1        511.69        528.03        24.03 o                         
   2  15   1        212.23        195.30        25.78 o                         
   3  15   1        548.42        516.24        22.71 o                         
   4  15   1         36.76         45.00        17.46 o                         
   5  15   1          6.65         -3.58        16.82 o                         
  -3  16   1        116.29         90.27        18.30 o                         
  -2  16   1        968.72        821.02        42.32 o                         
  -1  16   1         62.83         61.14        23.98 o                         
   0  16   1        366.61        325.81        27.34 o                         
   1  16   1         39.40         42.69        24.46 o                         
   2  16   1        734.02        650.26        27.24 o                         
   3  16   1         22.27         22.63        24.89 o                         
 -12   0   2       1606.81       1585.74        42.86 o                         
 -10   0   2        248.01        267.33        15.31 o                         
  -8   0   2        582.09        618.63        17.72 o                         
  -6   0   2       6596.72       6548.05        27.09 o                         
  -4   0   2       2884.40       3127.69        53.80 o                         
  -2   0   2          1.86         25.74        37.52 o                         
   0   0   2       2566.28       3133.80        72.85 o                         
   2   0   2       2568.82       2917.64        48.30 o                         
   6   0   2       1972.68       2005.71        33.29 o                         
   8   0   2        753.32        747.01        19.15 o                         
  10   0   2       3059.29       3110.48        22.98 o                         
  12   0   2        735.72        757.40        17.93 o                         
 -13   1   2          8.41         16.32        11.63 o                         
 -12   1   2        604.44        636.21        12.65 o                         
 -11   1   2        346.46        349.13        10.58 o                         
 -10   1   2        605.95        692.59        11.44 o                         
  -9   1   2       1372.01       1342.20        14.15 o                         
  -8   1   2        103.77        106.04        12.17 o                         
  -7   1   2       1120.44       1099.36        13.08 o                         
  -6   1   2        165.19        142.90        13.45 o                         
  -5   1   2      13184.37      12937.84        49.30 o                         
  -4   1   2      10334.19      10123.42        30.76 o                         
  -3   1   2      26255.98      26170.70       366.89 o                         
  -2   1   2       3629.31       4103.31        30.48 o                         
  -1   1   2        615.82        553.71        33.74 o                         
   0   1   2      21588.55      25123.02       244.10 o                         
   1   1   2      18419.32      19546.26       151.23 o                         
   2   1   2       4005.48       4492.80        47.07 o                         
   3   1   2      20772.69      21303.87       111.87 o                         
   4   1   2        373.92        271.89        16.56 o                         
   5   1   2       1299.67       1327.89        16.32 o                         
   6   1   2       4270.65       4261.31        40.78 o                         
   7   1   2       3043.90       3006.23        17.70 o                         
   8   1   2        851.24        892.91        15.41 o                         
   9   1   2        831.12        879.27        14.43 o                         
  10   1   2       2803.19       2891.31        15.49 o                         
  11   1   2        538.24        530.93        15.28 o                         
  12   1   2         39.64         62.18        18.96 o                         
  13   1   2        679.58        631.46        12.62 o                         
 -13   2   2        122.49        134.26        12.17 o                         
 -12   2   2         11.28          0.98        11.17 o                         
 -11   2   2          1.88         20.99        11.36 o                         
 -10   2   2         33.59         39.28        10.18 o                         
  -9   2   2       1128.21       1076.45        14.82 o                         
  -8   2   2        498.18        489.11        12.46 o                         
  -7   2   2         85.53         76.50        11.83 o                         
  -6   2   2       3974.53       3676.85        16.13 o                         
  -5   2   2       6463.62       6596.32        37.97 o                         
  -4   2   2        350.25        309.64        16.17 o                         
  -3   2   2       6345.19       6204.06        27.60 o                         
  -2   2   2      18610.17      19150.05       141.74 o                         
   0   2   2       2495.54       2641.68        47.50 o                         
   1   2   2       4058.10       4545.49        44.64 o                         
   2   2   2          7.36         -1.35        29.74 o                         
   3   2   2       7179.15       7075.34        33.64 o                         
   4   2   2      16418.13      16482.42        38.22 o                         
   5   2   2       2334.32       2075.90        17.09 o                         
   6   2   2       5744.38       5696.63        30.17 o                         
   7   2   2       2951.71       2824.87        27.10 o                         
   8   2   2       1051.99        998.66        16.31 o                         
   9   2   2       2932.96       2981.69        21.80 o                         
  10   2   2         89.36         73.68        12.81 o                         
  11   2   2        381.54        402.22        13.89 o                         
  12   2   2        369.56        404.55        12.13 o                         
  13   2   2        184.66        192.90        13.36 o                         
 -13   3   2          8.46         27.92        10.99 o                         
 -12   3   2        308.48        321.60        16.07 o                         
 -11   3   2       3062.95       3076.03        33.17 o                         
 -10   3   2         47.37         66.01        14.05 o                         
  -9   3   2        313.48        339.27        12.31 o                         
  -8   3   2        490.85        489.95        12.68 o                         
  -7   3   2        425.39        447.71        12.78 o                         
  -6   3   2       2191.88       2150.64        16.33 o                         
  -5   3   2      14636.41      14323.92        50.25 o                         
  -4   3   2         76.48         43.76        16.51 o                         
  -3   3   2       4258.69       4140.32        24.24 o                         
  -2   3   2          1.48         -3.65        24.34 o                         
  -1   3   2       9240.85      10063.43        46.46 o                         
   0   3   2       3201.68       3402.38        40.90 o                         
   2   3   2       2945.19       2999.75        25.92 o                         
   3   3   2       1871.13       1775.45        22.01 o                         
   4   3   2       1824.96       1956.96        18.96 o                         
   5   3   2       1264.63       1201.97        14.55 o                         
   6   3   2       1248.23       1264.42        15.21 o                         
   7   3   2        105.64        125.08        12.60 o                         
   8   3   2       1096.21       1078.23        15.34 o                         
   9   3   2          2.22          3.23        12.72 o                         
  10   3   2         14.18         36.03        12.35 o                         
  11   3   2        145.37        134.73        12.51 o                         
  12   3   2        171.38        170.54        12.31 o                         
  13   3   2        387.77        355.31        12.43 o                         
 -13   4   2         44.63         45.09        12.06 o                         
 -12   4   2        293.41        285.48        12.36 o                         
 -11   4   2        247.67        294.37        12.79 o                         
 -10   4   2         98.68        140.03        10.85 o                         
  -9   4   2       2138.37       2201.46        18.68 o                         
  -8   4   2       2118.52       2138.43        14.20 o                         
  -7   4   2       1130.55       1108.41        13.21 o                         
  -6   4   2       7623.32       7585.94        51.83 o                         
  -5   4   2       3097.55       3007.23        17.35 o                         
  -4   4   2         32.73         54.77        14.52 o                         
  -3   4   2        145.43        175.39        16.73 o                         
  -2   4   2       8028.40       7630.30        90.26 o                         
  -1   4   2       3882.78       3792.88        29.77 o                         
   0   4   2        335.07        431.17        23.96 o                         
   1   4   2       1700.36       1608.81        27.64 o                         
   2   4   2        245.51        265.80        20.80 o                         
   3   4   2      25033.20      24722.40       194.92 o                         
   4   4   2       1541.51       1375.38        17.36 o                         
   5   4   2       2819.79       2600.18        16.47 o                         
   6   4   2        824.10        827.33        15.14 o                         
   7   4   2       1437.56       1472.88        13.99 o                         
   8   4   2       6510.43       6377.02        25.06 o                         
   9   4   2        165.48        170.75        12.79 o                         
  10   4   2        401.98        387.28        14.24 o                         
  11   4   2        104.69        116.43        13.27 o                         
  12   4   2         28.18         22.31        13.40 o                         
  13   4   2        731.77        626.28        32.32 o                         
 -13   5   2        178.16        158.49        11.95 o                         
 -12   5   2        269.24        271.69        12.38 o                         
 -11   5   2        578.95        608.26        11.57 o                         
 -10   5   2       1477.36       1457.77        20.77 o                         
  -9   5   2          1.95         12.71        11.64 o                         
  -8   5   2        486.31        481.03        12.66 o                         
  -7   5   2        911.30        857.20        12.73 o                         
  -6   5   2          1.71         25.28        14.08 o                         
  -5   5   2       3393.25       2990.21        17.07 o                         
  -4   5   2       4854.67       4830.05        23.17 o                         
  -3   5   2      10899.65      10679.42        68.45 o                         
  -2   5   2       6601.56       6672.50        29.58 o                         
  -1   5   2       2337.06       2536.60        24.04 o                         
   0   5   2        256.58        288.00        19.14 o                         
   1   5   2       3867.06       3642.16        27.66 o                         
   2   5   2        185.73        227.24        20.91 o                         
   3   5   2        189.24        181.82        16.86 o                         
   4   5   2       2546.79       2425.22        18.16 o                         
   5   5   2       2033.44       1964.46        22.39 o                         
   6   5   2       1909.22       1890.70        18.77 o                         
   7   5   2       1510.64       1459.23        13.08 o                         
   8   5   2        468.86        446.25        14.89 o                         
   9   5   2        153.69        150.48        13.30 o                         
  10   5   2        610.02        684.66        13.21 o                         
  11   5   2         22.64         34.30        12.35 o                         
  12   5   2          6.41         14.64        13.23 o                         
 -12   6   2        216.68        213.19        11.60 o                         
 -11   6   2         71.15         79.32        10.70 o                         
 -10   6   2        210.91        221.29        11.81 o                         
  -9   6   2         80.21         89.60        11.24 o                         
  -8   6   2        554.00        594.05        13.07 o                         
  -7   6   2        213.51        205.65        12.69 o                         
  -6   6   2       1239.04       1222.50        14.77 o                         
  -5   6   2        705.66        693.59        16.97 o                         
  -4   6   2       3173.64       3049.10        21.89 o                         
  -3   6   2        257.11        358.05        19.77 o                         
  -2   6   2        420.25        510.30        18.72 o                         
  -1   6   2         11.87         37.55        18.50 o                         
   0   6   2       2230.55       2153.79        20.45 o                         
   1   6   2       1045.33       1104.22        22.12 o                         
   2   6   2       9869.09       9461.77       173.09 o                         
   3   6   2       3261.50       3291.10        23.32 o                         
   4   6   2      10023.76       9164.64        34.60 o                         
   5   6   2        840.01        818.65        15.08 o                         
   6   6   2       7331.39       7198.79        21.71 o                         
   7   6   2       1604.91       1555.79        16.97 o                         
   8   6   2         70.29         63.36        13.99 o                         
   9   6   2         57.48         76.72        12.77 o                         
  10   6   2        112.26        155.30        11.72 o                         
  11   6   2         59.22         62.54        12.48 o                         
  12   6   2         59.80         65.72        11.95 o                         
 -12   7   2        300.92        280.82        14.14 o                         
 -11   7   2        506.69        495.09        12.13 o                         
 -10   7   2        697.27        734.95        12.70 o                         
  -9   7   2          2.04         18.86        11.06 o                         
  -8   7   2       5138.21       5298.57        28.57 o                         
  -7   7   2       7035.23       6939.28        29.05 o                         
  -6   7   2       2823.60       2783.35        29.78 o                         
  -5   7   2       3221.84       3388.37        39.73 o                         
  -4   7   2        658.58        608.23        18.00 o                         
  -3   7   2        311.55        266.79        19.57 o                         
  -2   7   2      17548.29      17142.98       178.47 o                         
  -1   7   2       2547.58       2415.16        21.02 o                         
   0   7   2         33.91         45.13        16.98 o                         
   1   7   2       2364.19       2355.32        22.13 o                         
   2   7   2       2053.08       2352.85        24.37 o                         
   3   7   2        582.38        656.30        25.62 o                         
   4   7   2       1843.76       1824.04        19.76 o                         
   5   7   2        388.11        354.79        17.48 o                         
   6   7   2        444.59        494.47        18.59 o                         
   7   7   2         24.93         26.91        15.56 o                         
   8   7   2        115.37        131.50        14.04 o                         
   9   7   2       2278.37       2265.35        20.42 o                         
  10   7   2        476.55        498.92        12.86 o                         
  11   7   2          1.91          4.52        16.97 o                         
  12   7   2        199.22        213.04        14.36 o                         
 -12   8   2        187.72        167.66        12.69 o                         
 -11   8   2          5.15        -12.44        12.44 o                         
 -10   8   2          7.94         43.88        13.49 o                         
  -9   8   2       1479.38       1449.27        28.53 o                         
  -8   8   2         14.29         48.36        20.83 o                         
  -7   8   2          1.45         23.74        13.93 o                         
  -6   8   2       1261.24       1274.52        18.03 o                         
  -5   8   2       1713.31       1690.82        24.60 o                         
  -4   8   2       1156.11       1263.65        18.92 o                         
  -3   8   2        346.37        347.14        17.94 o                         
  -2   8   2       2727.84       2529.49        37.28 o                         
  -1   8   2       1459.53       1393.94        18.53 o                         
   0   8   2         49.05         94.99        17.41 o                         
   1   8   2        174.51        173.45        17.47 o                         
   2   8   2        188.05        203.90        19.92 o                         
   3   8   2        148.11        140.94        20.44 o                         
   4   8   2         10.93         44.89        19.49 o                         
   5   8   2        884.51        827.24        21.85 o                         
   6   8   2        482.55        466.48        19.37 o                         
   7   8   2         47.17         49.93        16.84 o                         
   8   8   2        465.74        530.61        14.80 o                         
   9   8   2          2.07         -9.97        14.89 o                         
  10   8   2         73.46         92.12        13.83 o                         
  11   8   2         26.71         11.03        15.22 o                         
 -11   9   2        489.59        410.93        16.34 o                         
 -10   9   2        149.30        120.01        26.90 o                         
  -9   9   2        724.84        742.28        13.97 o                         
  -8   9   2         52.21         84.62        14.45 o                         
  -7   9   2        441.44        445.39        14.11 o                         
  -6   9   2        676.71        693.77        16.55 o                         
  -5   9   2        375.76        391.25        15.63 o                         
  -4   9   2       3092.93       3015.13        32.91 o                         
  -3   9   2        102.52        101.33        16.75 o                         
  -2   9   2       6405.71       6148.32        33.38 o                         
  -1   9   2        349.21        385.67        17.16 o                         
   0   9   2        386.02        418.46        17.77 o                         
   1   9   2       1449.12       1342.44        20.32 o                         
   2   9   2        194.12        196.98        18.76 o                         
   3   9   2        672.68        644.43        20.99 o                         
   4   9   2          1.53         10.33        19.34 o                         
   5   9   2         32.31         52.16        19.52 o                         
   6   9   2        437.62        426.79        18.32 o                         
   7   9   2          8.94          3.65        19.64 o                         
   8   9   2         20.17         45.76        17.03 o                         
   9   9   2        121.73        132.66        16.45 o                         
  10   9   2       1008.95        927.54        34.31 o                         
  11   9   2        183.83        159.22        20.39 o                         
 -11  10   2        228.73        165.02        12.90 o                         
 -10  10   2          0.03         42.83        14.69 o                         
  -9  10   2       1371.59       1348.19        36.81 o                         
  -8  10   2        122.14        152.88        14.65 o                         
  -7  10   2         64.99         87.06        23.97 o                         
  -6  10   2        853.55        888.58        14.81 o                         
  -5  10   2         47.26         63.54        15.26 o                         
  -4  10   2          0.55         29.89        16.07 o                         
  -3  10   2       3637.01       3647.87        33.57 o                         
  -2  10   2       1637.18       1596.75        20.58 o                         
  -1  10   2       3573.80       3609.50        22.81 o                         
   0  10   2          0.01         13.83        16.32 o                         
   1  10   2       1518.86       1481.97        21.18 o                         
   2  10   2         44.02         74.96        18.62 o                         
   3  10   2       2151.27       2059.02        22.95 o                         
   4  10   2       1270.73       1361.33        20.25 o                         
   5  10   2       1976.92       1975.09        20.67 o                         
   6  10   2        473.85        476.61        39.84 o                         
   7  10   2       1346.18       1367.71        19.03 o                         
   8  10   2        491.89        491.43        21.54 o                         
   9  10   2        613.00        587.69        32.22 o                         
  10  10   2         55.86         68.64        20.12 o                         
 -10  11   2        161.66        105.45        12.65 o                         
  -9  11   2        585.59        587.27        13.52 o                         
  -8  11   2         54.91         62.08        18.19 o                         
  -7  11   2        266.26        293.96        13.22 o                         
  -6  11   2        172.11        200.14        14.34 o                         
  -5  11   2       1350.91       1374.23        16.74 o                         
  -4  11   2          0.48         31.98        15.97 o                         
  -3  11   2       1885.13       1786.43        18.59 o                         
  -2  11   2       2954.30       3102.90        21.61 o                         
  -1  11   2        335.82        350.90        17.83 o                         
   0  11   2          2.02         32.19        20.44 o                         
   1  11   2       2126.84       2109.89        23.06 o                         
   2  11   2        422.84        460.24        22.32 o                         
   3  11   2        129.60        121.28        20.37 o                         
   4  11   2        195.48        216.58        18.08 o                         
   5  11   2         44.18         40.39        22.89 o                         
   6  11   2        549.72        563.84        21.07 o                         
   7  11   2        415.13        445.96        32.69 o                         
   8  11   2        249.37        242.82        21.07 o                         
   9  11   2        122.12        113.73        16.38 o                         
  10  11   2         51.73         62.51        21.80 o                         
  -9  12   2         54.25         89.86        22.19 o                         
  -8  12   2          2.47         12.24        17.41 o                         
  -7  12   2         85.10        132.29        15.75 o                         
  -6  12   2         28.98         54.85        14.52 o                         
  -5  12   2        345.47        336.02        15.95 o                         
  -4  12   2         40.69         81.02        15.77 o                         
  -3  12   2         39.96         75.34        15.40 o                         
  -2  12   2        263.36        264.95        15.85 o                         
  -1  12   2          2.66         11.37        17.68 o                         
   0  12   2        742.70        739.23        21.59 o                         
   1  12   2          3.43         29.81        20.41 o                         
   2  12   2         74.46         82.91        17.86 o                         
   3  12   2       1728.64       1714.57        25.80 o                         
   4  12   2        294.07        314.20        17.92 o                         
   5  12   2        142.87        177.00        16.88 o                         
   6  12   2        500.97        513.75        18.31 o                         
   7  12   2        254.37        239.66        15.11 o                         
   8  12   2        194.66        186.10        19.93 o                         
   9  12   2        154.86        120.27        15.10 o                         
  -8  13   2        152.74        143.42        16.88 o                         
  -7  13   2          0.04        -10.99        16.31 o                         
  -6  13   2          7.07         13.56        16.66 o                         
  -5  13   2        176.97        164.28        16.56 o                         
  -4  13   2         95.71        141.40        16.79 o                         
  -3  13   2        606.41        638.56        21.29 o                         
  -2  13   2       3464.26       3573.41        26.03 o                         
  -1  13   2        985.26       1063.13        22.21 o                         
   0  13   2        206.45        244.51        22.23 o                         
   1  13   2          5.68         20.65        20.52 o                         
   2  13   2        652.39        626.68        20.80 o                         
   3  13   2        242.27        241.42        17.73 o                         
   4  13   2        500.42        467.42        28.95 o                         
   5  13   2         27.04         56.15        16.63 o                         
   6  13   2        417.70        392.67        17.63 o                         
   7  13   2         60.89         91.40        24.41 o                         
   8  13   2         44.19         71.44        14.39 o                         
  -7  14   2          0.33         13.91        16.58 o                         
  -6  14   2        473.24        400.48        20.04 o                         
  -5  14   2        122.60         55.15        20.44 o                         
  -4  14   2        219.16        212.76        17.97 o                         
  -3  14   2        970.44        988.20        21.39 o                         
  -2  14   2       1166.24       1111.27        21.06 o                         
  -1  14   2        673.91        677.44        22.02 o                         
   0  14   2         16.85         27.58        22.35 o                         
   1  14   2        426.40        457.84        21.63 o                         
   2  14   2        710.81        701.50        24.76 o                         
   3  14   2         62.77         75.48        25.33 o                         
   4  14   2        684.19        729.76        19.32 o                         
   5  14   2        274.14        261.15        17.55 o                         
   6  14   2        629.96        572.74        18.19 o                         
   7  14   2         40.48         49.43        16.58 o                         
  -5  15   2        419.17        371.68        21.32 o                         
  -4  15   2        165.42        153.71        19.25 o                         
  -3  15   2         97.16         53.12        20.28 o                         
  -2  15   2        178.30        165.97        21.23 o                         
  -1  15   2         31.03         45.25        23.16 o                         
   0  15   2        301.19        307.62        27.92 o                         
   1  15   2        389.59        359.78        24.03 o                         
   2  15   2        191.87        189.25        27.43 o                         
   3  15   2        495.35        473.55        46.85 o                         
   4  15   2        175.00        149.15        22.52 o                         
   5  15   2         91.67         75.58        20.60 o                         
  -3  16   2         69.26         36.29        16.91 o                         
  -2  16   2         20.50          7.15        37.71 o                         
  -1  16   2          2.47         18.44        24.66 o                         
   0  16   2         20.24         24.31        23.05 o                         
   1  16   2          5.25         23.53        20.54 o                         
   2  16   2         59.88         24.07        24.99 o                         
   3  16   2          0.08          3.46        19.95 o                         
 -13   0   3          8.54         24.59        25.15 o                         
 -11   0   3        628.95        594.20        17.71 o                         
  -9   0   3         80.98        134.38        26.06 o                         
  -7   0   3       6014.04       5855.62        55.55 o                         
  -5   0   3       2343.54       2271.52        23.39 o                         
  -3   0   3      11245.72      11287.67        53.07 o                         
  -1   0   3      15633.17      17161.85       271.45 o                         
   1   0   3       4378.62       4882.41        95.58 o                         
   3   0   3      10769.09      10801.53        89.74 o                         
   5   0   3       4466.57       4428.20        35.94 o                         
   7   0   3       1114.18       1026.23        42.35 o                         
   9   0   3          5.38         34.30        18.49 o                         
  11   0   3        137.82        145.60        17.47 o                         
  13   0   3        277.80        279.14        32.41 o                         
 -13   1   3        229.36        211.28        20.18 o                         
 -12   1   3        152.62        131.07        10.42 o                         
 -11   1   3        246.04        252.21        10.71 o                         
 -10   1   3        531.69        508.65        11.29 o                         
  -9   1   3         61.09         63.59        11.61 o                         
  -8   1   3        210.13        201.11        12.14 o                         
  -7   1   3       4564.21       4492.09        25.63 o                         
  -6   1   3       8574.81       8166.32        30.52 o                         
  -5   1   3       2898.21       2783.78        20.32 o                         
  -4   1   3        268.61        253.47        16.30 o                         
  -3   1   3       3235.46       3272.70        24.97 o                         
  -2   1   3      19009.87      20454.20        55.86 o                         
  -1   1   3       1980.73       2142.10        37.40 o                         
   0   1   3       1101.36       1360.64        46.31 o                         
   1   1   3         53.17         62.81        42.90 o                         
   2   1   3        945.03       1057.26        42.98 o                         
   3   1   3          4.97         26.88        22.01 o                         
   4   1   3       2109.09       2337.96        20.14 o                         
   5   1   3       6595.84       6405.06        22.67 o                         
   6   1   3       3190.93       3059.29        18.45 o                         
   7   1   3       4588.62       4598.01        19.18 o                         
   8   1   3       1802.27       1840.79        15.96 o                         
   9   1   3         20.44         13.48        11.26 o                         
  10   1   3          4.71         14.28        11.37 o                         
  11   1   3       1352.98       1385.92        12.39 o                         
  12   1   3          3.01         21.69        13.00 o                         
  13   1   3        334.88        294.47        12.33 o                         
 -13   2   3         38.14         78.15        10.70 o                         
 -12   2   3        116.05        131.69        13.95 o                         
 -11   2   3        112.49        124.81        12.90 o                         
 -10   2   3          4.58         11.09        10.81 o                         
  -9   2   3       1937.57       1981.24        18.28 o                         
  -8   2   3        760.59        730.84        12.59 o                         
  -7   2   3        401.52        362.47        12.48 o                         
  -6   2   3        824.38        840.36        13.71 o                         
  -5   2   3        418.13        459.65        15.40 o                         
  -4   2   3       4149.74       3959.07        20.35 o                         
  -3   2   3        448.28        447.70        20.92 o                         
  -2   2   3       8256.49       8544.19        36.78 o                         
  -1   2   3       1995.92       2002.44        34.20 o                         
   0   2   3       9345.79       9806.16        85.43 o                         
   1   2   3       5843.38       6341.16        51.60 o                         
   2   2   3        706.28        802.96        30.41 o                         
   3   2   3       5520.70       5297.17        43.00 o                         
   4   2   3       9646.98       9619.08        47.69 o                         
   5   2   3       1269.80       1348.18        17.16 o                         
   6   2   3        449.13        450.24        14.54 o                         
   7   2   3       2131.98       2152.17        16.66 o                         
   8   2   3       3569.94       3497.41        21.54 o                         
   9   2   3        770.84        856.36        12.45 o                         
  10   2   3       2882.38       2870.65        17.98 o                         
  11   2   3        211.62        238.28        12.24 o                         
  12   2   3        349.03        325.88        11.27 o                         
  13   2   3        588.35        568.93        26.69 o                         
 -13   3   3          0.13         23.73        11.87 o                         
 -12   3   3          1.38        -10.92        10.92 o                         
 -11   3   3          0.98          3.08        12.40 o                         
 -10   3   3         94.62        130.59        10.49 o                         
  -9   3   3        848.33        848.93        11.86 o                         
  -8   3   3       3737.40       3674.45        17.18 o                         
  -7   3   3        131.39        117.19        12.83 o                         
  -6   3   3       4039.38       3811.89        31.43 o                         
  -5   3   3         85.33         63.83        12.72 o                         
  -4   3   3        128.91         99.69        16.06 o                         
  -3   3   3        262.56        304.29        18.88 o                         
  -2   3   3       1351.57       1375.12        25.27 o                         
   0   3   3      13600.31      13867.16        91.98 o                         
   1   3   3       8322.89       8930.35        74.51 o                         
   2   3   3       1313.74       1242.83        26.48 o                         
   3   3   3       4111.56       4180.31        36.81 o                         
   4   3   3       3930.99       3616.03        27.86 o                         
   5   3   3        483.24        538.38        16.16 o                         
   6   3   3         14.19         11.78        12.70 o                         
   7   3   3       2126.03       2086.76        16.56 o                         
   8   3   3       2411.94       2366.84        17.07 o                         
   9   3   3        139.94        161.88        13.00 o                         
  10   3   3       1525.94       1488.23        14.38 o                         
  11   3   3        140.96        148.38        17.44 o                         
  12   3   3        562.74        593.71        12.47 o                         
  13   3   3         19.00         19.15        11.68 o                         
 -13   4   3        349.84        298.30        25.91 o                         
 -12   4   3          6.99         16.51        10.60 o                         
 -11   4   3        255.46        268.48        10.09 o                         
 -10   4   3       1716.69       1754.55        15.11 o                         
  -9   4   3       1509.93       1533.36        12.45 o                         
  -8   4   3       2429.99       2426.10        17.46 o                         
  -7   4   3       1571.47       1562.58        14.83 o                         
  -6   4   3        152.90        162.98        13.37 o                         
  -5   4   3         33.04         55.23        13.89 o                         
  -4   4   3         26.72         40.13        16.64 o                         
  -3   4   3      20343.29      20715.85       166.65 o                         
  -2   4   3      11151.19      10929.07        36.81 o                         
  -1   4   3        977.90        957.45        24.26 o                         
   0   4   3       5594.19       5689.73        39.94 o                         
   2   4   3       2480.28       2513.54        26.09 o                         
   3   4   3        605.65        627.31        19.34 o                         
   4   4   3       8990.54       8713.67        27.53 o                         
   5   4   3       1199.12       1223.16        16.67 o                         
   6   4   3        847.75        856.50        14.81 o                         
   7   4   3        382.97        344.77        14.66 o                         
   8   4   3         30.57         62.89        12.68 o                         
   9   4   3        744.45        765.09        12.94 o                         
  10   4   3         17.88         75.50        13.39 o                         
  11   4   3          3.90         -0.66        12.48 o                         
  12   4   3         18.03          7.89        11.61 o                         
 -13   5   3        209.95        187.17        10.39 o                         
 -12   5   3          1.29         -1.91        10.11 o                         
 -11   5   3       1189.98       1192.01        12.73 o                         
 -10   5   3        703.37        685.08        13.88 o                         
  -9   5   3        533.06        575.92        11.98 o                         
  -8   5   3        544.00        517.60        11.34 o                         
  -7   5   3       5576.95       5619.22        34.82 o                         
  -6   5   3        758.58        705.68        14.68 o                         
  -5   5   3        776.10        751.91        14.62 o                         
  -4   5   3      16517.05      15638.37        63.29 o                         
  -3   5   3       4011.68       3685.36        28.34 o                         
  -2   5   3        585.76        585.65        20.41 o                         
  -1   5   3       1984.17       1981.72        23.55 o                         
   0   5   3       6933.08       6890.02        34.69 o                         
   1   5   3        781.71        715.95        20.96 o                         
   2   5   3         12.51         20.55        20.98 o                         
   3   5   3       1503.71       1592.72        22.68 o                         
   4   5   3        801.98        872.37        18.63 o                         
   5   5   3       3601.51       3730.79        25.80 o                         
   6   5   3       1090.38       1051.26        16.60 o                         
   7   5   3        381.31        368.84        14.89 o                         
   8   5   3       2533.05       2550.66        17.25 o                         
   9   5   3        151.85        196.61        14.43 o                         
  10   5   3         39.37         41.74        16.71 o                         
  11   5   3        196.50        226.84        13.56 o                         
  12   5   3          3.88         31.33        16.58 o                         
 -12   6   3         34.11         59.51        11.05 o                         
 -11   6   3          1.15         15.18        13.00 o                         
 -10   6   3        100.22        114.45        12.01 o                         
  -9   6   3         75.90         89.17        11.04 o                         
  -8   6   3       2522.85       2527.92        27.60 o                         
  -7   6   3       2355.00       2422.10        16.37 o                         
  -6   6   3         11.12          3.69        15.00 o                         
  -5   6   3        718.94        686.18        15.34 o                         
  -4   6   3         18.35         32.70        17.13 o                         
  -3   6   3        309.44        293.08        18.71 o                         
  -2   6   3         39.48         22.06        16.81 o                         
  -1   6   3       2607.11       2581.34        21.45 o                         
   0   6   3       3785.78       4084.82        38.19 o                         
   1   6   3      18198.37      18334.94        97.36 o                         
   2   6   3         44.14         70.33        20.15 o                         
   3   6   3          1.61         30.38        20.22 o                         
   4   6   3        384.53        475.42        16.86 o                         
   5   6   3       1603.60       1648.81        19.27 o                         
   6   6   3         14.40         35.42        14.59 o                         
   7   6   3       6005.49       5947.82        22.71 o                         
   8   6   3         66.92         88.94        13.28 o                         
   9   6   3        385.13        376.04        13.28 o                         
  10   6   3        300.74        311.46        12.86 o                         
  11   6   3         18.02         15.79        11.27 o                         
  12   6   3         58.97         37.43        14.99 o                         
 -12   7   3          0.25         30.63        11.00 o                         
 -11   7   3        730.09        730.46        15.05 o                         
 -10   7   3        166.16        153.71        11.48 o                         
  -9   7   3       1002.14       1020.67        12.51 o                         
  -8   7   3       1642.86       1731.21        15.44 o                         
  -7   7   3       1720.86       1624.93        19.59 o                         
  -6   7   3       1366.94       1359.05        17.60 o                         
  -5   7   3         60.97         56.32        18.11 o                         
  -4   7   3       1695.14       1685.46        23.63 o                         
  -3   7   3       2544.88       2477.60        27.71 o                         
  -2   7   3        783.77        839.50        17.07 o                         
  -1   7   3       3831.02       3814.38        22.23 o                         
   0   7   3         63.09         93.21        18.39 o                         
   1   7   3       1496.68       1538.77        19.98 o                         
   2   7   3       1877.72       1862.53        22.53 o                         
   3   7   3        489.02        516.16        21.78 o                         
   4   7   3       3599.27       3558.26        25.60 o                         
   5   7   3       3189.26       3062.51        23.24 o                         
   6   7   3         66.77         67.02        15.79 o                         
   7   7   3        940.57        910.29        16.84 o                         
   8   7   3        812.81        854.35        14.05 o                         
   9   7   3         28.70         42.91        11.16 o                         
  10   7   3         50.70         66.36        12.83 o                         
  11   7   3        295.04        317.09        14.64 o                         
  12   7   3          6.31         27.61        11.31 o                         
 -12   8   3        105.70         98.52        12.72 o                         
 -11   8   3        162.24        161.21        13.14 o                         
 -10   8   3       1530.48       1526.00        14.77 o                         
  -9   8   3        114.72        115.35        13.71 o                         
  -8   8   3        257.15        248.99        15.68 o                         
  -7   8   3       5187.19       5228.71        39.17 o                         
  -6   8   3         71.54        109.78        19.12 o                         
  -5   8   3       1250.48       1306.49        19.47 o                         
  -4   8   3       3413.50       3318.18        39.23 o                         
  -3   8   3        226.87        241.99        18.42 o                         
  -2   8   3       5073.34       4950.94        51.70 o                         
  -1   8   3         26.82         31.36        16.46 o                         
   0   8   3        308.97        264.66        18.08 o                         
   1   8   3       9379.21       8846.57        62.02 o                         
   2   8   3        411.05        376.40        19.53 o                         
   3   8   3       2064.01       1932.24        41.79 o                         
   4   8   3       1503.25       1519.11        22.61 o                         
   5   8   3         14.68         33.18        29.08 o                         
   6   8   3        124.76        102.98        18.18 o                         
   7   8   3       1194.42       1206.92        18.73 o                         
   8   8   3          0.62          4.17        13.83 o                         
   9   8   3         31.92         30.04        15.23 o                         
  10   8   3         56.03         61.44        12.48 o                         
  11   8   3        992.14        910.76        20.48 o                         
 -11   9   3         52.20         61.40        13.57 o                         
 -10   9   3         26.36         32.51        15.84 o                         
  -9   9   3         65.45         66.77        14.29 o                         
  -8   9   3       2219.45       2207.88        24.17 o                         
  -7   9   3         81.01         89.75        15.09 o                         
  -6   9   3       1807.68       1857.48        16.79 o                         
  -5   9   3         34.25         37.03        16.69 o                         
  -4   9   3         26.54         43.04        16.50 o                         
  -3   9   3         52.95         58.45        17.32 o                         
  -2   9   3         54.68         71.23        16.73 o                         
  -1   9   3         86.39        110.93        17.79 o                         
   0   9   3       3508.78       3380.31        27.65 o                         
   1   9   3       1919.30       1934.89        20.11 o                         
   2   9   3        974.91        956.30        21.27 o                         
   3   9   3        148.58        174.45        19.06 o                         
   4   9   3        617.71        617.09        25.83 o                         
   5   9   3         34.74         64.52        18.74 o                         
   6   9   3        446.39        428.44        18.53 o                         
   7   9   3       1031.38       1080.43        19.04 o                         
   8   9   3       1457.51       1435.07        19.65 o                         
   9   9   3         58.22         60.07        15.48 o                         
  10   9   3         18.08         15.56        20.52 o                         
  11   9   3        186.41        125.95        15.02 o                         
 -11  10   3        261.27        207.10        18.18 o                         
 -10  10   3        912.67        841.11        20.67 o                         
  -9  10   3          0.10          4.82        17.08 o                         
  -8  10   3        701.43        720.62        15.40 o                         
  -7  10   3          1.87          1.09        13.10 o                         
  -6  10   3        565.81        518.95        14.61 o                         
  -5  10   3        205.49        242.08        15.77 o                         
  -4  10   3         98.35         98.27        16.37 o                         
  -3  10   3          4.08         12.25        17.38 o                         
  -2  10   3        883.00        914.77        16.74 o                         
  -1  10   3       2309.45       2305.70        19.96 o                         
   0  10   3       3902.09       3798.40        24.05 o                         
   1  10   3          7.28          6.04        19.35 o                         
   2  10   3       3891.91       3918.66        26.10 o                         
   3  10   3        502.04        535.50        22.32 o                         
   4  10   3       5860.35       6020.64        40.66 o                         
   5  10   3         85.39         71.49        17.71 o                         
   6  10   3       1602.26       1584.60        37.60 o                         
   7  10   3          9.51          9.77        16.61 o                         
   8  10   3          2.23         24.15        14.28 o                         
   9  10   3        450.17        443.75        37.66 o                         
  10  10   3         12.13         34.77        13.99 o                         
 -10  11   3        481.23        429.80        43.22 o                         
  -9  11   3         83.67         68.27        13.88 o                         
  -8  11   3        208.02        209.83        13.31 o                         
  -7  11   3         40.58         60.36        18.19 o                         
  -6  11   3        271.28        305.21        17.40 o                         
  -5  11   3         51.20         40.35        14.93 o                         
  -4  11   3       1325.69       1309.94        17.29 o                         
  -3  11   3        795.24        866.48        17.70 o                         
  -2  11   3        949.05        912.99        17.37 o                         
  -1  11   3          4.06         20.65        15.99 o                         
   0  11   3        581.24        619.49        19.05 o                         
   1  11   3       1186.05       1210.69        23.43 o                         
   2  11   3       1103.75       1122.53        20.40 o                         
   3  11   3          7.20          8.89        17.94 o                         
   4  11   3          0.69         11.54        18.42 o                         
   5  11   3        108.76        122.81        17.17 o                         
   6  11   3        540.49        586.18        28.72 o                         
   7  11   3         62.51         88.91        18.22 o                         
   8  11   3       1716.64       1608.67        28.40 o                         
   9  11   3         23.57         35.07        19.47 o                         
  -9  12   3        147.46        123.59        14.06 o                         
  -8  12   3         16.47         15.46        25.34 o                         
  -7  12   3       1367.32       1352.29        30.66 o                         
  -6  12   3        242.38        271.45        14.86 o                         
  -5  12   3        597.60        626.01        17.21 o                         
  -4  12   3        182.58        241.22        16.36 o                         
  -3  12   3        200.41        206.52        15.21 o                         
  -2  12   3       2898.85       2928.08        28.28 o                         
  -1  12   3         29.07         55.21        16.28 o                         
   0  12   3       1535.24       1537.83        22.53 o                         
   1  12   3       3082.61       3140.14        28.63 o                         
   2  12   3        238.56        261.47        20.39 o                         
   3  12   3        476.65        472.97        19.09 o                         
   4  12   3        233.53        265.03        18.22 o                         
   5  12   3         23.16         27.49        16.77 o                         
   6  12   3        102.61        110.54        14.68 o                         
   7  12   3        198.69        206.30        17.08 o                         
   8  12   3         68.12         88.93        19.61 o                         
   9  12   3        101.09         78.04        21.99 o                         
  -8  13   3         87.56         83.11        13.99 o                         
  -7  13   3        400.48        387.04        14.57 o                         
  -6  13   3        802.75        804.90        15.64 o                         
  -5  13   3        103.90        106.79        17.48 o                         
  -4  13   3         70.16         56.24        14.51 o                         
  -3  13   3         44.49         29.19        15.26 o                         
  -2  13   3        403.38        423.00        15.74 o                         
  -1  13   3        260.34        274.94        18.33 o                         
   0  13   3        194.54        211.51        19.94 o                         
   1  13   3        648.01        715.60        22.51 o                         
   2  13   3        315.95        364.73        20.40 o                         
   3  13   3        905.89        982.32        20.42 o                         
   4  13   3         18.25         38.09        28.41 o                         
   5  13   3       1313.35       1284.01        27.01 o                         
   6  13   3          1.61         17.64        17.01 o                         
   7  13   3        419.87        399.26        17.01 o                         
   8  13   3         73.08         98.72        17.16 o                         
  -7  14   3         20.51         -3.67        16.43 o                         
  -6  14   3         32.94         32.40        16.15 o                         
  -5  14   3         42.00         43.43        16.15 o                         
  -4  14   3         66.11         70.33        16.44 o                         
  -3  14   3        131.57        172.41        21.61 o                         
  -2  14   3        357.43        328.24        17.13 o                         
  -1  14   3        119.16        142.23        21.33 o                         
   0  14   3         34.92         41.68        22.84 o                         
   1  14   3       2544.89       2583.48        27.71 o                         
   2  14   3         75.44         58.14        22.35 o                         
   3  14   3         22.51         55.64        22.13 o                         
   4  14   3        219.02        246.64        18.22 o                         
   5  14   3         30.19         48.67        17.35 o                         
   6  14   3         11.08         34.67        18.07 o                         
  -5  15   3        399.68        345.98        18.95 o                         
  -4  15   3          0.60         20.87        24.32 o                         
  -3  15   3        494.77        489.55        20.07 o                         
  -2  15   3         31.07         20.80        20.47 o                         
  -1  15   3        399.99        398.77        21.61 o                         
   0  15   3        463.39        415.00        20.07 o                         
   1  15   3        293.59        311.42        26.57 o                         
   2  15   3        516.15        452.90        26.33 o                         
   3  15   3        157.95        183.50        25.21 o                         
   4  15   3        106.80         83.34        20.29 o                         
   5  15   3         14.16         51.43        36.33 o                         
  -3  16   3         59.30         39.12        23.34 o                         
  -2  16   3        586.00        494.88        43.13 o                         
  -1  16   3         90.12         83.84        24.26 o                         
   0  16   3          4.97         19.09        20.93 o                         
   1  16   3        143.30        159.00        22.88 o                         
   2  16   3         65.07         28.84        25.16 o                         
   3  16   3          8.18         10.01        20.38 o                         
 -12   0   4        847.93        828.13        15.75 o                         
 -10   0   4       2062.59       1995.71        17.99 o                         
  -8   0   4       2020.00       1910.65        33.06 o                         
  -6   0   4       9835.44      10330.17        48.92 o                         
  -2   0   4       1826.47       2131.71        45.95 o                         
   0   0   4       7069.49       7408.75        73.77 o                         
   2   0   4       9381.47       9209.91        93.27 o                         
   4   0   4       8851.05       9293.71       106.62 o                         
   6   0   4       1350.65       1270.19        22.65 o                         
   8   0   4       4743.09       4812.92        26.34 o                         
  10   0   4        136.20        143.50        27.05 o                         
  12   0   4          9.59          0.03        16.79 o                         
 -13   1   4         27.38         26.53        10.85 o                         
 -12   1   4        391.91        416.03        10.61 o                         
 -11   1   4        347.48        406.18        10.74 o                         
 -10   1   4          3.58         19.64        10.92 o                         
  -9   1   4        865.72        813.74        12.72 o                         
  -8   1   4       1155.76       1166.63        13.27 o                         
  -7   1   4       1180.35       1232.66        13.47 o                         
  -6   1   4         25.28         36.17        13.29 o                         
  -5   1   4        115.61        126.00        14.10 o                         
  -4   1   4        735.16        638.97        16.67 o                         
  -3   1   4       6279.00       6438.63        26.09 o                         
  -2   1   4       3524.14       3748.96        31.03 o                         
  -1   1   4       7998.65       8572.47        52.55 o                         
   0   1   4        206.77        217.08        39.89 o                         
   1   1   4      13628.05      14868.23       134.73 o                         
   2   1   4       4863.86       4927.81        52.73 o                         
   3   1   4       1383.82       1310.29        24.25 o                         
   5   1   4        569.01        544.09        16.45 o                         
   6   1   4        130.93        124.41        14.80 o                         
   7   1   4          3.93         17.98        14.45 o                         
   8   1   4        132.59        174.35        13.94 o                         
   9   1   4        116.53        125.76        13.14 o                         
  10   1   4       2224.89       2160.37        14.70 o                         
  11   1   4        496.42        542.67        12.52 o                         
  12   1   4        168.92        186.48        10.92 o                         
  13   1   4          0.40         30.20        10.86 o                         
 -13   2   4        136.81        142.75        11.14 o                         
 -12   2   4         78.99         77.67         9.75 o                         
 -11   2   4       1498.06       1518.47        22.42 o                         
 -10   2   4        944.40        994.17        16.36 o                         
  -9   2   4         26.21         31.33        12.98 o                         
  -8   2   4         20.78         24.01        11.99 o                         
  -7   2   4        232.51        207.90        12.21 o                         
  -6   2   4       2123.02       2116.11        14.78 o                         
  -5   2   4       3742.98       3381.35        17.60 o                         
  -4   2   4      11838.08      10937.15        47.63 o                         
  -3   2   4       3054.08       3361.96        24.21 o                         
  -2   2   4        476.98        451.98        25.41 o                         
  -1   2   4       7229.04       7302.31        51.97 o                         
   0   2   4       2776.29       2969.61        51.66 o                         
   1   2   4       4517.36       5137.58        55.13 o                         
   2   2   4      12584.89      12533.72       163.23 o                         
   3   2   4       1198.16       1056.47        22.39 o                         
   4   2   4        758.16        751.70        19.63 o                         
   5   2   4        754.52        844.64        16.12 o                         
   6   2   4       5616.70       5597.10        20.44 o                         
   7   2   4         49.45         51.68        14.33 o                         
   8   2   4        227.60        243.22        13.76 o                         
   9   2   4        173.10        188.32        13.12 o                         
  10   2   4        284.87        293.36        12.67 o                         
  11   2   4       1428.99       1580.74        19.98 o                         
  12   2   4        101.84        105.87        11.64 o                         
  13   2   4          1.57          7.14        13.91 o                         
 -13   3   4        502.30        441.09        14.72 o                         
 -12   3   4        189.58        174.72        14.57 o                         
 -11   3   4       1843.06       1956.79        18.23 o                         
 -10   3   4        829.04        823.68        11.62 o                         
  -9   3   4        106.93        121.77        11.74 o                         
  -8   3   4        235.48        255.27        11.35 o                         
  -7   3   4      10166.16       9820.37        50.87 o                         
  -6   3   4         20.81         51.36        12.55 o                         
  -5   3   4        845.92        828.43        14.61 o                         
  -4   3   4       1451.66       1503.23        17.74 o                         
  -3   3   4        598.94        584.34        19.93 o                         
  -2   3   4        763.45        831.34        22.75 o                         
  -1   3   4        543.92        499.23        28.09 o                         
   0   3   4       6164.13       6825.68        71.89 o                         
   1   3   4      16434.54      17220.49        98.11 o                         
   2   3   4       8645.61       8925.11        89.17 o                         
   3   3   4      23588.39      23748.98       147.14 o                         
   4   3   4         28.46         40.85        15.22 o                         
   5   3   4       5518.98       5304.18        65.55 o                         
   6   3   4        355.12        356.25        15.72 o                         
   7   3   4       8159.90       8069.88        46.95 o                         
   8   3   4        121.93        107.44        13.40 o                         
   9   3   4         12.73         38.58        12.70 o                         
  10   3   4        725.08        714.43        12.31 o                         
  11   3   4        525.71        551.41        11.88 o                         
  12   3   4         98.36        121.23        13.85 o                         
  13   3   4         62.64         38.56        14.70 o                         
 -13   4   4         64.12         77.76        11.20 o                         
 -12   4   4         96.12        115.68        12.63 o                         
 -11   4   4        644.08        632.22        11.69 o                         
 -10   4   4         50.76         84.89        10.64 o                         
  -9   4   4        638.65        635.56        13.49 o                         
  -8   4   4       1115.17       1038.55        11.63 o                         
  -7   4   4       5393.65       5135.75        17.66 o                         
  -6   4   4         22.54         19.13        13.35 o                         
  -5   4   4       7784.34       7080.90        38.87 o                         
  -4   4   4      10167.45      10038.16        47.81 o                         
  -3   4   4        126.10        109.79        16.60 o                         
  -2   4   4       8923.70       8672.54       100.34 o                         
  -1   4   4       3841.97       3622.76        28.47 o                         
   0   4   4       1388.50       1282.36        29.63 o                         
   1   4   4       2492.16       2421.23        30.25 o                         
   2   4   4        602.10        563.28        21.70 o                         
   3   4   4       4402.75       3774.46        23.21 o                         
   4   4   4         86.48        107.77        14.87 o                         
   5   4   4         33.69         44.83        13.76 o                         
   6   4   4          2.27         -0.57        16.85 o                         
   7   4   4       1141.49       1103.77        16.72 o                         
   8   4   4        192.37        186.57        15.76 o                         
   9   4   4        467.26        447.38        14.43 o                         
  10   4   4         69.65         96.84        13.88 o                         
  11   4   4       2698.81       2777.51        53.39 o                         
  12   4   4          5.82         -1.82        13.25 o                         
 -13   5   4         92.87         92.14        11.42 o                         
 -12   5   4        273.96        231.84        10.35 o                         
 -11   5   4        979.59        981.80        19.22 o                         
 -10   5   4       1138.43       1171.66        12.73 o                         
  -9   5   4        155.27        145.26        11.19 o                         
  -8   5   4       1243.83       1218.36        12.70 o                         
  -7   5   4       1358.25       1325.08        13.74 o                         
  -6   5   4          8.28         19.04        12.72 o                         
  -5   5   4        823.48        767.55        14.44 o                         
  -4   5   4       3110.63       2960.29        25.08 o                         
  -3   5   4        538.38        458.81        15.86 o                         
  -2   5   4         93.46        129.54        19.09 o                         
  -1   5   4         12.99         33.45        19.14 o                         
   0   5   4       7870.96       8212.97        47.06 o                         
   1   5   4      10946.64      10274.27        45.44 o                         
   2   5   4       3329.31       3250.24        25.13 o                         
   3   5   4        772.32        966.64        20.62 o                         
   4   5   4       4691.83       4484.02        31.71 o                         
   5   5   4        438.89        428.44        16.25 o                         
   6   5   4         18.94         29.86        14.26 o                         
   7   5   4         99.19        121.02        12.96 o                         
   8   5   4        206.33        255.24        11.99 o                         
   9   5   4        393.01        357.39        12.68 o                         
  10   5   4       1541.65       1663.67        14.57 o                         
  11   5   4        562.09        565.99        19.85 o                         
  12   5   4        170.93        154.44        12.27 o                         
 -12   6   4        757.53        759.92        19.57 o                         
 -11   6   4          4.84         14.88        11.04 o                         
 -10   6   4        691.48        688.69        10.94 o                         
  -9   6   4        863.16        882.16        11.22 o                         
  -8   6   4       3240.73       3222.43        43.38 o                         
  -7   6   4        467.45        474.55        13.48 o                         
  -6   6   4        742.07        720.56        14.39 o                         
  -5   6   4       2061.60       1990.25        17.56 o                         
  -4   6   4       4133.76       4045.39        28.84 o                         
  -3   6   4         31.11         39.84        17.33 o                         
  -2   6   4          6.09         -2.47        17.08 o                         
  -1   6   4        226.34        284.21        17.49 o                         
   0   6   4       4904.78       4852.84        27.87 o                         
   1   6   4       1950.39       1953.18        21.11 o                         
   2   6   4       2520.40       2519.97        22.38 o                         
   3   6   4        934.34        978.80        20.91 o                         
   4   6   4         62.81         65.03        17.28 o                         
   5   6   4         67.78         70.34        16.16 o                         
   6   6   4         46.52         72.42        13.76 o                         
   7   6   4          8.97         27.99        14.98 o                         
   8   6   4        525.69        530.41        12.89 o                         
   9   6   4         98.92        118.06        12.83 o                         
  10   6   4          0.34          8.63        10.59 o                         
  11   6   4         79.08         90.57        12.39 o                         
  12   6   4         12.93         22.36        12.29 o                         
 -12   7   4          6.53         12.45         9.39 o                         
 -11   7   4         10.48         40.17        12.14 o                         
 -10   7   4        167.99        187.60        11.46 o                         
  -9   7   4        153.24        147.47        11.71 o                         
  -8   7   4          1.46          4.65        12.23 o                         
  -7   7   4         78.56        102.86        14.69 o                         
  -6   7   4        737.84        738.93        16.84 o                         
  -5   7   4       2753.44       2835.04        29.37 o                         
  -4   7   4       8033.85       8027.63        44.87 o                         
  -3   7   4        941.58        962.04        17.14 o                         
  -2   7   4         48.49         77.29        15.22 o                         
  -1   7   4          3.37         11.32        14.40 o                         
   0   7   4        380.86        363.93        18.66 o                         
   1   7   4       4897.01       5183.72        48.17 o                         
   2   7   4       6926.47       6706.55        37.46 o                         
   3   7   4         22.66         67.70        18.15 o                         
   4   7   4       6689.66       6512.32        26.58 o                         
   5   7   4        207.54        214.63        18.17 o                         
   6   7   4       1057.06       1019.96        15.78 o                         
   7   7   4        580.75        536.71        15.73 o                         
   8   7   4         83.27         96.81        13.87 o                         
   9   7   4        319.11        310.79        12.42 o                         
  10   7   4        943.21        948.31        13.27 o                         
  11   7   4         11.16        -11.15        12.34 o                         
 -12   8   4         30.11         18.59        11.70 o                         
 -11   8   4        131.70        150.65        12.51 o                         
 -10   8   4        241.09        275.59        10.78 o                         
  -9   8   4        414.34        392.16        14.08 o                         
  -8   8   4        344.27        327.17        14.72 o                         
  -7   8   4       2871.65       2951.25        34.56 o                         
  -6   8   4          7.21         51.16        21.71 o                         
  -5   8   4        930.37        958.29        17.21 o                         
  -4   8   4      18402.65      17899.88       180.75 o                         
  -3   8   4       1490.69       1469.11        19.34 o                         
  -2   8   4       1062.62        998.48        16.29 o                         
  -1   8   4       4895.89       4868.66        38.52 o                         
   0   8   4       2842.01       2946.35        26.98 o                         
   1   8   4        485.18        427.14        19.01 o                         
   2   8   4       3037.64       3067.66        24.28 o                         
   3   8   4       3552.66       3398.08        25.38 o                         
   4   8   4        103.81         90.08        20.38 o                         
   5   8   4       1874.63       1938.27        27.72 o                         
   6   8   4       1501.03       1505.75        19.38 o                         
   7   8   4        536.31        541.02        17.07 o                         
   8   8   4       1631.15       1709.71        19.68 o                         
   9   8   4         75.27         81.13        12.38 o                         
  10   8   4        566.58        589.78        14.51 o                         
  11   8   4        298.92        278.18        14.22 o                         
 -11   9   4        258.98        284.84        13.93 o                         
 -10   9   4          9.81         55.02        21.51 o                         
  -9   9   4        502.19        459.78        14.71 o                         
  -8   9   4        844.42        874.30        15.73 o                         
  -7   9   4       2364.11       2344.24        39.28 o                         
  -6   9   4         16.76         27.88        15.71 o                         
  -5   9   4        140.81        149.70        16.63 o                         
  -4   9   4       1763.15       1741.42        18.98 o                         
  -3   9   4         47.48         82.06        15.98 o                         
  -2   9   4        239.45        252.94        15.46 o                         
  -1   9   4       2054.78       2119.64        19.60 o                         
   0   9   4        802.44        738.20        19.63 o                         
   1   9   4       3727.73       3795.66        38.20 o                         
   2   9   4         16.43         25.92        17.55 o                         
   3   9   4       1362.30       1315.78        21.29 o                         
   4   9   4         48.42         38.36        19.51 o                         
   5   9   4        649.49        632.84        25.98 o                         
   6   9   4       1313.14       1391.38        19.71 o                         
   7   9   4       3483.10       3599.86        30.75 o                         
   8   9   4          2.91          2.29        20.48 o                         
   9   9   4          0.66          0.89        13.33 o                         
  10   9   4        346.39        318.95        14.09 o                         
  11   9   4        151.64        152.73        14.92 o                         
 -11  10   4        198.97        135.25        15.76 o                         
 -10  10   4         64.64         68.14        12.62 o                         
  -9  10   4          4.28         15.82        12.39 o                         
  -8  10   4        198.47        214.09        14.76 o                         
  -7  10   4       1893.70       1935.26        27.42 o                         
  -6  10   4        118.62        145.40        15.16 o                         
  -5  10   4       3267.67       3303.02        19.32 o                         
  -4  10   4        253.53        252.82        17.16 o                         
  -3  10   4        294.22        275.84        16.49 o                         
  -2  10   4        495.60        505.82        15.53 o                         
  -1  10   4        197.08        217.13        14.84 o                         
   0  10   4       2336.26       2415.51        22.28 o                         
   1  10   4        525.76        530.97        20.69 o                         
   2  10   4       1573.32       1615.51        21.86 o                         
   3  10   4         54.74         76.54        19.13 o                         
   4  10   4        342.72        337.41        19.41 o                         
   5  10   4         61.64         78.62        17.48 o                         
   6  10   4        393.25        367.04        15.90 o                         
   7  10   4        107.41        134.95        16.78 o                         
   8  10   4         12.26         17.22        14.32 o                         
   9  10   4         34.74         19.78        19.81 o                         
  10  10   4        224.27        203.74        29.77 o                         
 -10  11   4        288.32        245.50        14.60 o                         
  -9  11   4        303.41        326.36        14.20 o                         
  -8  11   4       1194.93       1217.50        16.74 o                         
  -7  11   4        657.85        688.61        19.09 o                         
  -6  11   4        286.25        307.24        15.32 o                         
  -5  11   4          2.68         17.69        22.17 o                         
  -4  11   4       1940.57       1903.39        27.67 o                         
  -3  11   4       3687.74       3761.45        20.80 o                         
  -2  11   4        301.25        323.50        15.02 o                         
  -1  11   4        100.86        117.80        15.46 o                         
   0  11   4         95.85        107.35        17.11 o                         
   1  11   4       4157.32       4148.73        25.46 o                         
   2  11   4       1298.90       1276.48        24.73 o                         
   3  11   4        138.90        166.07        19.27 o                         
   4  11   4         28.78         40.45        24.49 o                         
   5  11   4        304.65        315.06        17.69 o                         
   6  11   4         98.63        127.41        16.81 o                         
   7  11   4        336.48        373.97        17.24 o                         
   8  11   4        360.18        328.57        20.09 o                         
   9  11   4        242.46        197.49        16.43 o                         
  -9  12   4         84.42         75.25        15.37 o                         
  -8  12   4        294.04        264.29        19.32 o                         
  -7  12   4         62.77         74.25        12.98 o                         
  -6  12   4          6.56          2.88        14.71 o                         
  -5  12   4          1.21          3.53        15.27 o                         
  -4  12   4       1723.02       1695.57        34.99 o                         
  -3  12   4        143.70        162.15        16.44 o                         
  -2  12   4       1168.15       1183.44        22.81 o                         
  -1  12   4        224.44        226.29        15.60 o                         
   0  12   4        411.51        469.11        17.62 o                         
   1  12   4        159.70        179.64        19.40 o                         
   2  12   4        501.04        536.30        21.12 o                         
   3  12   4        159.32        183.89        17.60 o                         
   4  12   4        160.92        159.46        17.46 o                         
   5  12   4        496.14        464.73        20.20 o                         
   6  12   4       1683.79       1715.88        19.58 o                         
   7  12   4         42.06         41.02        14.15 o                         
   8  12   4        898.92        857.40        27.06 o                         
  -8  13   4        102.87         51.91        30.92 o                         
  -7  13   4         11.97        -10.83        14.12 o                         
  -6  13   4          6.46         47.05        17.85 o                         
  -5  13   4        100.79        104.42        14.94 o                         
  -4  13   4        346.19        388.09        15.79 o                         
  -3  13   4        406.79        419.39        16.36 o                         
  -2  13   4        484.06        479.70        15.10 o                         
  -1  13   4          5.91         13.61        14.65 o                         
   0  13   4          1.83          2.04        18.17 o                         
   1  13   4        180.47        179.83        20.74 o                         
   2  13   4        958.02        961.41        23.63 o                         
   3  13   4          0.25         28.94        22.26 o                         
   4  13   4         85.96         99.26        16.94 o                         
   5  13   4         19.80         31.92        16.76 o                         
   6  13   4        229.94        256.88        43.36 o                         
   7  13   4         61.86         44.62        16.10 o                         
  -7  14   4         12.68         30.44        15.18 o                         
  -6  14   4          8.13          2.11        14.70 o                         
  -5  14   4         99.13        117.31        15.73 o                         
  -4  14   4       1609.00       1546.27        24.78 o                         
  -3  14   4        537.02        581.01        17.25 o                         
  -2  14   4          6.12         25.47        16.99 o                         
  -1  14   4         13.38         22.40        16.70 o                         
   0  14   4         94.14         95.62        17.73 o                         
   1  14   4        101.61         79.12        21.96 o                         
   2  14   4        426.20        424.35        23.94 o                         
   3  14   4         39.09         39.10        22.46 o                         
   4  14   4        140.44         91.22        20.71 o                         
   5  14   4          0.34         16.71        20.70 o                         
   6  14   4         13.69         20.63        16.59 o                         
  -5  15   4         29.25         54.55        17.63 o                         
  -4  15   4         39.30         58.77        17.57 o                         
  -3  15   4         19.39         36.53        22.52 o                         
  -2  15   4        232.62        212.51        21.22 o                         
  -1  15   4        349.73        347.84        19.00 o                         
   0  15   4        196.24        223.28        19.17 o                         
   1  15   4         95.00         84.38        22.46 o                         
   2  15   4        917.38        881.12        27.99 o                         
   3  15   4        379.29        321.82        24.65 o                         
   4  15   4        771.13        771.52        46.17 o                         
   5  15   4        420.45        339.05        58.19 o                         
  -3  16   4          0.71         12.72        23.21 o                         
  -2  16   4         11.66         16.96        23.97 o                         
  -1  16   4        574.42        522.17        25.34 o                         
   0  16   4        124.99        132.24        19.38 o                         
   1  16   4        191.66        158.31        24.04 o                         
   2  16   4          1.30         32.99        21.73 o                         
 -13   0   5        628.00        553.63        15.45 o                         
 -11   0   5       1574.22       1608.13        34.19 o                         
  -9   0   5        549.11        534.47        17.31 o                         
  -7   0   5        297.64        376.63        17.69 o                         
  -5   0   5       1218.38       1311.54        22.06 o                         
  -3   0   5      32054.44      32076.63       114.58 o                         
  -1   0   5       9905.02      10394.01       141.16 o                         
   1   0   5       2240.76       2360.90        45.59 o                         
   5   0   5       2652.30       2449.23        26.39 o                         
   7   0   5        584.69        617.42        21.77 o                         
   9   0   5       2543.50       2608.82        21.25 o                         
  11   0   5        583.42        625.72        18.10 o                         
  13   0   5        337.84        343.57        17.44 o                         
 -13   1   5          0.72         17.11         9.89 o                         
 -12   1   5         65.78         65.28         9.37 o                         
 -11   1   5        663.28        676.11        13.31 o                         
 -10   1   5        378.65        419.98        11.31 o                         
  -9   1   5       2011.57       1976.17        14.84 o                         
  -8   1   5        262.27        267.65        12.08 o                         
  -7   1   5       1311.48       1101.00        13.22 o                         
  -6   1   5        293.49        322.62        11.93 o                         
  -5   1   5        673.78        524.02        14.39 o                         
  -4   1   5         35.51         49.20        14.55 o                         
  -3   1   5        301.33        283.56        19.19 o                         
  -2   1   5        964.63        973.72        31.36 o                         
   0   1   5       1299.64       1369.21        38.49 o                         
   1   1   5       3415.28       3647.47        44.20 o                         
   2   1   5       3656.19       3547.24        67.02 o                         
   3   1   5       2331.04       2094.90        30.66 o                         
   4   1   5      13091.62      13312.80        51.98 o                         
   5   1   5       3618.78       3547.75        20.81 o                         
   6   1   5        685.32        670.19        15.32 o                         
   7   1   5        536.36        671.92        15.21 o                         
   8   1   5        105.50        117.58        14.10 o                         
   9   1   5        310.27        307.30        14.15 o                         
  10   1   5         22.40         34.12        12.14 o                         
  11   1   5        449.65        526.14        11.66 o                         
  12   1   5        452.03        445.44        16.51 o                         
  13   1   5        100.52         68.19        15.40 o                         
 -13   2   5        167.31        161.90         9.84 o                         
 -12   2   5        204.23        185.24        10.42 o                         
 -11   2   5       1473.38       1494.27        23.19 o                         
 -10   2   5       1658.45       1707.11        12.66 o                         
  -9   2   5        617.04        566.04        11.82 o                         
  -8   2   5       2255.69       2216.76        14.15 o                         
  -7   2   5       1254.86       1181.77        12.28 o                         
  -6   2   5        346.77        413.79        12.77 o                         
  -5   2   5        850.06        970.87        17.27 o                         
  -4   2   5       4076.33       3784.66        19.86 o                         
  -3   2   5      12860.21      12820.91        52.11 o                         
  -2   2   5       2590.74       2465.36        27.32 o                         
  -1   2   5        915.32        840.49        34.61 o                         
   0   2   5       2282.61       2458.81        39.51 o                         
   1   2   5        267.63        299.17        37.71 o                         
   2   2   5       1359.10       1270.95        40.96 o                         
   3   2   5        181.75        156.80        18.78 o                         
   4   2   5       1187.58       1086.92        25.54 o                         
   5   2   5       3131.19       2685.24        23.47 o                         
   6   2   5       6339.49       6321.95        22.53 o                         
   7   2   5        845.98        857.23        14.99 o                         
   8   2   5        118.34        128.46        12.84 o                         
   9   2   5          2.44          8.52        12.74 o                         
  10   2   5        608.05        610.78        19.88 o                         
  11   2   5        599.96        659.38        19.70 o                         
  12   2   5         46.67         62.61        14.57 o                         
  13   2   5         45.99         37.16        12.69 o                         
 -13   3   5        126.90        135.52        10.02 o                         
 -12   3   5        724.14        750.82        10.07 o                         
 -11   3   5        296.09        336.88        10.62 o                         
 -10   3   5         20.79         15.39        10.22 o                         
  -9   3   5         66.22         81.92        10.79 o                         
  -8   3   5        249.96        253.27        12.12 o                         
  -7   3   5        237.35        229.23        12.91 o                         
  -6   3   5       7795.36       7529.53        35.38 o                         
  -5   3   5       1838.32       1838.84        15.90 o                         
  -4   3   5      17888.35      17060.76        46.71 o                         
  -3   3   5          7.37         11.07        18.36 o                         
  -2   3   5          4.89          4.53        20.56 o                         
  -1   3   5       3618.00       3358.70        30.45 o                         
   0   3   5        157.00        139.62        34.51 o                         
   1   3   5       1005.11       1022.24        36.40 o                         
   2   3   5       2429.24       2068.74        28.41 o                         
   3   3   5        240.55        279.36        20.24 o                         
   4   3   5        175.41        192.53        17.31 o                         
   5   3   5        239.12        242.75        14.76 o                         
   6   3   5        270.28        228.13        16.31 o                         
   7   3   5          3.84          8.57        15.12 o                         
   8   3   5        132.43        131.33        14.50 o                         
   9   3   5          3.65         37.52        18.13 o                         
  10   3   5        138.06        127.19        12.40 o                         
  11   3   5         10.77         49.14        12.84 o                         
  12   3   5        184.67        178.55        13.06 o                         
 -13   4   5         33.20         52.26        11.15 o                         
 -12   4   5          7.94         32.80        10.81 o                         
 -11   4   5        450.53        467.33        10.87 o                         
 -10   4   5        327.76        353.83        10.43 o                         
  -9   4   5       2053.20       2126.44        18.46 o                         
  -8   4   5        973.36       1016.58        11.21 o                         
  -7   4   5       1112.93       1166.51        12.85 o                         
  -6   4   5         45.90         35.01        13.16 o                         
  -5   4   5        397.36        411.56        13.24 o                         
  -4   4   5       9596.12       9525.90        32.73 o                         
  -3   4   5        216.86        213.59        17.07 o                         
  -2   4   5        486.54        520.23        19.11 o                         
  -1   4   5       1122.11       1199.02        25.26 o                         
   0   4   5        632.04        660.51        29.65 o                         
   1   4   5        303.23        282.00        27.82 o                         
   2   4   5          9.82         32.03        20.00 o                         
   3   4   5       1908.40       1949.91        20.25 o                         
   4   4   5          9.18          8.40        16.64 o                         
   5   4   5       1794.48       1753.69        17.65 o                         
   6   4   5      10423.91       9874.61        80.83 o                         
   7   4   5        167.27        163.97        12.88 o                         
   8   4   5        165.83        224.49        14.40 o                         
   9   4   5        232.65        236.57        13.57 o                         
  10   4   5       1734.11       1820.09        18.75 o                         
  11   4   5        623.16        655.29        14.03 o                         
  12   4   5        144.43        153.88        14.02 o                         
 -13   5   5         15.31         21.89        11.66 o                         
 -12   5   5        465.02        483.08        11.76 o                         
 -11   5   5        440.65        457.91        11.70 o                         
 -10   5   5        260.45        322.24        13.94 o                         
  -9   5   5        442.35        481.93        12.23 o                         
  -8   5   5        141.31        140.94        12.50 o                         
  -7   5   5       2354.03       2346.68        23.29 o                         
  -6   5   5       1146.73       1085.54        13.68 o                         
  -5   5   5       1081.30       1117.29        14.58 o                         
  -4   5   5      14986.83      14500.37        83.24 o                         
  -3   5   5       2108.12       2082.15        23.63 o                         
  -2   5   5      10396.59      10138.75       111.37 o                         
  -1   5   5       4314.90       4142.48        45.07 o                         
   0   5   5       1358.55       1256.38        26.23 o                         
   1   5   5          4.46          4.55        21.52 o                         
   2   5   5        314.14        358.36        19.95 o                         
   3   5   5        688.91        880.70        19.95 o                         
   4   5   5       1642.95       1542.51        19.54 o                         
   5   5   5       1745.60       1710.64        16.56 o                         
   6   5   5        963.36        914.73        16.22 o                         
   7   5   5        312.80        323.14        14.22 o                         
   8   5   5         44.26         56.27        13.57 o                         
   9   5   5         40.89         42.02        12.15 o                         
  10   5   5        190.99        221.33        14.91 o                         
  11   5   5        282.40        284.17        12.63 o                         
  12   5   5        219.36        229.62        11.81 o                         
 -13   6   5        935.38        780.28        34.05 o                         
 -12   6   5          0.53          3.65        12.05 o                         
 -11   6   5        793.90        784.12        15.21 o                         
 -10   6   5        604.57        620.83        13.09 o                         
  -9   6   5        357.58        376.33        15.15 o                         
  -8   6   5        128.83        143.43        11.57 o                         
  -7   6   5        271.83        284.31        19.85 o                         
  -6   6   5        683.74        667.97        13.84 o                         
  -5   6   5       2706.84       2543.07        17.84 o                         
  -4   6   5        726.95        706.57        16.16 o                         
  -3   6   5         88.77         61.34        17.60 o                         
  -2   6   5       1320.83       1419.41        20.49 o                         
  -1   6   5       6909.09       6568.26        68.05 o                         
   0   6   5       5023.16       5445.75        36.66 o                         
   1   6   5       1272.50       1245.51        21.40 o                         
   2   6   5       6006.19       6259.39        32.46 o                         
   3   6   5       6069.87       5692.23        32.17 o                         
   4   6   5       3444.75       3541.48        22.32 o                         
   5   6   5       3509.10       3486.09        20.59 o                         
   6   6   5       1310.91       1292.55        17.09 o                         
   7   6   5       1365.57       1364.55        14.93 o                         
   8   6   5         10.62         20.48        12.81 o                         
   9   6   5        571.63        587.53        13.18 o                         
  10   6   5         31.74         39.31        12.07 o                         
  11   6   5         44.04         55.64        10.92 o                         
  12   6   5         10.09          7.38        12.12 o                         
 -12   7   5        149.62        154.23        10.27 o                         
 -11   7   5        265.14        281.38        11.42 o                         
 -10   7   5        491.00        505.81        12.06 o                         
  -9   7   5       2740.33       2783.87        35.23 o                         
  -8   7   5         59.43         60.12        13.23 o                         
  -7   7   5        130.18        181.15        14.04 o                         
  -6   7   5         24.29         30.80        13.31 o                         
  -5   7   5       1067.53       1039.96        17.54 o                         
  -4   7   5       1476.25       1453.28        23.27 o                         
  -3   7   5        410.29        356.27        17.30 o                         
  -2   7   5       3718.74       3822.45        36.90 o                         
  -1   7   5      18745.33      18640.69       182.76 o                         
   0   7   5       1637.97       1559.58        20.87 o                         
   1   7   5        126.18        158.86        18.37 o                         
   2   7   5        879.52        864.09        18.91 o                         
   3   7   5       2735.60       2839.60        22.38 o                         
   4   7   5       1780.55       1787.39        21.10 o                         
   5   7   5       1981.40       1986.05        19.75 o                         
   6   7   5       1275.27       1301.43        17.42 o                         
   7   7   5       1305.52       1347.98        17.24 o                         
   8   7   5         73.91         84.68        13.34 o                         
   9   7   5         80.75        112.85        11.73 o                         
  10   7   5          3.62         14.33        12.80 o                         
  11   7   5        365.96        332.55        12.66 o                         
 -12   8   5         23.53         23.66        11.30 o                         
 -11   8   5        457.75        495.22        13.45 o                         
 -10   8   5        140.56        141.72        12.59 o                         
  -9   8   5        168.35        156.62        13.59 o                         
  -8   8   5         26.51         35.81        12.39 o                         
  -7   8   5        867.48        866.69        23.77 o                         
  -6   8   5        442.58        435.25        16.49 o                         
  -5   8   5        660.78        639.02        17.66 o                         
  -4   8   5        515.25        505.98        16.39 o                         
  -3   8   5        455.99        504.22        16.67 o                         
  -2   8   5        510.13        516.43        16.27 o                         
  -1   8   5         21.23         12.16        14.60 o                         
   0   8   5       1172.52       1216.78        19.19 o                         
   1   8   5        664.54        711.49        19.71 o                         
   2   8   5        452.32        447.70        17.56 o                         
   3   8   5        936.17        981.20        18.94 o                         
   4   8   5        109.98        110.32        18.42 o                         
   5   8   5       3242.55       3278.88        23.47 o                         
   6   8   5        772.52        804.21        18.54 o                         
   7   8   5         29.56         41.83        13.88 o                         
   8   8   5        525.35        500.72        15.29 o                         
   9   8   5         23.53         40.53        13.56 o                         
  10   8   5        317.73        333.64        13.81 o                         
  11   8   5        270.70        240.57        12.32 o                         
 -11   9   5         49.02         46.95        13.77 o                         
 -10   9   5         50.44         72.97        15.55 o                         
  -9   9   5        338.98        361.54        19.50 o                         
  -8   9   5        151.80        183.04        13.32 o                         
  -7   9   5        110.67        120.58        13.49 o                         
  -6   9   5       1450.31       1525.17        17.50 o                         
  -5   9   5          0.09         38.27        16.25 o                         
  -4   9   5       3929.13       3951.27        51.46 o                         
  -3   9   5       3246.78       3274.30        26.08 o                         
  -2   9   5        273.56        283.35        14.82 o                         
  -1   9   5       9429.25       9091.02        88.55 o                         
   0   9   5        593.82        638.91        18.53 o                         
   1   9   5       1139.09       1136.28        20.31 o                         
   2   9   5       5874.51       5954.88        44.78 o                         
   3   9   5       3273.95       3330.98        28.36 o                         
   4   9   5         14.06         38.15        19.46 o                         
   5   9   5        464.63        519.68        25.66 o                         
   6   9   5        208.41        192.35        29.46 o                         
   7   9   5        383.44        407.36        17.05 o                         
   8   9   5          0.07         10.21        22.26 o                         
   9   9   5        159.27        139.34        15.56 o                         
  10   9   5         29.20         27.56        12.74 o                         
 -11  10   5        113.67        101.08        20.33 o                         
 -10  10   5       1043.20        955.39        14.24 o                         
  -9  10   5         56.14         55.72        12.84 o                         
  -8  10   5       2458.85       2451.26        15.79 o                         
  -7  10   5        376.09        337.34        15.10 o                         
  -6  10   5        350.49        351.59        15.28 o                         
  -5  10   5       1561.25       1489.59        36.92 o                         
  -4  10   5       3490.86       3521.99        21.08 o                         
  -3  10   5        432.14        442.20        16.07 o                         
  -2  10   5        437.32        480.14        15.26 o                         
  -1  10   5        118.82        125.77        15.56 o                         
   0  10   5        274.56        302.17        17.83 o                         
   1  10   5        935.15        953.06        19.98 o                         
   2  10   5        873.40        906.24        21.82 o                         
   3  10   5       1703.11       1755.82        25.66 o                         
   4  10   5        796.88        791.28        19.41 o                         
   5  10   5        229.98        225.04        17.81 o                         
   6  10   5       2070.57       2189.55        50.14 o                         
   7  10   5         15.13         30.61        16.57 o                         
   8  10   5        878.94        877.23        22.56 o                         
   9  10   5         14.98         32.04        23.65 o                         
  10  10   5        568.93        531.41        30.17 o                         
 -10  11   5        451.29        390.39        25.84 o                         
  -9  11   5        267.21        227.37        14.12 o                         
  -8  11   5         30.97         39.49        14.88 o                         
  -7  11   5        482.02        503.60        16.07 o                         
  -6  11   5          9.59         16.10        21.05 o                         
  -5  11   5        150.66        149.66        14.91 o                         
  -4  11   5       2416.91       2409.38        25.77 o                         
  -3  11   5       1052.47       1088.68        15.82 o                         
  -2  11   5       1126.23       1126.74        16.83 o                         
  -1  11   5       2074.88       2132.39        19.58 o                         
   0  11   5       3284.12       3361.03        33.00 o                         
   1  11   5       2825.39       2957.19        21.59 o                         
   2  11   5          2.67         13.62        18.42 o                         
   3  11   5       2813.51       2773.41        27.28 o                         
   4  11   5          4.38          3.19        17.34 o                         
   5  11   5        933.83        926.27        23.01 o                         
   6  11   5          6.92         50.91        16.95 o                         
   7  11   5          1.06         17.03        16.27 o                         
   8  11   5        331.05        285.41        16.88 o                         
   9  11   5         64.85         84.80        17.99 o                         
  -9  12   5          3.68          2.57        14.04 o                         
  -8  12   5         13.09         17.84        20.76 o                         
  -7  12   5        431.68        440.29        14.92 o                         
  -6  12   5        519.95        539.09        15.27 o                         
  -5  12   5        449.61        482.04        15.51 o                         
  -4  12   5        120.89        151.68        15.76 o                         
  -3  12   5         37.94         39.24        14.41 o                         
  -2  12   5         78.42         84.38        15.41 o                         
  -1  12   5          0.87         19.48        14.78 o                         
   0  12   5          2.26         15.33        16.95 o                         
   1  12   5        117.69        117.96        16.28 o                         
   2  12   5        328.90        339.69        21.24 o                         
   3  12   5        718.04        791.20        23.25 o                         
   4  12   5        194.87        180.06        36.54 o                         
   5  12   5         35.15         28.96        16.70 o                         
   6  12   5        840.87        792.52        17.98 o                         
   7  12   5         60.90         98.24        25.80 o                         
   8  12   5         26.31         37.65        16.01 o                         
  -8  13   5          6.53          1.38        14.20 o                         
  -7  13   5        373.97        342.94        14.54 o                         
  -6  13   5        100.24        125.19        14.50 o                         
  -5  13   5        461.52        502.99        15.33 o                         
  -4  13   5         37.85         56.46        24.04 o                         
  -3  13   5          3.47         21.63        15.42 o                         
  -2  13   5         32.26         38.05        16.41 o                         
  -1  13   5       1456.22       1518.20        17.81 o                         
   0  13   5          0.03         28.45        15.19 o                         
   1  13   5        308.06        312.95        22.54 o                         
   2  13   5         15.58         35.31        20.69 o                         
   3  13   5         22.12         32.75        20.21 o                         
   4  13   5          3.37         37.12        35.52 o                         
   5  13   5        469.92        456.07        43.80 o                         
   6  13   5          4.52         21.20        17.10 o                         
   7  13   5        244.53        175.53        21.36 o                         
  -7  14   5         40.10         31.51        14.30 o                         
  -6  14   5          3.47         31.55        14.73 o                         
  -5  14   5        438.46        423.43        16.54 o                         
  -4  14   5          0.98         27.03        19.19 o                         
  -3  14   5        817.27        788.12        22.33 o                         
  -2  14   5        271.25        283.83        17.68 o                         
  -1  14   5         38.59         50.39        14.87 o                         
   0  14   5       1145.90       1169.00        20.92 o                         
   1  14   5         73.08         64.53        19.51 o                         
   2  14   5        467.60        479.82        24.49 o                         
   3  14   5        800.48        847.78        22.80 o                         
   4  14   5        129.08         76.56        19.86 o                         
   5  14   5       1460.20       1411.04        26.27 o                         
   6  14   5         12.74         -6.02        20.28 o                         
  -5  15   5          0.32         27.14        15.31 o                         
  -4  15   5        129.20        135.64        15.08 o                         
  -3  15   5        276.34        306.64        18.52 o                         
  -2  15   5         19.91         23.69        20.40 o                         
  -1  15   5        336.97        312.72        18.50 o                         
   0  15   5        292.87        289.74        19.03 o                         
   1  15   5         67.86         73.29        21.68 o                         
   2  15   5       1321.86       1189.70        43.93 o                         
   3  15   5        151.34        136.31        24.80 o                         
   4  15   5          2.14        -22.25        22.25 o                         
  -3  16   5         11.61          3.66        25.86 o                         
  -2  16   5          0.76          8.42        22.47 o                         
  -1  16   5          2.41          9.37        20.44 o                         
   0  16   5          3.23          4.20        19.49 o                         
   1  16   5          2.04          3.52        17.83 o                         
   2  16   5         44.92         59.26        25.00 o                         
 -12   0   6       1711.54       1701.63        25.94 o                         
 -10   0   6       1613.13       1684.25        17.33 o                         
  -8   0   6        153.66        175.08        15.38 o                         
  -6   0   6      18369.60      16773.66        42.36 o                         
  -4   0   6       7573.86       6948.44        30.29 o                         
  -2   0   6        912.54        948.31        47.06 o                         
   0   0   6      26552.56      28072.14       127.26 o                         
   2   0   6       5846.66       5477.70        61.06 o                         
   4   0   6       2801.77       2613.86        47.95 o                         
   6   0   6        117.77        171.96        21.29 o                         
   8   0   6       2883.54       2914.21        23.91 o                         
  10   0   6        642.77        583.93        18.16 o                         
  12   0   6        123.54        150.66        16.96 o                         
 -13   1   6        462.06        461.57        15.01 o                         
 -12   1   6        654.07        700.49        11.11 o                         
 -11   1   6         55.21         63.44        10.57 o                         
 -10   1   6       1709.17       1737.94        14.88 o                         
  -9   1   6          7.46         30.15        11.65 o                         
  -8   1   6       3251.87       3258.08        14.87 o                         
  -7   1   6       1085.50        981.93        12.74 o                         
  -6   1   6       4338.59       3809.16        16.10 o                         
  -5   1   6       2545.72       2697.01        16.72 o                         
  -4   1   6       5025.20       5270.04        20.28 o                         
  -3   1   6        653.92        660.60        18.26 o                         
  -2   1   6         43.44         32.24        27.13 o                         
  -1   1   6         29.08         43.96        33.45 o                         
   0   1   6       8976.07       8761.48        42.48 o                         
   1   1   6       2106.20       2127.58        36.89 o                         
   2   1   6       2487.15       2617.65        36.28 o                         
   3   1   6        654.09        678.84        25.93 o                         
   4   1   6       6403.14       6468.05        68.84 o                         
   5   1   6        115.14         64.74        16.89 o                         
   6   1   6      19960.97      19729.51       270.60 o                         
   7   1   6       1327.57       1354.46        14.87 o                         
   8   1   6       1599.73       1696.06        18.15 o                         
   9   1   6          4.35         20.26        12.15 o                         
  10   1   6         69.67         89.61        12.31 o                         
  11   1   6         93.89         76.23        11.96 o                         
  12   1   6        229.29        249.01        13.00 o                         
 -13   2   6         48.52         41.94        10.16 o                         
 -12   2   6         34.69         51.04        10.04 o                         
 -11   2   6        153.24        183.20        10.58 o                         
 -10   2   6          1.08         16.01        11.05 o                         
  -9   2   6        346.16        383.05        11.31 o                         
  -8   2   6          5.23          7.28        10.98 o                         
  -7   2   6       1158.74       1150.97        13.12 o                         
  -6   2   6       2366.77       2325.85        14.24 o                         
  -5   2   6       2273.81       2065.74        15.82 o                         
  -4   2   6       5064.11       5101.35        23.06 o                         
  -3   2   6      19502.95      18751.63        54.94 o                         
  -2   2   6       9270.31       9389.05        36.05 o                         
   1   2   6        719.09        743.06        32.59 o                         
   2   2   6       5979.69       5746.85       139.51 o                         
   3   2   6       1809.91       1759.77        28.35 o                         
   4   2   6       3049.13       3172.21        20.82 o                         
   5   2   6       3492.10       3389.15        29.53 o                         
   6   2   6       2434.79       2550.31        30.88 o                         
   7   2   6         11.06          6.28        18.39 o                         
   8   2   6       1909.54       1989.33        17.34 o                         
   9   2   6       1274.31       1304.22        14.77 o                         
  10   2   6          2.16         24.89        19.23 o                         
  11   2   6         26.79         21.48        14.83 o                         
  12   2   6          0.58         20.07        12.86 o                         
 -13   3   6        776.86        735.40        16.88 o                         
 -12   3   6         65.69        106.75        10.26 o                         
 -11   3   6         11.93          7.10        10.48 o                         
 -10   3   6        181.27        196.03        10.47 o                         
  -9   3   6       1951.32       1947.27        13.02 o                         
  -8   3   6       1958.53       1839.72        13.42 o                         
  -7   3   6       6312.52       6263.82        21.01 o                         
  -6   3   6        310.15        338.65        11.24 o                         
  -5   3   6      12003.62      11496.49        65.92 o                         
  -4   3   6         44.78         56.04        14.84 o                         
  -3   3   6       1934.62       2033.86        21.08 o                         
  -2   3   6       1403.58       1417.62        22.31 o                         
  -1   3   6      18881.19      19004.62        79.48 o                         
   0   3   6        654.86        585.84        30.21 o                         
   1   3   6       3948.34       4202.39        36.92 o                         
   2   3   6       2499.86       2558.56        32.55 o                         
   3   3   6        516.32        582.92        19.56 o                         
   4   3   6       3041.41       3029.83        21.82 o                         
   5   3   6        119.46        157.54        15.02 o                         
   6   3   6        381.52        407.05        13.54 o                         
   7   3   6        248.95        262.03        15.65 o                         
   8   3   6        323.33        330.91        14.98 o                         
   9   3   6       9480.30       9565.38        28.00 o                         
  10   3   6          3.97         23.82        12.99 o                         
  11   3   6         70.87         83.20        13.26 o                         
  12   3   6          6.63         15.05        12.76 o                         
 -13   4   6        160.50        149.50        10.72 o                         
 -12   4   6         49.29         61.76        10.86 o                         
 -11   4   6         55.38         55.69         9.87 o                         
 -10   4   6       1387.64       1360.42        11.64 o                         
  -9   4   6       5568.03       5536.06        31.06 o                         
  -8   4   6        385.01        364.17        11.87 o                         
  -7   4   6        676.42        633.56        13.97 o                         
  -6   4   6        148.59        134.31        13.96 o                         
  -5   4   6       1882.37       1915.06        15.36 o                         
  -4   4   6       1145.07       1122.50        16.99 o                         
  -3   4   6       8152.86       7747.09        52.99 o                         
  -2   4   6        760.55        863.44        18.68 o                         
  -1   4   6      29315.42      28525.03       114.18 o                         
   0   4   6       5685.42       5335.35        35.93 o                         
   1   4   6       3527.06       3522.09        35.14 o                         
   2   4   6       3767.46       4123.80        58.10 o                         
   3   4   6          4.96          0.54        18.85 o                         
   4   4   6        330.93        325.62        16.42 o                         
   5   4   6        454.49        436.95        15.60 o                         
   6   4   6        322.80        312.76        15.30 o                         
   7   4   6        118.91        161.54        12.62 o                         
   8   4   6       1129.75       1126.73        17.13 o                         
   9   4   6        347.92        395.95        12.97 o                         
  10   4   6        276.09        237.03        13.40 o                         
  11   4   6         91.39         97.12        10.87 o                         
  12   4   6         87.63         69.38         9.50 o                         
 -13   5   6         68.75         50.52        10.88 o                         
 -12   5   6         94.53        119.12        11.20 o                         
 -11   5   6        256.55        286.12        10.78 o                         
 -10   5   6       1345.65       1397.46        12.31 o                         
  -9   5   6        361.99        377.52        12.21 o                         
  -8   5   6       1124.64       1153.35        14.30 o                         
  -7   5   6       4747.89       4663.73        25.20 o                         
  -6   5   6        322.88        331.99        14.01 o                         
  -5   5   6       4233.42       4032.22        21.87 o                         
  -4   5   6        170.36        204.24        15.11 o                         
  -3   5   6       3237.59       2855.90        22.74 o                         
  -2   5   6       2455.20       2414.30        23.72 o                         
  -1   5   6        709.09        607.52        21.66 o                         
   0   5   6         43.27         60.18        19.22 o                         
   1   5   6       8281.97       7855.20       109.52 o                         
   2   5   6         96.93        140.16        20.21 o                         
   3   5   6        577.05        594.64        19.05 o                         
   4   5   6        251.28        256.18        24.74 o                         
   5   5   6       3578.43       3600.07        20.31 o                         
   6   5   6       3010.80       3064.75        34.18 o                         
   7   5   6        143.30        164.77        14.05 o                         
   8   5   6         17.31         32.27        12.60 o                         
   9   5   6       3163.35       3230.09        19.75 o                         
  10   5   6         13.01         32.94        12.29 o                         
  11   5   6        137.11        152.54        11.95 o                         
  12   5   6        263.64        260.60        15.09 o                         
 -13   6   6         86.19         35.86        19.51 o                         
 -12   6   6        163.80        185.43        11.75 o                         
 -11   6   6          2.95         27.12        11.99 o                         
 -10   6   6         82.81         83.94        10.42 o                         
  -9   6   6        858.40        840.33        12.64 o                         
  -8   6   6         59.22         55.11        12.01 o                         
  -7   6   6        128.12        166.20        12.60 o                         
  -6   6   6       5436.60       5228.41        27.74 o                         
  -5   6   6        224.86        245.01        13.81 o                         
  -4   6   6       3408.71       3371.57        25.25 o                         
  -3   6   6       2161.90       2350.35        27.88 o                         
  -2   6   6        327.29        328.80        17.81 o                         
  -1   6   6       2245.44       2053.54        27.25 o                         
   0   6   6       4482.56       4387.16        35.73 o                         
   1   6   6       5375.79       5861.00        37.37 o                         
   2   6   6      13786.54      13288.29        73.94 o                         
   3   6   6       2308.77       2304.38        21.20 o                         
   4   6   6        460.50        413.06        18.14 o                         
   5   6   6        452.34        488.11        16.03 o                         
   6   6   6         92.46        100.03        13.40 o                         
   7   6   6       1241.59       1261.37        17.67 o                         
   8   6   6       2454.36       2465.31        16.18 o                         
   9   6   6         74.99         84.99        11.98 o                         
  10   6   6        189.13        190.01        12.31 o                         
  11   6   6          6.22         15.92        12.36 o                         
 -12   7   6        571.11        512.48        12.52 o                         
 -11   7   6         15.91         35.26        10.15 o                         
 -10   7   6        926.13        966.54        14.72 o                         
  -9   7   6         18.71         42.03        11.17 o                         
  -8   7   6        358.92        393.45        12.35 o                         
  -7   7   6          0.33          2.29        13.37 o                         
  -6   7   6       2284.74       2289.73        17.19 o                         
  -5   7   6         78.15         63.99        14.49 o                         
  -4   7   6        391.58        416.05        15.02 o                         
  -3   7   6        818.42        850.27        18.15 o                         
  -2   7   6       1976.79       1895.12        18.46 o                         
  -1   7   6       8350.80       8142.73        92.73 o                         
   0   7   6       1660.08       1741.97        19.06 o                         
   1   7   6       4057.40       3904.87        38.16 o                         
   2   7   6        116.53        128.94        18.41 o                         
   3   7   6         19.56         27.43        18.40 o                         
   4   7   6       1462.95       1487.47        19.65 o                         
   5   7   6       2266.04       2294.23        19.38 o                         
   6   7   6       1700.54       1751.31        24.20 o                         
   7   7   6        300.87        298.53        13.62 o                         
   8   7   6         81.09         72.45        12.15 o                         
   9   7   6         28.15         25.47        11.67 o                         
  10   7   6        291.81        274.00        11.74 o                         
  11   7   6         11.65         10.80        11.10 o                         
 -12   8   6          2.34          2.54        11.89 o                         
 -11   8   6        270.72        280.02        12.50 o                         
 -10   8   6        184.66        197.59        10.47 o                         
  -9   8   6        958.90       1004.49        16.55 o                         
  -8   8   6        123.42        143.32        13.81 o                         
  -7   8   6         94.98         99.91        14.73 o                         
  -6   8   6       1388.24       1380.70        19.05 o                         
  -5   8   6        672.38        677.10        15.62 o                         
  -4   8   6        374.56        340.91        14.10 o                         
  -3   8   6        874.50        818.09        15.71 o                         
  -2   8   6         63.98         75.59        15.40 o                         
  -1   8   6       1394.45       1343.18        18.67 o                         
   0   8   6      14335.98      13986.51       137.12 o                         
   1   8   6        125.64        146.71        18.05 o                         
   2   8   6       5755.40       5673.00        56.14 o                         
   3   8   6         28.56         40.28        16.05 o                         
   4   8   6        353.82        397.74        18.56 o                         
   5   8   6        253.34        285.65        17.38 o                         
   6   8   6         24.89         31.12        14.22 o                         
   7   8   6         29.49         36.12        14.84 o                         
   8   8   6        319.28        300.81        13.27 o                         
   9   8   6         21.48         32.33        12.12 o                         
  10   8   6        542.44        564.53        12.81 o                         
  11   8   6          2.25         -7.27        12.77 o                         
 -11   9   6         81.68         65.27        17.57 o                         
 -10   9   6          2.32         10.89        11.92 o                         
  -9   9   6        524.49        531.77        13.21 o                         
  -8   9   6        180.94        200.10        14.12 o                         
  -7   9   6        645.46        616.10        22.03 o                         
  -6   9   6       2611.58       2620.27        29.19 o                         
  -5   9   6       2105.07       2105.57        25.55 o                         
  -4   9   6        931.20        945.96        16.25 o                         
  -3   9   6        811.51        792.70        16.53 o                         
  -2   9   6        808.79        833.82        15.54 o                         
  -1   9   6       1082.14        995.11        19.41 o                         
   0   9   6        717.87        711.13        18.49 o                         
   1   9   6       1124.78       1211.20        20.00 o                         
   2   9   6        289.87        297.75        19.44 o                         
   3   9   6       1717.42       1758.23        24.66 o                         
   4   9   6         89.50        127.56        19.31 o                         
   5   9   6        402.43        396.05        16.64 o                         
   6   9   6       1639.63       1637.33        23.54 o                         
   7   9   6         24.15         38.22        14.10 o                         
   8   9   6        999.31       1018.46        22.57 o                         
   9   9   6       1542.13       1543.79        21.32 o                         
  10   9   6          3.95         44.00        14.72 o                         
 -11  10   6         28.24         32.04        14.01 o                         
 -10  10   6         18.03         21.59        12.14 o                         
  -9  10   6        490.98        488.20        13.59 o                         
  -8  10   6          0.84         16.33        17.09 o                         
  -7  10   6         43.84         35.46        15.81 o                         
  -6  10   6        236.14        233.57        15.04 o                         
  -5  10   6       1367.76       1331.17        17.70 o                         
  -4  10   6        193.43        187.10        15.06 o                         
  -3  10   6       3485.38       3476.77        27.37 o                         
  -2  10   6        179.44        190.54        16.98 o                         
  -1  10   6        980.08        999.48        16.71 o                         
   0  10   6        287.53        314.43        17.85 o                         
   1  10   6        154.77        163.98        17.82 o                         
   2  10   6       1395.50       1498.59        20.96 o                         
   3  10   6       1339.26       1360.74        25.22 o                         
   4  10   6        865.68        871.77        19.02 o                         
   5  10   6       1402.05       1473.30        27.38 o                         
   6  10   6          1.21         12.24        16.94 o                         
   7  10   6        484.41        481.76        17.42 o                         
   8  10   6         65.03         44.62        18.93 o                         
   9  10   6          0.90         28.64        19.37 o                         
  10  10   6          3.64          9.90        20.39 o                         
 -10  11   6         37.50         28.48        12.53 o                         
  -9  11   6          0.52         20.01        13.94 o                         
  -8  11   6         26.43         32.52        13.93 o                         
  -7  11   6       1741.19       1844.86        27.11 o                         
  -6  11   6        687.35        687.45        18.46 o                         
  -5  11   6        247.81        251.49        15.27 o                         
  -4  11   6         85.09        120.29        18.36 o                         
  -3  11   6        124.10        114.87        14.17 o                         
  -2  11   6       1232.50       1241.69        16.98 o                         
  -1  11   6         12.39         30.88        15.46 o                         
   0  11   6         84.66         65.32        15.66 o                         
   1  11   6       2281.75       2302.04        21.01 o                         
   2  11   6          4.39         17.70        17.23 o                         
   3  11   6          6.17         13.79        24.12 o                         
   4  11   6         75.91         88.92        21.21 o                         
   5  11   6        940.41       1001.81        19.27 o                         
   6  11   6       1352.91       1356.53        27.55 o                         
   7  11   6        162.51        216.17        16.47 o                         
   8  11   6         40.63         32.71        24.33 o                         
   9  11   6        418.06        361.43        38.41 o                         
  -9  12   6         72.82         52.61        15.88 o                         
  -8  12   6        100.19         51.79        14.18 o                         
  -7  12   6        280.03        278.77        14.89 o                         
  -6  12   6       1962.21       2075.07        17.55 o                         
  -5  12   6          0.98         -1.07        14.80 o                         
  -4  12   6       1523.44       1572.48        17.47 o                         
  -3  12   6        193.80        240.26        14.59 o                         
  -2  12   6        126.78        161.41        15.32 o                         
  -1  12   6       2135.86       2181.03        18.63 o                         
   0  12   6         39.49         43.42        14.70 o                         
   1  12   6        299.44        326.72        17.08 o                         
   2  12   6       1994.87       2068.46        22.07 o                         
   3  12   6        105.04        150.90        21.16 o                         
   4  12   6          7.17         30.51        28.78 o                         
   5  12   6        283.74        262.49        20.42 o                         
   6  12   6        457.09        449.26        17.49 o                         
   7  12   6        146.46        150.87        16.68 o                         
   8  12   6        123.43         98.37        16.04 o                         
  -8  13   6         84.33         77.56        14.19 o                         
  -7  13   6         61.62         40.30        14.43 o                         
  -6  13   6        289.41        284.84        15.19 o                         
  -5  13   6        297.94        324.93        15.42 o                         
  -4  13   6         42.48         42.48        14.45 o                         
  -3  13   6          0.27         22.36        17.12 o                         
  -2  13   6         31.99         38.38        14.82 o                         
  -1  13   6        150.59        155.76        14.80 o                         
   0  13   6          1.27         11.91        14.57 o                         
   1  13   6          7.54         13.46        16.64 o                         
   2  13   6         39.18         35.25        20.12 o                         
   3  13   6         19.56         51.07        20.93 o                         
   4  13   6         48.04         90.54        23.99 o                         
   5  13   6         20.13          9.55        23.93 o                         
   6  13   6        875.90        840.25        22.20 o                         
   7  13   6         68.83         52.21        20.00 o                         
  -7  14   6         12.59         11.75        14.84 o                         
  -6  14   6        293.83        278.64        14.60 o                         
  -5  14   6          8.89         10.31        14.22 o                         
  -4  14   6          1.19         15.72        14.79 o                         
  -3  14   6         47.58         49.64        18.85 o                         
  -2  14   6          2.12          9.46        15.48 o                         
  -1  14   6         35.41         45.41        15.13 o                         
   0  14   6       1817.15       1875.77        32.37 o                         
   1  14   6         31.14         33.87        19.54 o                         
   2  14   6        895.56        910.95        22.00 o                         
   3  14   6          2.70         22.38        21.64 o                         
   4  14   6        137.89        129.02        21.67 o                         
   5  14   6        766.37        746.61        24.15 o                         
   6  14   6         16.70         -3.03        33.86 o                         
  -5  15   6        847.69        793.13        17.00 o                         
  -4  15   6          1.04         10.77        22.50 o                         
  -3  15   6         14.75         37.53        17.54 o                         
  -2  15   6        191.67        187.23        18.17 o                         
  -1  15   6         46.02         53.47        16.40 o                         
   0  15   6         86.02         70.60        15.41 o                         
   1  15   6        366.37        327.02        19.67 o                         
   2  15   6        131.53        107.54        20.55 o                         
   3  15   6        100.11        123.07        21.94 o                         
   4  15   6        207.93        178.41        20.89 o                         
  -2  16   6         11.88         11.60        22.21 o                         
  -1  16   6        340.73        317.56        21.37 o                         
   0  16   6        152.39        133.99        19.01 o                         
   1  16   6        119.22         90.99        18.30 o                         
 -13   0   7        301.82        340.63        14.90 o                         
 -11   0   7       1749.24       1804.04        17.50 o                         
  -9   0   7       1118.73       1109.58        18.87 o                         
  -7   0   7        218.83        217.68        17.85 o                         
  -5   0   7        130.68        131.09        19.69 o                         
  -3   0   7      23383.02      21931.49       173.92 o                         
  -1   0   7      12041.23      11678.81        58.36 o                         
   1   0   7      12269.00      12221.66       103.92 o                         
   3   0   7          3.15         20.31        23.41 o                         
   5   0   7       1699.10       1699.12        29.96 o                         
   7   0   7         74.97         68.22        21.18 o                         
   9   0   7       9147.22       9514.35        81.25 o                         
  11   0   7        161.92        245.23        20.45 o                         
 -13   1   7        622.73        611.65        10.81 o                         
 -12   1   7        278.65        325.88        10.36 o                         
 -11   1   7         91.71         85.86        10.32 o                         
 -10   1   7        271.04        292.18        10.33 o                         
  -9   1   7        786.80        749.98        12.21 o                         
  -8   1   7          6.69         38.97        12.01 o                         
  -7   1   7        336.67        306.47        11.63 o                         
  -6   1   7       3185.19       3109.42        18.24 o                         
  -5   1   7          8.52         15.30        12.88 o                         
  -4   1   7       1464.09       1317.17        17.27 o                         
  -3   1   7       2160.33       2046.47        23.50 o                         
  -2   1   7        390.69        349.57        27.31 o                         
  -1   1   7       4754.38       4725.67        58.04 o                         
   0   1   7      25142.18      24967.02       236.66 o                         
   1   1   7       2649.69       2613.05        34.90 o                         
   2   1   7       9188.55       8969.78       157.84 o                         
   3   1   7      13084.19      12725.59       163.99 o                         
   4   1   7       1291.78       1362.71        39.97 o                         
   5   1   7          4.33         26.46        16.47 o                         
   6   1   7       1022.94       1024.12        17.43 o                         
   7   1   7        428.94        415.44        14.61 o                         
   8   1   7        112.00        103.42        13.69 o                         
   9   1   7        208.60        219.46        15.57 o                         
  10   1   7        337.63        343.81        20.57 o                         
  11   1   7        732.22        810.55        15.47 o                         
  12   1   7        120.99        127.34        14.36 o                         
 -13   2   7        395.17        394.20        12.75 o                         
 -12   2   7       1342.92       1378.77        11.71 o                         
 -11   2   7        872.55        956.55        13.82 o                         
 -10   2   7        968.99        996.48        11.55 o                         
  -9   2   7       1047.97       1040.47        12.16 o                         
  -8   2   7        353.81        387.91        12.02 o                         
  -7   2   7       2808.34       2710.81        15.39 o                         
  -6   2   7       1338.61       1250.98        13.57 o                         
  -5   2   7       2214.88       2371.37        17.16 o                         
  -4   2   7         63.84         48.06        16.06 o                         
  -3   2   7       6057.90       5997.88        38.13 o                         
  -2   2   7       1772.14       1823.19        25.71 o                         
  -1   2   7      13700.99      13298.15        84.81 o                         
   0   2   7       2460.94       2588.73        28.95 o                         
   1   2   7         87.57         98.62        28.37 o                         
   2   2   7         45.18         55.93        25.91 o                         
   3   2   7       1220.69       1032.06        27.68 o                         
   4   2   7        815.58        702.00        17.85 o                         
   5   2   7        402.77        395.99        16.66 o                         
   6   2   7       1129.20       1187.30        17.44 o                         
   7   2   7        181.18        206.08        15.52 o                         
   8   2   7        126.92        169.03        15.95 o                         
   9   2   7       3100.98       3075.39        22.02 o                         
  10   2   7       1020.06       1048.59        15.85 o                         
  11   2   7        123.14         89.60        22.45 o                         
  12   2   7        291.61        314.66        13.20 o                         
 -13   3   7         20.87         25.02         9.87 o                         
 -12   3   7          0.28         10.89         9.96 o                         
 -11   3   7          2.44         14.98        10.11 o                         
 -10   3   7        926.41        917.81        11.58 o                         
  -9   3   7         11.86         14.79        10.61 o                         
  -8   3   7         18.46         39.37        10.88 o                         
  -7   3   7        833.54        872.35        12.80 o                         
  -6   3   7       6066.36       5612.85        30.95 o                         
  -5   3   7       1973.15       2016.31        16.41 o                         
  -4   3   7       2015.26       2006.24        17.90 o                         
  -3   3   7       1032.07        976.07        15.58 o                         
  -2   3   7      27782.35      27521.91       552.98 o                         
  -1   3   7          0.44          7.24        23.56 o                         
   0   3   7      13526.20      12672.21        60.57 o                         
   1   3   7        288.54        282.38        23.61 o                         
   2   3   7      13779.29      13306.43       155.28 o                         
   3   3   7       5299.12       5271.80        30.63 o                         
   4   3   7       5546.22       5048.57        31.17 o                         
   5   3   7       1439.98       1544.46        17.61 o                         
   6   3   7        239.66        282.31        14.94 o                         
   7   3   7       1818.88       1801.35        20.98 o                         
   8   3   7        485.61        535.19        21.69 o                         
   9   3   7        214.33        202.97        12.78 o                         
  10   3   7          6.47         56.47        14.11 o                         
  11   3   7          3.90         21.64        12.79 o                         
  12   3   7       1235.59       1091.57        18.94 o                         
 -13   4   7          1.88         17.31        10.41 o                         
 -12   4   7        669.99        706.25        13.95 o                         
 -11   4   7        131.65        178.17        10.58 o                         
 -10   4   7        243.44        282.52        10.57 o                         
  -9   4   7         10.92         20.87         9.96 o                         
  -8   4   7        820.67        807.48        13.18 o                         
  -7   4   7       2423.76       2389.83        18.50 o                         
  -6   4   7      15812.70      15493.26        55.01 o                         
  -5   4   7         55.68         29.09        13.06 o                         
  -4   4   7      12078.87      11627.25        57.59 o                         
  -3   4   7       2381.46       2328.88        22.49 o                         
  -2   4   7       1313.64       1324.49        21.21 o                         
  -1   4   7          6.14         14.46        21.69 o                         
   0   4   7       8024.62       8254.25        43.79 o                         
   1   4   7       4820.54       4633.01        70.93 o                         
   2   4   7        132.82        128.53        26.98 o                         
   3   4   7       2467.34       2571.79        30.90 o                         
   4   4   7       2396.35       2360.01        19.64 o                         
   5   4   7        328.05        309.41        15.83 o                         
   6   4   7        173.98        191.77        16.27 o                         
   7   4   7        101.07        107.71        13.88 o                         
   8   4   7        622.20        631.16        14.02 o                         
   9   4   7        358.86        387.69        18.22 o                         
  10   4   7        413.89        450.53        12.93 o                         
  11   4   7          5.14         53.78        12.07 o                         
  12   4   7        712.48        672.27        33.94 o                         
 -13   5   7         34.03         35.29        12.08 o                         
 -12   5   7        372.10        389.12        13.33 o                         
 -11   5   7        112.65        107.54        10.92 o                         
 -10   5   7         60.79         78.41        10.66 o                         
  -9   5   7         68.80         99.91        10.89 o                         
  -8   5   7       1314.04       1278.81        16.76 o                         
  -7   5   7        858.54        881.14        13.93 o                         
  -6   5   7       3002.17       2792.89        17.62 o                         
  -5   5   7       1006.32        913.67        14.81 o                         
  -4   5   7        943.07        846.34        14.34 o                         
  -3   5   7        989.21        856.01        17.39 o                         
  -2   5   7         67.78        131.40        20.10 o                         
  -1   5   7         27.47         67.01        20.38 o                         
   0   5   7       3685.83       3592.60        47.44 o                         
   1   5   7       4666.97       4627.35        45.50 o                         
   2   5   7       2381.29       2523.67        30.17 o                         
   3   5   7      11195.58      11265.34        94.37 o                         
   4   5   7       5438.72       5529.38        40.09 o                         
   5   5   7       4564.67       4699.60        31.19 o                         
   6   5   7         24.46         34.03        14.26 o                         
   7   5   7          1.06         33.88        13.51 o                         
   8   5   7        219.94        234.48        11.79 o                         
   9   5   7         95.09        101.03        19.08 o                         
  10   5   7        113.05        132.00        10.75 o                         
  11   5   7        307.40        290.32        12.42 o                         
  12   5   7         38.65         45.87        11.56 o                         
 -12   6   7        448.08        450.52        12.53 o                         
 -11   6   7        538.15        549.84        11.84 o                         
 -10   6   7        806.55        809.44        12.37 o                         
  -9   6   7       1396.83       1473.46        12.45 o                         
  -8   6   7        200.24        232.79        12.79 o                         
  -7   6   7       1343.26       1348.67        14.65 o                         
  -6   6   7         94.70        101.05        13.57 o                         
  -5   6   7       1277.10       1321.87        16.13 o                         
  -4   6   7       1911.56       2092.85        17.01 o                         
  -3   6   7       8322.07       8188.13        71.45 o                         
  -2   6   7       1825.28       1666.62        30.10 o                         
  -1   6   7          4.46         21.46        16.40 o                         
   0   6   7       2986.91       2989.83        48.03 o                         
   1   6   7         41.68         49.59        20.21 o                         
   2   6   7       1065.93       1164.71        22.25 o                         
   3   6   7       1094.93       1044.45        21.01 o                         
   4   6   7       1310.13       1301.95        19.52 o                         
   5   6   7       3276.16       3326.21        20.65 o                         
   6   6   7        201.29        219.37        14.82 o                         
   7   6   7        528.67        538.17        14.42 o                         
   8   6   7        301.99        307.07        13.31 o                         
   9   6   7       2198.13       2260.17        25.43 o                         
  10   6   7        158.99        192.21        12.15 o                         
  11   6   7        182.84        159.99        10.49 o                         
 -12   7   7          1.06         35.38        10.47 o                         
 -11   7   7        126.18        132.62        16.25 o                         
 -10   7   7        419.93        430.49        12.15 o                         
  -9   7   7          3.62         27.58        12.02 o                         
  -8   7   7          9.56         37.32        12.72 o                         
  -7   7   7       1005.63       1025.56        14.41 o                         
  -6   7   7        826.92        800.87        14.01 o                         
  -5   7   7       4268.86       4324.62        29.92 o                         
  -4   7   7       1252.64       1309.72        21.69 o                         
  -3   7   7       9113.10       8708.81        91.63 o                         
  -2   7   7        440.69        407.35        17.93 o                         
  -1   7   7       2020.32       1920.89        21.21 o                         
   0   7   7        325.13        309.77        14.78 o                         
   1   7   7       2471.28       2473.99        21.78 o                         
   2   7   7       3994.92       3984.66        32.62 o                         
   3   7   7       9288.04       8991.44        96.01 o                         
   4   7   7        697.99        684.15        18.75 o                         
   5   7   7        931.68        906.69        16.86 o                         
   6   7   7        609.35        589.00        14.21 o                         
   7   7   7        490.33        532.82        13.10 o                         
   8   7   7        108.32        134.37        13.60 o                         
   9   7   7        445.81        456.10        13.22 o                         
  10   7   7         47.10         39.32        12.03 o                         
  11   7   7        492.23        433.24        29.32 o                         
 -12   8   7         41.27         29.58        13.32 o                         
 -11   8   7        910.32        924.37        22.89 o                         
 -10   8   7         70.80         57.34        12.53 o                         
  -9   8   7        382.28        380.69        12.52 o                         
  -8   8   7        317.79        324.64        12.99 o                         
  -7   8   7       2048.82       2102.72        20.12 o                         
  -6   8   7        796.46        809.66        15.68 o                         
  -5   8   7        284.59        282.89        15.48 o                         
  -4   8   7       2400.17       2438.63        20.01 o                         
  -3   8   7       2560.50       2466.21        27.13 o                         
  -2   8   7       1147.80       1121.37        18.86 o                         
  -1   8   7         65.89         53.05        16.25 o                         
   0   8   7         24.93         16.51        14.73 o                         
   1   8   7        792.82        742.28        18.33 o                         
   2   8   7       2301.49       2318.35        22.65 o                         
   3   8   7        630.04        639.75        19.54 o                         
   4   8   7       1382.11       1358.69        19.32 o                         
   5   8   7          5.64         17.90        16.03 o                         
   6   8   7        170.60        172.11        13.68 o                         
   7   8   7        199.78        211.30        13.06 o                         
   8   8   7        187.13        204.96        13.58 o                         
   9   8   7       1078.55       1199.73        15.34 o                         
  10   8   7          1.67         25.73        12.72 o                         
  11   8   7          0.39          1.27        12.73 o                         
 -11   9   7        222.98        179.41        15.00 o                         
 -10   9   7        707.12        713.77        23.96 o                         
  -9   9   7        195.71        179.16        10.84 o                         
  -8   9   7         12.30         48.29        12.65 o                         
  -7   9   7       1277.76       1297.09        14.89 o                         
  -6   9   7        920.07        956.66        16.11 o                         
  -5   9   7        179.88        187.49        13.46 o                         
  -4   9   7         22.16         50.11        13.97 o                         
  -3   9   7         99.32         91.78        14.02 o                         
  -2   9   7       2576.91       2594.81        35.13 o                         
  -1   9   7       1594.39       1540.98        17.69 o                         
   0   9   7       3229.38       3091.11        44.51 o                         
   1   9   7       2158.52       2178.27        25.70 o                         
   2   9   7        501.83        461.24        18.12 o                         
   3   9   7       2914.83       2866.22        35.04 o                         
   4   9   7       5194.54       5266.54        26.74 o                         
   5   9   7       1383.40       1429.21        18.43 o                         
   6   9   7       1281.61       1332.52        18.39 o                         
   7   9   7        339.68        359.34        15.96 o                         
   8   9   7        460.53        489.89        20.06 o                         
   9   9   7        148.92        140.85        24.45 o                         
  10   9   7        204.93        167.78        14.99 o                         
 -11  10   7          0.04        -13.94        13.94 o                         
 -10  10   7        266.52        244.00        12.71 o                         
  -9  10   7         11.07         26.88        16.04 o                         
  -8  10   7        135.51        147.74        22.60 o                         
  -7  10   7         13.23         34.95        14.21 o                         
  -6  10   7        524.50        591.87        15.29 o                         
  -5  10   7         48.12         59.16        15.05 o                         
  -4  10   7        906.03        898.98        16.06 o                         
  -3  10   7        601.93        634.33        14.74 o                         
  -2  10   7         29.42         49.72        15.67 o                         
  -1  10   7        490.68        516.19        16.58 o                         
   0  10   7        643.17        578.97        15.81 o                         
   1  10   7        486.41        466.68        18.45 o                         
   2  10   7         29.81         53.03        16.68 o                         
   3  10   7        552.13        556.69        18.73 o                         
   4  10   7         21.22         13.40        20.75 o                         
   5  10   7        306.10        295.68        21.28 o                         
   6  10   7         43.49         57.13        21.53 o                         
   7  10   7        304.16        299.16        47.00 o                         
   8  10   7        130.61        125.89        14.47 o                         
   9  10   7         40.64         15.76        13.72 o                         
 -10  11   7         73.07         57.98        14.04 o                         
  -9  11   7         40.43         41.61        13.80 o                         
  -8  11   7          1.39        -16.21        23.17 o                         
  -7  11   7          0.92         15.28        14.31 o                         
  -6  11   7       1356.31       1326.52        16.53 o                         
  -5  11   7        157.47        198.06        18.36 o                         
  -4  11   7        351.09        403.39        14.71 o                         
  -3  11   7          2.07         10.13        14.81 o                         
  -2  11   7          6.02         24.08        15.57 o                         
  -1  11   7        438.24        448.88        15.45 o                         
   0  11   7       2632.60       2761.97        35.00 o                         
   1  11   7          4.67          8.77        15.50 o                         
   2  11   7       1815.80       1895.53        20.33 o                         
   3  11   7         52.45         14.41        20.87 o                         
   4  11   7        336.30        345.36        21.11 o                         
   5  11   7       1819.32       1793.94        29.53 o                         
   6  11   7        284.31        324.87        21.03 o                         
   7  11   7         51.51         71.10        16.47 o                         
   8  11   7        576.41        565.93        17.36 o                         
   9  11   7         42.16         28.24        18.29 o                         
  -9  12   7        490.55        413.34        12.32 o                         
  -8  12   7         20.72         82.34        16.84 o                         
  -7  12   7        429.00        443.41        14.96 o                         
  -6  12   7        265.07        266.42        23.08 o                         
  -5  12   7        208.51        258.87        17.35 o                         
  -4  12   7       1239.83       1196.02        17.21 o                         
  -3  12   7       2720.71       2818.68        22.16 o                         
  -2  12   7       1002.56       1100.56        17.79 o                         
  -1  12   7         18.89         28.80        13.09 o                         
   0  12   7        163.81        171.47        14.02 o                         
   1  12   7        639.90        692.07        17.51 o                         
   2  12   7         29.55         34.54        18.38 o                         
   3  12   7         28.12         30.45        20.33 o                         
   4  12   7         61.09         91.43        22.19 o                         
   5  12   7         57.38         93.58        20.46 o                         
   6  12   7         38.54         54.61        20.83 o                         
   7  12   7        239.46        256.80        20.66 o                         
   8  12   7        199.07        167.33        20.09 o                         
  -8  13   7         73.33        105.44        14.00 o                         
  -7  13   7        121.65        130.26        15.20 o                         
  -6  13   7          3.69         -5.18        13.91 o                         
  -5  13   7        221.33        203.88        20.16 o                         
  -4  13   7        192.41        239.66        17.68 o                         
  -3  13   7       2967.25       2961.21        22.91 o                         
  -2  13   7         13.69         10.03        15.21 o                         
  -1  13   7        115.53        132.42        13.78 o                         
   0  13   7        164.04        164.51        14.32 o                         
   1  13   7         41.21         55.19        16.52 o                         
   2  13   7        107.89        119.22        22.06 o                         
   3  13   7          8.19        -22.23        22.23 o                         
   4  13   7         42.48         83.83        25.89 o                         
   5  13   7         31.62         15.72        22.68 o                         
   6  13   7        108.35        128.07        19.55 o                         
   7  13   7        498.71        454.65        21.22 o                         
  -7  14   7        355.26        293.04        14.92 o                         
  -6  14   7        193.32        180.97        15.80 o                         
  -5  14   7        107.54        100.00        15.09 o                         
  -4  14   7        438.28        434.32        18.58 o                         
  -3  14   7         98.02         93.07        16.49 o                         
  -2  14   7          0.16         11.77        15.00 o                         
  -1  14   7         96.40        122.97        15.43 o                         
   0  14   7        668.61        652.26        15.28 o                         
   1  14   7         71.14         77.53        15.73 o                         
   2  14   7        571.36        535.45        20.51 o                         
   3  14   7        439.86        451.89        50.34 o                         
   4  14   7        518.24        480.14        21.55 o                         
   5  14   7         84.44         49.83        20.20 o                         
   6  14   7         51.58         39.99        20.15 o                         
  -5  15   7         58.02         60.75        17.43 o                         
  -4  15   7          0.15         13.33        17.48 o                         
  -3  15   7        191.87        215.31        18.26 o                         
  -2  15   7        146.55        159.27        17.37 o                         
  -1  15   7         56.66         62.50        15.55 o                         
   0  15   7        146.36        133.15        17.30 o                         
   1  15   7        275.75        264.46        18.07 o                         
   2  15   7        418.48        394.10        56.27 o                         
   3  15   7       1620.18       1410.99        90.31 o                         
   4  15   7          0.92        -13.82        37.20 o                         
  -2  16   7        218.45        186.90        21.88 o                         
  -1  16   7        127.81        106.28        18.19 o                         
   0  16   7         14.04          9.83        18.83 o                         
   1  16   7         62.76         49.06        18.94 o                         
 -12   0   8        667.49        674.77        19.35 o                         
 -10   0   8        164.18        154.14        19.10 o                         
  -8   0   8       1640.06       1558.97        18.89 o                         
  -6   0   8       1310.19       1231.95        19.89 o                         
  -4   0   8         39.87         78.43        23.99 o                         
  -2   0   8       7468.54       7202.07        75.45 o                         
   0   0   8         93.35         63.04        37.83 o                         
   2   0   8        788.66        890.64        45.65 o                         
   4   0   8       7045.74       6567.46        55.59 o                         
   6   0   8       3430.10       3201.95        41.53 o                         
   8   0   8       1078.49       1030.74        50.82 o                         
  10   0   8        235.93        233.88        25.19 o                         
  12   0   8        676.01        627.90        22.05 o                         
 -13   1   8         39.85         69.69         9.64 o                         
 -12   1   8        687.21        695.91        10.72 o                         
 -11   1   8       1021.26       1000.95        17.23 o                         
 -10   1   8        439.53        435.57        11.06 o                         
  -9   1   8          4.95         20.43        10.81 o                         
  -8   1   8       8355.98       8197.02        28.25 o                         
  -7   1   8        359.32        377.03        12.68 o                         
  -6   1   8       3627.17       3576.49        15.51 o                         
  -5   1   8        584.81        663.54        14.94 o                         
  -4   1   8       7740.54       7559.71        27.43 o                         
  -3   1   8        845.61        832.90        21.48 o                         
  -2   1   8      12901.58      12521.94        66.29 o                         
  -1   1   8        467.32        461.72        26.05 o                         
   0   1   8       2696.31       2484.10        32.20 o                         
   1   1   8         54.94         50.26        23.31 o                         
   2   1   8       4416.17       4411.91        57.62 o                         
   3   1   8      22914.71      21796.23       336.93 o                         
   4   1   8       2552.19       2445.19        29.71 o                         
   5   1   8       2806.02       2683.36        72.20 o                         
   6   1   8       1224.38       1150.90        19.24 o                         
   7   1   8        661.30        627.43        17.98 o                         
   8   1   8         52.81         36.85        14.42 o                         
   9   1   8         82.12         91.18        15.31 o                         
  10   1   8        259.44        259.50        14.93 o                         
  11   1   8          0.77         23.53        14.24 o                         
  12   1   8        728.21        700.47        20.07 o                         
 -13   2   8        179.24        179.83         9.46 o                         
 -12   2   8        975.38        961.67        11.20 o                         
 -11   2   8         10.27         -2.22        12.54 o                         
 -10   2   8        359.87        404.00        10.45 o                         
  -9   2   8       1317.97       1297.51        12.43 o                         
  -8   2   8          0.13          6.71        11.14 o                         
  -7   2   8       2300.96       2223.30        17.97 o                         
  -6   2   8       2195.60       2032.11        15.36 o                         
  -5   2   8       1302.10       1317.18        15.87 o                         
  -4   2   8          8.36         14.95        14.47 o                         
  -3   2   8      10148.50       9726.61        50.66 o                         
  -2   2   8         15.56         21.25        20.93 o                         
  -1   2   8       2220.95       1978.27        26.60 o                         
   0   2   8         76.74        114.00        23.17 o                         
   1   2   8          6.82         14.99        22.27 o                         
   2   2   8       1727.06       1887.28        34.22 o                         
   3   2   8      12754.94      12225.58       136.48 o                         
   4   2   8       2647.22       2397.02        37.54 o                         
   5   2   8         70.85         84.41        17.60 o                         
   6   2   8       4509.13       4572.30        76.08 o                         
   7   2   8       5518.29       5478.00        65.83 o                         
   8   2   8        359.91        416.46        14.96 o                         
   9   2   8         22.01         56.93        13.56 o                         
  10   2   8        258.91        245.93        12.63 o                         
  11   2   8          8.08         14.15        12.27 o                         
  12   2   8         16.21         30.80        14.66 o                         
 -13   3   8          0.85         12.78        10.13 o                         
 -12   3   8         15.67         27.71         9.81 o                         
 -11   3   8       1687.26       1781.12        11.87 o                         
 -10   3   8         86.10        110.04        10.80 o                         
  -9   3   8        496.91        536.67        14.53 o                         
  -8   3   8        234.27        238.58        12.67 o                         
  -7   3   8        287.49        264.79        12.53 o                         
  -6   3   8       2126.99       2115.49        27.62 o                         
  -5   3   8       1002.83        775.62        13.86 o                         
  -4   3   8       3375.41       3340.20        18.02 o                         
  -3   3   8      23984.27      23313.22        59.19 o                         
  -2   3   8       4009.81       3793.63        27.16 o                         
  -1   3   8       4555.60       4659.41        43.29 o                         
   0   3   8        464.76        406.63        25.67 o                         
   1   3   8       2012.09       1862.44        28.06 o                         
   2   3   8          7.70         15.55        20.38 o                         
   3   3   8        894.97        928.97        64.32 o                         
   4   3   8        278.79        284.05        18.32 o                         
   5   3   8       2129.71       2239.00        26.24 o                         
   6   3   8        593.12        595.96        14.47 o                         
   7   3   8        381.50        374.50        14.24 o                         
   8   3   8         75.10         61.45        13.07 o                         
   9   3   8        158.59        159.58        11.37 o                         
  10   3   8        382.25        394.50        12.12 o                         
  11   3   8          9.07         25.70        11.46 o                         
  12   3   8        242.54        196.77        13.48 o                         
 -13   4   8         82.42         63.49        10.65 o                         
 -12   4   8        540.78        472.78        14.53 o                         
 -11   4   8          1.15          9.65        10.78 o                         
 -10   4   8        972.05       1004.27        12.70 o                         
  -9   4   8        870.13        885.22        12.63 o                         
  -8   4   8        193.94        217.37        12.51 o                         
  -7   4   8       2806.59       2756.34        15.87 o                         
  -6   4   8       5382.94       5453.75        39.39 o                         
  -5   4   8        356.72        381.89        12.01 o                         
  -4   4   8       2366.78       2241.21        16.96 o                         
  -3   4   8         30.23         40.40        18.79 o                         
  -2   4   8       1070.26       1037.92        19.49 o                         
  -1   4   8      13896.13      13608.07        83.91 o                         
   0   4   8          3.87          2.90        25.39 o                         
   1   4   8       2618.59       2421.14        24.27 o                         
   2   4   8       1800.11       1795.09        26.26 o                         
   3   4   8       7551.27       7230.35        98.98 o                         
   4   4   8       4646.99       4447.83        24.03 o                         
   5   4   8       1570.17       1595.43        33.82 o                         
   6   4   8        114.99        127.26        12.81 o                         
   7   4   8       5630.85       5784.01        38.01 o                         
   8   4   8        864.62        918.57        12.97 o                         
   9   4   8        462.71        455.02        12.95 o                         
  10   4   8         18.06         35.94        11.75 o                         
  11   4   8        526.44        555.55        11.66 o                         
  12   4   8         28.16         35.40        13.00 o                         
 -13   5   8         80.99         90.57        12.18 o                         
 -12   5   8        136.04        152.54        11.20 o                         
 -11   5   8       1829.86       1846.29        13.38 o                         
 -10   5   8        461.25        471.52        11.79 o                         
  -9   5   8       1324.69       1346.63        14.57 o                         
  -8   5   8       3944.70       4021.68        31.98 o                         
  -7   5   8        736.24        719.13        17.86 o                         
  -6   5   8        515.39        502.87        13.56 o                         
  -5   5   8        687.06        670.91        12.67 o                         
  -4   5   8        387.89        476.42        12.48 o                         
  -3   5   8       5756.26       5458.53        48.46 o                         
  -2   5   8       2548.90       2470.69        28.49 o                         
  -1   5   8       1219.38       1381.41        21.47 o                         
   0   5   8       6027.86       5906.72        80.86 o                         
   1   5   8          0.10         20.31        20.26 o                         
   2   5   8        498.05        481.07        23.95 o                         
   3   5   8       3102.68       3155.99        32.86 o                         
   4   5   8        759.04        760.58        19.87 o                         
   5   5   8        169.08        210.04        14.64 o                         
   6   5   8       1589.33       1699.81        17.87 o                         
   7   5   8        450.41        451.65        13.38 o                         
   8   5   8       1468.63       1489.07        13.85 o                         
   9   5   8        123.71        114.97        11.53 o                         
  10   5   8        393.16        410.30        12.43 o                         
  11   5   8          7.92         41.53        11.99 o                         
 -12   6   8        421.66        375.85        11.15 o                         
 -11   6   8        161.52        174.96        11.28 o                         
 -10   6   8        654.15        671.64        13.23 o                         
  -9   6   8        578.03        604.10        12.39 o                         
  -8   6   8       1475.18       1408.27        13.47 o                         
  -7   6   8        114.30        121.97        13.00 o                         
  -6   6   8        634.78        637.48        12.95 o                         
  -5   6   8         37.73         65.86        14.21 o                         
  -4   6   8       4808.48       4739.47        37.67 o                         
  -3   6   8       1283.76       1220.92        28.78 o                         
  -2   6   8      12692.38      12490.46       144.89 o                         
  -1   6   8        267.02        271.38        19.94 o                         
   0   6   8       7959.16       7669.57        97.14 o                         
   1   6   8        403.28        441.95        23.67 o                         
   2   6   8       5985.73       6134.27        37.76 o                         
   3   6   8        875.30        818.46        19.53 o                         
   4   6   8       2678.68       2846.92        25.55 o                         
   5   6   8        346.28        331.99        14.70 o                         
   6   6   8       3266.09       3292.76        26.61 o                         
   7   6   8        288.58        280.51        12.69 o                         
   8   6   8        396.07        417.46        12.87 o                         
   9   6   8         49.39         62.70        11.72 o                         
  10   6   8        508.22        513.34        14.15 o                         
  11   6   8         19.71         41.08        12.17 o                         
 -12   7   8        538.41        480.11        18.61 o                         
 -11   7   8        914.60        921.59        11.87 o                         
 -10   7   8          4.23         19.78        10.84 o                         
  -9   7   8          0.30         10.30        10.97 o                         
  -8   7   8        969.88        969.61        13.64 o                         
  -7   7   8       5017.04       5030.26        17.69 o                         
  -6   7   8          9.98         44.52        12.37 o                         
  -5   7   8       1062.41       1075.69        15.57 o                         
  -4   7   8         10.86         14.76        15.28 o                         
  -3   7   8        374.25        415.58        16.86 o                         
  -2   7   8       5518.24       5381.90        90.34 o                         
  -1   7   8       1623.16       1728.85        19.63 o                         
   0   7   8      11486.99      11223.56       165.90 o                         
   1   7   8        441.72        475.44        27.02 o                         
   2   7   8        119.56        157.57        20.01 o                         
   3   7   8       3159.47       3225.45        56.29 o                         
   4   7   8        967.52       1151.15        21.81 o                         
   5   7   8        179.00        235.40        18.62 o                         
   6   7   8       3467.13       3469.45        34.85 o                         
   7   7   8         53.18         51.92        13.68 o                         
   8   7   8        967.31        978.84        13.50 o                         
   9   7   8         80.99         77.56        11.00 o                         
  10   7   8        197.10        187.73        11.13 o                         
  11   7   8         32.39          9.88        12.79 o                         
 -12   8   8         35.07         40.78        13.41 o                         
 -11   8   8          7.98          6.93        12.06 o                         
 -10   8   8        225.47        254.19        11.32 o                         
  -9   8   8         93.72         92.81        11.37 o                         
  -8   8   8        249.79        248.30        11.19 o                         
  -7   8   8         29.66         52.09        11.34 o                         
  -6   8   8        263.13        275.09        14.79 o                         
  -5   8   8        183.89        213.34        15.63 o                         
  -4   8   8        310.93        308.71        15.27 o                         
  -3   8   8        170.26        213.14        17.00 o                         
  -2   8   8        140.46        181.42        16.89 o                         
  -1   8   8       7718.66       7769.41       130.48 o                         
   0   8   8        536.93        542.85        16.04 o                         
   1   8   8       3652.39       3641.82        22.42 o                         
   2   8   8        555.07        549.40        17.72 o                         
   3   8   8        613.55        597.46        20.37 o                         
   4   8   8      11226.04      11581.28        75.24 o                         
   5   8   8        548.76        530.70        18.99 o                         
   6   8   8       2606.13       2687.27        18.45 o                         
   7   8   8       2185.83       2212.48        17.54 o                         
   8   8   8         17.08         23.70        12.09 o                         
   9   8   8         40.42         51.72        13.06 o                         
  10   8   8        629.61        574.83        12.86 o                         
 -11   9   8        375.54        362.03        16.43 o                         
 -10   9   8         10.26         11.02        12.86 o                         
  -9   9   8        332.78        357.06        13.95 o                         
  -8   9   8        952.05        990.15        15.12 o                         
  -7   9   8        169.05        203.42        14.41 o                         
  -6   9   8        803.97        794.93        14.21 o                         
  -5   9   8       1072.04       1062.25        15.70 o                         
  -4   9   8       3276.43       3262.11        24.82 o                         
  -3   9   8       3671.47       3738.23        45.86 o                         
  -2   9   8          1.55         11.87        14.40 o                         
  -1   9   8        776.37        782.79        16.83 o                         
   0   9   8       2515.94       2395.30        17.86 o                         
   1   9   8        464.19        458.12        18.01 o                         
   2   9   8         11.75         35.14        17.10 o                         
   3   9   8       1420.17       1475.37        20.52 o                         
   4   9   8        136.62        155.05        17.53 o                         
   5   9   8        123.40        152.76        17.46 o                         
   6   9   8        155.20        218.78        17.27 o                         
   7   9   8        201.02        194.54        13.64 o                         
   8   9   8        129.51        136.45        14.46 o                         
   9   9   8         45.54         52.03        12.54 o                         
  10   9   8        161.55        152.04        14.32 o                         
 -11  10   8         30.96         64.32        19.96 o                         
 -10  10   8          4.88         22.17        14.55 o                         
  -9  10   8        892.73        864.14        14.12 o                         
  -8  10   8         27.08         28.62        12.95 o                         
  -7  10   8        952.20        966.23        19.31 o                         
  -6  10   8         42.33         64.13        14.72 o                         
  -5  10   8        348.59        346.35        14.12 o                         
  -4  10   8        411.74        441.43        13.47 o                         
  -3  10   8       3027.40       3024.65        34.91 o                         
  -2  10   8       1727.38       1724.82        22.90 o                         
  -1  10   8         94.73         97.83        14.50 o                         
   0  10   8       1690.37       1721.63        19.31 o                         
   1  10   8        968.44       1016.98        18.64 o                         
   2  10   8        115.29        126.39        16.24 o                         
   3  10   8       1981.17       2126.95        19.77 o                         
   4  10   8          2.19         -3.64        17.70 o                         
   5  10   8        462.77        473.84        19.76 o                         
   6  10   8        518.33        495.88        16.74 o                         
   7  10   8       1371.29       1478.83        22.54 o                         
   8  10   8        726.22        688.18        19.90 o                         
   9  10   8          2.20          9.64        18.30 o                         
 -10  11   8         31.89         27.86        12.68 o                         
  -9  11   8         12.21         29.64        11.29 o                         
  -8  11   8        423.42        469.59        23.93 o                         
  -7  11   8          0.50         10.42        12.70 o                         
  -6  11   8          9.70         26.43        14.69 o                         
  -5  11   8        517.62        458.98        20.98 o                         
  -4  11   8         19.25         23.82        14.75 o                         
  -3  11   8       1089.55       1090.48        16.67 o                         
  -2  11   8         98.94        119.96        14.09 o                         
  -1  11   8       1264.13       1349.42        16.77 o                         
   0  11   8         65.00         91.93        14.44 o                         
   1  11   8        188.51        212.85        16.28 o                         
   2  11   8        122.38        142.18        16.08 o                         
   3  11   8       1192.50       1244.24        19.22 o                         
   4  11   8        382.51        386.08        21.56 o                         
   5  11   8        403.73        381.88        27.90 o                         
   6  11   8          2.66         20.96        24.29 o                         
   7  11   8        162.84        183.61        20.05 o                         
   8  11   8          9.60         13.88        19.61 o                         
  -9  12   8        294.59        267.90        26.91 o                         
  -8  12   8        256.87        238.55        14.34 o                         
  -7  12   8         35.05         65.10        14.00 o                         
  -6  12   8        378.90        386.31        15.25 o                         
  -5  12   8        262.28        263.28        20.28 o                         
  -4  12   8        783.39        846.06        18.98 o                         
  -3  12   8        158.90        180.80        14.55 o                         
  -2  12   8         34.55         38.84        13.86 o                         
  -1  12   8          1.75          9.83        14.71 o                         
   0  12   8          6.97         15.59        14.78 o                         
   1  12   8        445.76        422.39        14.64 o                         
   2  12   8        670.11        720.07        18.87 o                         
   3  12   8       1494.34       1603.32        22.33 o                         
   4  12   8        147.22        145.12        20.57 o                         
   5  12   8        244.86        222.99        20.72 o                         
   6  12   8        163.77        188.67        20.35 o                         
   7  12   8        413.60        462.00        21.13 o                         
   8  12   8         14.11        -18.36        30.65 o                         
  -8  13   8        637.70        583.14        21.69 o                         
  -7  13   8        231.37        248.32        14.48 o                         
  -6  13   8        148.12        195.33        17.93 o                         
  -5  13   8          2.82        -15.72        15.72 o                         
  -4  13   8         63.18         75.39        17.96 o                         
  -3  13   8          8.14          1.99        14.95 o                         
  -2  13   8         25.97         46.71        14.80 o                         
  -1  13   8        308.84        324.86        14.28 o                         
   0  13   8       1406.05       1398.65        17.00 o                         
   1  13   8         58.72         54.02        13.75 o                         
   2  13   8         84.54         71.05        17.99 o                         
   3  13   8        696.19        737.52        48.36 o                         
   4  13   8        108.49        106.03        34.28 o                         
   5  13   8         29.32         49.56        22.23 o                         
   6  13   8         53.89         91.20        23.12 o                         
   7  13   8         66.08        105.69        36.75 o                         
  -7  14   8        277.44        257.73        30.02 o                         
  -6  14   8         47.51         27.90        14.15 o                         
  -5  14   8         31.27         26.17        22.79 o                         
  -4  14   8        487.34        496.97        18.62 o                         
  -3  14   8        427.08        433.46        16.38 o                         
  -2  14   8         29.82         27.41        15.48 o                         
  -1  14   8         25.12         47.39        13.60 o                         
   0  14   8        558.24        624.53        15.61 o                         
   1  14   8          0.82         11.09        14.41 o                         
   2  14   8          0.41         16.06        19.53 o                         
   3  14   8          9.39         10.85        19.88 o                         
   4  14   8        311.40        276.70        22.72 o                         
   5  14   8          4.45          2.20        20.51 o                         
  -5  15   8        477.86        392.04        33.77 o                         
  -4  15   8          4.61         -9.64        17.41 o                         
  -3  15   8        130.98        100.57        17.32 o                         
  -2  15   8        465.93        437.97        16.90 o                         
  -1  15   8         58.14         75.65        15.10 o                         
   0  15   8        434.57        407.21        15.75 o                         
   1  15   8          0.23         10.62        17.10 o                         
   2  15   8         33.13         40.20        16.55 o                         
   3  15   8          1.19         17.10        24.82 o                         
 -13   0   9       1014.08        925.51        29.31 o                         
 -11   0   9        444.93        492.00        20.01 o                         
  -9   0   9       5847.26       5904.25        49.93 o                         
  -7   0   9       3018.42       3175.04        21.57 o                         
  -5   0   9       1651.80       1439.03        24.35 o                         
  -3   0   9        870.81        823.08        32.22 o                         
   1   0   9       8076.22       7409.27        44.28 o                         
   3   0   9        129.30        150.02        46.70 o                         
   5   0   9       5293.79       5530.13        50.75 o                         
   7   0   9        228.10        258.04        24.49 o                         
   9   0   9       3443.45       3499.45        48.07 o                         
  11   0   9        490.38        497.18        20.67 o                         
 -13   1   9        742.93        715.87        22.20 o                         
 -12   1   9        494.57        456.39        10.55 o                         
 -11   1   9       1220.49       1217.21        16.79 o                         
 -10   1   9        216.48        218.83        10.74 o                         
  -9   1   9       2737.45       2658.32        13.75 o                         
  -8   1   9        480.29        484.05        11.97 o                         
  -7   1   9        346.73        387.11        12.62 o                         
  -6   1   9        124.72        159.98        12.35 o                         
  -5   1   9       6186.37       5829.61        30.62 o                         
  -4   1   9        986.63        910.27        16.56 o                         
  -3   1   9        583.68        568.13        17.41 o                         
  -2   1   9        825.02        812.67        22.16 o                         
  -1   1   9       8841.17       8415.70        75.01 o                         
   0   1   9       2226.40       2262.49        24.10 o                         
   1   1   9       1080.06       1211.82        23.01 o                         
   2   1   9        629.84        638.59        29.63 o                         
   3   1   9         11.10         21.94        19.47 o                         
   4   1   9       2085.96       2166.72        25.00 o                         
   5   1   9          5.06         12.86        20.22 o                         
   6   1   9        156.72        154.55        15.88 o                         
   7   1   9       4601.18       4724.57        22.77 o                         
   8   1   9         33.53         43.91        15.28 o                         
   9   1   9       1124.04       1147.55        30.55 o                         
  10   1   9        835.60        847.77        15.99 o                         
  11   1   9          1.54        -11.86        14.04 o                         
  12   1   9          6.76         25.34        20.03 o                         
 -13   2   9         48.54         43.23         9.78 o                         
 -12   2   9        121.83        153.07        11.33 o                         
 -11   2   9        452.77        463.23        10.11 o                         
 -10   2   9         73.59         70.61        11.07 o                         
  -9   2   9        156.86        134.75        10.78 o                         
  -8   2   9       6371.45       6210.91        17.60 o                         
  -7   2   9       1590.40       1620.90        13.82 o                         
  -6   2   9         35.51         32.01        12.08 o                         
  -5   2   9       2725.88       2316.13        16.53 o                         
  -4   2   9        657.52        596.80        17.28 o                         
  -3   2   9         37.04         14.28        19.09 o                         
  -2   2   9      28424.35      27566.79       171.08 o                         
  -1   2   9      14451.45      14702.47        64.77 o                         
   0   2   9      16542.76      15864.28       196.93 o                         
   1   2   9       6952.86       6493.82       140.10 o                         
   2   2   9       2668.03       2430.35        22.09 o                         
   3   2   9       2768.08       2576.17        83.37 o                         
   4   2   9         76.09        152.60        21.29 o                         
   5   2   9          1.19         23.08        22.14 o                         
   6   2   9        713.20        721.77        16.98 o                         
   7   2   9        576.88        552.31        18.15 o                         
   8   2   9        777.87        836.45        23.25 o                         
   9   2   9        214.42        241.99        13.72 o                         
  10   2   9          1.77         19.29        14.46 o                         
  11   2   9          2.33         -7.56        12.57 o                         
  12   2   9         23.14         -1.04        12.63 o                         
 -13   3   9         72.55         94.43        10.57 o                         
 -12   3   9        130.97        145.65        10.19 o                         
 -11   3   9         59.63         57.15        10.47 o                         
 -10   3   9        247.82        263.65        10.83 o                         
  -9   3   9          1.70         17.04        11.89 o                         
  -8   3   9        186.08        208.26        11.67 o                         
  -7   3   9          0.19         16.19        12.84 o                         
  -6   3   9       7050.11       6701.57        24.67 o                         
  -5   3   9       1710.87       1755.27        15.47 o                         
  -4   3   9         54.54         82.99        15.62 o                         
  -3   3   9        946.59       1158.87        19.77 o                         
  -2   3   9       5586.09       5855.24        25.57 o                         
  -1   3   9       6220.17       6440.86        46.80 o                         
   0   3   9        147.97        220.76        24.21 o                         
   1   3   9       2651.79       2729.83        28.15 o                         
   2   3   9       6523.17       6044.70        83.52 o                         
   3   3   9         39.34         39.83        26.33 o                         
   4   3   9         16.32         58.15        21.02 o                         
   5   3   9         30.68         39.75        17.57 o                         
   6   3   9       9665.88       9501.47        67.43 o                         
   7   3   9        199.71        217.65        17.17 o                         
   8   3   9       2407.43       2511.01        27.81 o                         
   9   3   9        106.24         86.21        13.14 o                         
  10   3   9       1856.31       1949.66        30.35 o                         
  11   3   9         15.11         19.11        11.76 o                         
  12   3   9         83.23        109.51        13.15 o                         
 -13   4   9         64.86         74.88        10.73 o                         
 -12   4   9         43.95         41.13        12.37 o                         
 -11   4   9        732.57        753.22        11.70 o                         
 -10   4   9        193.53        220.65        11.45 o                         
  -9   4   9       1659.85       1739.64        13.17 o                         
  -8   4   9       7051.17       7096.87        39.25 o                         
  -7   4   9         14.47         25.28        13.13 o                         
  -6   4   9         28.97         44.46        13.48 o                         
  -5   4   9       3367.57       3376.63        16.92 o                         
  -4   4   9         38.38         54.06        14.21 o                         
  -3   4   9       8060.83       8127.79        63.81 o                         
  -2   4   9       4855.70       4657.64        48.75 o                         
  -1   4   9         62.79         96.96        20.23 o                         
   0   4   9       6613.08       6412.42        58.91 o                         
   1   4   9       2584.99       2694.33        23.95 o                         
   2   4   9       3122.71       2866.35        26.54 o                         
   3   4   9        710.36        666.41        28.74 o                         
   4   4   9       3340.10       3487.70        42.40 o                         
   5   4   9        794.27        816.54        17.41 o                         
   6   4   9       1388.35       1385.30        17.77 o                         
   7   4   9        827.44        887.05        20.22 o                         
   8   4   9          6.46         16.94        12.13 o                         
   9   4   9        427.71        436.35        13.96 o                         
  10   4   9        314.12        327.99        13.66 o                         
  11   4   9        428.10        414.77        13.97 o                         
 -13   5   9        160.14        157.11        12.86 o                         
 -12   5   9         43.96         60.49        11.19 o                         
 -11   5   9          8.07         24.90        10.19 o                         
 -10   5   9        975.54        998.70        12.55 o                         
  -9   5   9       2058.81       2109.01        13.81 o                         
  -8   5   9       2488.81       2498.84        23.93 o                         
  -7   5   9       3588.34       3660.83        16.02 o                         
  -6   5   9        961.99        871.32        13.98 o                         
  -5   5   9        249.06        247.13        13.11 o                         
  -4   5   9       1367.50       1299.87        16.40 o                         
  -3   5   9        738.19        683.65        17.83 o                         
  -2   5   9         22.65         48.10        16.74 o                         
  -1   5   9       1364.63       1171.75        20.74 o                         
   0   5   9        865.27        898.75        23.68 o                         
   1   5   9        327.48        331.24        20.53 o                         
   2   5   9       5112.74       5074.40        64.07 o                         
   3   5   9         68.42         75.60        20.19 o                         
   4   5   9       5585.00       5523.54        24.77 o                         
   5   5   9         12.00          6.91        17.78 o                         
   6   5   9       1275.73       1304.81        17.49 o                         
   7   5   9       1875.36       1878.34        19.01 o                         
   8   5   9        906.56        880.23        14.21 o                         
   9   5   9        260.06        285.12        14.10 o                         
  10   5   9       1260.79       1286.40        15.92 o                         
  11   5   9         40.60         53.89        12.55 o                         
 -12   6   9          9.18         26.77        11.02 o                         
 -11   6   9        364.81        357.96        11.74 o                         
 -10   6   9        405.90        414.45        14.47 o                         
  -9   6   9        381.96        400.88        11.60 o                         
  -8   6   9        363.87        349.54        11.69 o                         
  -7   6   9       1086.72       1111.78        13.86 o                         
  -6   6   9          0.44         13.93        13.34 o                         
  -5   6   9       4747.21       4547.39        23.44 o                         
  -4   6   9       1299.78       1295.59        20.84 o                         
  -3   6   9       1429.41       1571.04        36.56 o                         
  -2   6   9        139.62        143.42        17.89 o                         
  -1   6   9        619.84        740.94        19.79 o                         
   0   6   9        818.57        960.70        17.85 o                         
   1   6   9      14982.46      14472.57       133.25 o                         
   2   6   9        192.47        143.44        21.02 o                         
   3   6   9       4564.07       4434.87        84.50 o                         
   4   6   9        928.09        940.52        19.99 o                         
   5   6   9        908.48        954.13        15.63 o                         
   6   6   9        499.60        513.67        16.25 o                         
   7   6   9        955.04        997.49        16.46 o                         
   8   6   9         33.17         47.60        13.37 o                         
   9   6   9       1797.09       1906.87        39.79 o                         
  10   6   9        123.21        137.19        12.43 o                         
  11   6   9         57.40         60.46        14.16 o                         
 -12   7   9          2.33         19.13         9.78 o                         
 -11   7   9          7.99         17.53        12.51 o                         
 -10   7   9         83.35         82.83         9.69 o                         
  -9   7   9        517.14        512.64        11.78 o                         
  -8   7   9       2455.10       2516.57        19.91 o                         
  -7   7   9        305.33        314.42        13.46 o                         
  -6   7   9         25.09         47.79        12.59 o                         
  -5   7   9       3737.96       3648.97        22.77 o                         
  -4   7   9       2489.78       2386.17        31.85 o                         
  -3   7   9        204.15        234.57        18.00 o                         
  -2   7   9        501.00        524.57        18.27 o                         
  -1   7   9       7955.45       7973.34       102.52 o                         
   0   7   9         93.38        128.01        17.36 o                         
   1   7   9        217.27        196.04        16.30 o                         
   2   7   9       1392.92       1367.67        20.52 o                         
   3   7   9        469.01        383.70        20.05 o                         
   4   7   9       2146.35       2039.29        21.80 o                         
   5   7   9        204.29        226.69        18.38 o                         
   6   7   9        912.12        966.81        15.47 o                         
   7   7   9       5270.36       5436.53        61.32 o                         
   8   7   9          1.01          9.24        14.11 o                         
   9   7   9         63.35         41.69        13.62 o                         
  10   7   9        114.61        109.52        14.16 o                         
  11   7   9        390.29        351.68        24.11 o                         
 -12   8   9         14.85         33.69        16.33 o                         
 -11   8   9        358.55        349.96        12.23 o                         
 -10   8   9        104.17        101.11        10.91 o                         
  -9   8   9       1176.90       1157.53        12.82 o                         
  -8   8   9        504.94        558.03        12.15 o                         
  -7   8   9        126.75        132.57        12.67 o                         
  -6   8   9        297.10        332.11        14.27 o                         
  -5   8   9       2165.79       2228.27        22.71 o                         
  -4   8   9       2054.64       1954.48        24.70 o                         
  -3   8   9        716.68        711.76        18.21 o                         
  -2   8   9        147.85        152.59        15.74 o                         
  -1   8   9       1451.63       1416.85        20.03 o                         
   0   8   9       1393.66       1452.65        26.43 o                         
   1   8   9       4713.71       4658.04        51.97 o                         
   2   8   9       2920.41       2979.31        21.14 o                         
   3   8   9       6123.78       6222.24        82.59 o                         
   4   8   9       1834.45       1892.35        27.35 o                         
   5   8   9        249.61        284.05        18.91 o                         
   6   8   9       4188.56       4310.99        49.03 o                         
   7   8   9          3.94         -8.56        15.09 o                         
   8   8   9        120.67        110.31        13.46 o                         
   9   8   9        166.84        161.07        14.71 o                         
  10   8   9         24.35         40.31        12.40 o                         
 -11   9   9         81.78         85.18        11.73 o                         
 -10   9   9        204.00        228.95        13.53 o                         
  -9   9   9          0.74         31.34        12.99 o                         
  -8   9   9        162.70        183.67        12.50 o                         
  -7   9   9         30.34         54.71        13.18 o                         
  -6   9   9       1176.72       1176.40        15.36 o                         
  -5   9   9        105.72         87.15        14.08 o                         
  -4   9   9        198.54        233.37        16.03 o                         
  -3   9   9          0.35          7.52        16.00 o                         
  -2   9   9        189.41        190.15        17.05 o                         
  -1   9   9        953.93       1020.54        15.94 o                         
   0   9   9       2079.35       2050.05        30.18 o                         
   1   9   9        627.83        617.38        15.37 o                         
   2   9   9       1909.45       2061.48        20.17 o                         
   3   9   9         68.06         90.41        17.13 o                         
   4   9   9         15.09         29.22        17.64 o                         
   5   9   9        403.37        405.91        18.71 o                         
   6   9   9         22.92         55.26        16.18 o                         
   7   9   9       1122.31       1222.21        18.25 o                         
   8   9   9        508.87        501.10        14.94 o                         
   9   9   9        191.89        189.35        13.49 o                         
  10   9   9        614.19        526.98        66.11 o                         
 -10  10   9          1.95         -5.79        13.49 o                         
  -9  10   9        942.50        919.23        17.01 o                         
  -8  10   9       1491.52       1522.40        34.64 o                         
  -7  10   9         95.44        110.21        13.00 o                         
  -6  10   9        182.48        194.45        12.50 o                         
  -5  10   9          0.91          3.84        12.73 o                         
  -4  10   9       2485.45       2537.38        22.33 o                         
  -3  10   9       1139.16       1116.73        15.89 o                         
  -2  10   9       4826.41       4876.25        45.49 o                         
  -1  10   9       3145.43       3103.19        51.59 o                         
   0  10   9       7526.02       7401.50        68.35 o                         
   1  10   9        364.53        354.74        14.86 o                         
   2  10   9        352.04        397.11        16.54 o                         
   3  10   9          0.52         24.91        16.21 o                         
   4  10   9          1.78         11.68        16.72 o                         
   5  10   9          1.06         19.48        15.76 o                         
   6  10   9        659.73        728.59        20.04 o                         
   7  10   9         57.62         65.33        15.83 o                         
   8  10   9         76.13         60.38        15.11 o                         
   9  10   9        233.23        227.93        18.42 o                         
 -10  11   9         27.58         77.72        31.11 o                         
  -9  11   9        203.65        196.09        13.01 o                         
  -8  11   9        367.05        375.20        20.60 o                         
  -7  11   9          9.83         10.31        14.46 o                         
  -6  11   9        247.45        270.86        15.02 o                         
  -5  11   9        117.33        141.47        13.97 o                         
  -4  11   9       1365.02       1387.45        16.56 o                         
  -3  11   9        985.77       1003.80        15.87 o                         
  -2  11   9        119.01        152.89        14.21 o                         
  -1  11   9       1314.46       1349.28        16.56 o                         
   0  11   9          0.66          0.56        13.20 o                         
   1  11   9        252.82        274.25        13.63 o                         
   2  11   9        273.71        314.79        16.96 o                         
   3  11   9          6.47         18.34        15.61 o                         
   4  11   9         11.38         36.69        21.08 o                         
   5  11   9          3.90         10.11        20.51 o                         
   6  11   9        337.52        332.99        20.81 o                         
   7  11   9         26.81         25.49        16.31 o                         
   8  11   9        119.28        143.31        20.39 o                         
  -9  12   9          1.44         -6.64        16.48 o                         
  -8  12   9        816.80        770.78        18.00 o                         
  -7  12   9         77.14        104.56        25.15 o                         
  -6  12   9          3.47         30.38        14.30 o                         
  -5  12   9       1094.96       1114.96        26.24 o                         
  -4  12   9        285.32        289.97        16.45 o                         
  -3  12   9          0.68        -13.32        13.32 o                         
  -2  12   9          1.64          9.67        13.58 o                         
  -1  12   9        139.80        131.86        13.60 o                         
   0  12   9         23.78         23.18        13.44 o                         
   1  12   9        587.96        600.28        14.60 o                         
   2  12   9        344.21        385.15        16.46 o                         
   3  12   9        173.76        141.57        18.97 o                         
   4  12   9         25.15         45.48        34.10 o                         
   5  12   9        125.30        114.54        20.36 o                         
   6  12   9         68.35         75.41        19.46 o                         
   7  12   9          2.75         11.66        40.62 o                         
  -8  13   9          1.33          2.85        12.69 o                         
  -7  13   9         87.19        101.27        14.34 o                         
  -6  13   9        346.58        342.88        17.47 o                         
  -5  13   9       1385.83       1342.04        19.01 o                         
  -4  13   9          4.16         11.20        16.07 o                         
  -3  13   9        222.77        233.11        14.53 o                         
  -2  13   9        140.24        136.61        14.00 o                         
  -1  13   9        784.00        848.80        15.14 o                         
   0  13   9          5.10         15.24        13.09 o                         
   1  13   9        812.70        825.85        15.39 o                         
   2  13   9          7.17         19.59        14.39 o                         
   3  13   9        146.73        204.29        22.69 o                         
   4  13   9         12.47         38.68        36.82 o                         
   5  13   9        124.05        152.68        57.24 o                         
   6  13   9        674.85        585.05        21.87 o                         
  -6  14   9          4.52         18.16        16.44 o                         
  -5  14   9        905.63        888.83        32.28 o                         
  -4  14   9          0.10          3.26        17.75 o                         
  -3  14   9        203.90        236.95        23.10 o                         
  -2  14   9         20.67         38.68        14.31 o                         
  -1  14   9        105.05        110.27        13.11 o                         
   0  14   9         75.18         71.66        14.26 o                         
   1  14   9        874.33        873.63        16.68 o                         
   2  14   9         13.12         24.99        14.31 o                         
   3  14   9        680.80        646.28        24.21 o                         
   4  14   9         62.47         50.29        21.89 o                         
   5  14   9         10.76         -2.74        20.09 o                         
  -4  15   9         12.93         26.59        17.52 o                         
  -3  15   9        596.10        577.14        19.91 o                         
  -2  15   9        371.30        343.30        15.54 o                         
  -1  15   9        330.30        290.97        15.49 o                         
   0  15   9          1.73         10.70        14.35 o                         
   1  15   9        352.99        351.92        16.48 o                         
   2  15   9        422.45        394.45        17.23 o                         
   3  15   9         23.61         -8.10        17.08 o                         
 -12   0  10        395.65        430.10        15.08 o                         
 -10   0  10       7659.51       7695.48        42.72 o                         
  -8   0  10       1573.63       1480.82        22.84 o                         
  -6   0  10      12035.00      11565.97        60.80 o                         
  -4   0  10        792.74        643.72        23.68 o                         
  -2   0  10      26090.07      24530.69        86.22 o                         
   0   0  10       1133.70       1099.01        32.94 o                         
   4   0  10         87.13         96.37        46.63 o                         
   6   0  10       2237.99       2126.43        49.81 o                         
   8   0  10         66.61         65.45        21.75 o                         
  10   0  10       1170.67       1290.58        30.84 o                         
  12   0  10         48.89         45.88        20.16 o                         
 -13   1  10         81.94         80.70        10.13 o                         
 -12   1  10        676.52        666.99        10.78 o                         
 -11   1  10        450.45        435.57        10.60 o                         
 -10   1  10         67.33         74.37        10.63 o                         
  -9   1  10       1174.20       1143.40        12.19 o                         
  -8   1  10        362.85        350.48        13.09 o                         
  -7   1  10       3014.97       3007.48        32.19 o                         
  -6   1  10        144.30        189.98        13.27 o                         
  -5   1  10       4390.40       4225.19        19.56 o                         
  -4   1  10       1928.21       2054.42        18.47 o                         
  -3   1  10       2953.48       2779.36        21.90 o                         
  -2   1  10       3437.95       3307.82        25.97 o                         
  -1   1  10        372.90        397.22        20.61 o                         
   0   1  10       2627.24       2530.11        30.03 o                         
   1   1  10         41.58         61.15        16.67 o                         
   2   1  10       8991.16       8572.49       130.64 o                         
   3   1  10       1699.43       1722.04        59.33 o                         
   4   1  10       7413.31       6828.70        96.80 o                         
   5   1  10        917.69        894.94        23.35 o                         
   6   1  10         84.21         96.98        15.24 o                         
   7   1  10        257.88        301.20        15.32 o                         
   8   1  10        460.25        498.61        14.87 o                         
   9   1  10         88.37         98.31        13.21 o                         
  10   1  10        252.10        253.82        14.74 o                         
  11   1  10         11.63         31.11        12.91 o                         
  12   1  10        120.59         98.81        12.91 o                         
 -13   2  10        588.16        568.66        15.58 o                         
 -12   2  10         29.14         41.57         9.98 o                         
 -11   2  10         31.28         40.11         9.57 o                         
 -10   2  10        298.04        311.59        12.09 o                         
  -9   2  10        270.40        290.76        12.25 o                         
  -8   2  10       2801.65       2827.79        15.14 o                         
  -7   2  10       2518.74       2443.63        15.52 o                         
  -6   2  10        665.38        673.95        14.07 o                         
  -5   2  10       5235.74       4965.77        44.25 o                         
  -4   2  10         38.28         89.21        15.77 o                         
  -3   2  10       3912.39       4028.56        23.49 o                         
  -2   2  10       3285.16       3477.80        39.99 o                         
  -1   2  10       6415.01       6895.46        29.51 o                         
   0   2  10         73.78         59.78        20.83 o                         
   1   2  10        846.23       1130.82        25.79 o                         
   2   2  10       4162.57       4244.58        48.89 o                         
   3   2  10       1293.71       1243.74        30.70 o                         
   4   2  10       3812.32       3760.12        97.05 o                         
   5   2  10        335.53        373.65        20.85 o                         
   6   2  10        118.64        126.32        16.96 o                         
   7   2  10         10.06         27.24        15.23 o                         
   8   2  10        432.35        392.62        14.09 o                         
   9   2  10          1.42         22.70        12.79 o                         
  10   2  10        679.35        706.45        16.26 o                         
  11   2  10        549.08        519.93        13.54 o                         
  12   2  10         12.90         23.58        12.54 o                         
 -13   3  10        540.80        517.17        14.72 o                         
 -12   3  10         53.97         64.68         9.42 o                         
 -11   3  10        433.76        440.88        10.92 o                         
 -10   3  10         68.15         70.77        10.47 o                         
  -9   3  10        364.17        363.05        11.79 o                         
  -8   3  10         74.45         76.57        11.36 o                         
  -7   3  10          4.42         23.05        11.06 o                         
  -6   3  10        589.65        622.57        13.93 o                         
  -5   3  10      11125.18      10900.54        47.81 o                         
  -4   3  10        817.58        699.79        18.18 o                         
  -3   3  10      18464.88      17911.19       104.96 o                         
  -2   3  10         39.09         78.65        18.03 o                         
  -1   3  10       2289.62       2310.11        36.43 o                         
   0   3  10       1312.66       1612.48        26.60 o                         
   1   3  10      29118.18      27869.17       460.60 o                         
   2   3  10          2.29          4.10        16.48 o                         
   3   3  10      11624.21      11855.08       400.66 o                         
   4   3  10         20.80         10.45        22.91 o                         
   5   3  10       4630.99       4429.88        53.50 o                         
   6   3  10          2.96         -1.49        17.29 o                         
   7   3  10         16.63         28.26        14.36 o                         
   8   3  10         44.35         53.90        13.72 o                         
   9   3  10       2490.82       2487.57        35.53 o                         
  10   3  10          8.33         20.63        11.62 o                         
  11   3  10        251.66        226.65        12.73 o                         
 -13   4  10        853.13        840.47        20.89 o                         
 -12   4  10         15.19         24.73        10.66 o                         
 -11   4  10        853.70        890.33        14.86 o                         
 -10   4  10         24.07         24.27        10.70 o                         
  -9   4  10          1.09         26.35        12.29 o                         
  -8   4  10        819.43        773.48        23.35 o                         
  -7   4  10       2006.08       1874.18        15.96 o                         
  -6   4  10       1072.28       1081.20        13.39 o                         
  -5   4  10       5566.17       5042.46        29.40 o                         
  -4   4  10        410.69        359.34        15.82 o                         
  -3   4  10       4020.67       3862.33        26.12 o                         
  -2   4  10        829.10        907.41        18.66 o                         
  -1   4  10       2142.24       2095.93        36.35 o                         
   0   4  10        295.19        302.16        22.74 o                         
   1   4  10       7056.66       7707.33        87.74 o                         
   2   4  10        838.03        802.36        19.63 o                         
   3   4  10         57.25        135.05        27.69 o                         
   4   4  10        330.95        392.58        21.68 o                         
   5   4  10         71.66         61.01        17.21 o                         
   6   4  10         15.81         15.08        16.53 o                         
   7   4  10         18.48         40.69        14.76 o                         
   8   4  10         37.76         51.03        14.11 o                         
   9   4  10        213.95        217.74        13.23 o                         
  10   4  10        460.00        420.63        14.29 o                         
  11   4  10        623.97        590.44        21.20 o                         
 -13   5  10          0.07         15.27        13.21 o                         
 -12   5  10        143.76        152.73        10.07 o                         
 -11   5  10         67.01         81.57        12.04 o                         
 -10   5  10         69.39         68.51        10.60 o                         
  -9   5  10        456.17        432.88        13.79 o                         
  -8   5  10       2257.12       2175.63        17.23 o                         
  -7   5  10         18.18         38.95        12.83 o                         
  -6   5  10        116.81         97.26        12.36 o                         
  -5   5  10        554.19        540.85        18.33 o                         
  -4   5  10       1662.07       1664.24        23.56 o                         
  -3   5  10        615.65        657.42        17.00 o                         
  -2   5  10       2675.35       2701.97        35.57 o                         
  -1   5  10         17.89         43.49        18.48 o                         
   0   5  10        195.10        228.83        23.52 o                         
   1   5  10        510.42        522.01        18.93 o                         
   2   5  10       1694.88       1672.35        22.63 o                         
   3   5  10         36.30         50.11        20.37 o                         
   4   5  10       2771.04       2764.56        31.30 o                         
   5   5  10      11818.45      12003.82       109.62 o                         
   6   5  10        460.61        444.19        15.29 o                         
   7   5  10       3128.47       3102.32        21.20 o                         
   8   5  10         31.33         29.29        14.62 o                         
   9   5  10        695.41        714.78        13.23 o                         
  10   5  10        156.73        174.18        13.93 o                         
  11   5  10          1.04         36.55        13.44 o                         
 -12   6  10       1288.89       1215.48        21.09 o                         
 -11   6  10         38.42         45.32        11.21 o                         
 -10   6  10       1109.97       1221.77        12.81 o                         
  -9   6  10          0.02          7.58        10.47 o                         
  -8   6  10        270.19        312.76        12.18 o                         
  -7   6  10        705.32        701.74        16.98 o                         
  -6   6  10       1698.05       1691.35        14.80 o                         
  -5   6  10        708.39        638.17        14.65 o                         
  -4   6  10       2478.60       2304.32        27.71 o                         
  -3   6  10          0.56          7.93        15.32 o                         
  -2   6  10       8476.21       8152.32        45.37 o                         
  -1   6  10          6.57          7.27        18.48 o                         
   0   6  10         27.74         35.81        15.79 o                         
   1   6  10         32.29         45.40        18.68 o                         
   2   6  10       7841.34       7417.42       136.23 o                         
   3   6  10         42.52         25.99        19.60 o                         
   4   6  10       2272.15       2295.52        20.04 o                         
   5   6  10        893.65        868.68        19.33 o                         
   6   6  10         28.32         17.20        14.13 o                         
   7   6  10        256.22        267.57        14.07 o                         
   8   6  10       1632.64       1583.26        19.37 o                         
   9   6  10         13.20         17.99        13.99 o                         
  10   6  10       2031.56       1989.11        56.11 o                         
  11   6  10        226.32        144.47        14.22 o                         
 -12   7  10        458.00        415.31        14.05 o                         
 -11   7  10         22.46         35.02        11.16 o                         
 -10   7  10         72.27         82.50        10.45 o                         
  -9   7  10        628.61        634.96        11.64 o                         
  -8   7  10        402.21        432.07        12.49 o                         
  -7   7  10        406.13        411.22        12.84 o                         
  -6   7  10        187.26        175.89        13.28 o                         
  -5   7  10        566.32        544.30        14.05 o                         
  -4   7  10        124.41        142.90        21.84 o                         
  -3   7  10        198.19        189.62        17.78 o                         
  -2   7  10       2372.28       2294.91        21.48 o                         
  -1   7  10         18.41         43.41        15.82 o                         
   0   7  10          0.60         -1.13        16.00 o                         
   1   7  10       1300.89       1316.66        26.38 o                         
   2   7  10       2402.26       2436.68        22.27 o                         
   3   7  10        185.72        165.89        18.21 o                         
   4   7  10       5879.37       5960.22        26.58 o                         
   5   7  10        135.24        133.91        17.15 o                         
   6   7  10        522.14        566.46        16.37 o                         
   7   7  10       1679.63       1709.74        16.99 o                         
   8   7  10         29.35         36.81        13.03 o                         
   9   7  10         56.16         72.63        14.29 o                         
  10   7  10         66.10         66.26        14.91 o                         
 -11   8  10        120.23        114.30        10.66 o                         
 -10   8  10        839.38        831.25        11.80 o                         
  -9   8  10         12.22         24.90        11.58 o                         
  -8   8  10        490.64        528.88        12.74 o                         
  -7   8  10        110.09        115.96        12.40 o                         
  -6   8  10        435.92        444.05        14.48 o                         
  -5   8  10         55.39         43.25        14.50 o                         
  -4   8  10       1110.12       1120.22        23.60 o                         
  -3   8  10         27.48         66.09        18.04 o                         
  -2   8  10         80.60         73.24        15.50 o                         
  -1   8  10       3964.90       3907.94        44.64 o                         
   0   8  10         28.60         28.49        15.83 o                         
   1   8  10         78.95         95.60        14.03 o                         
   2   8  10       1051.05       1113.95        19.08 o                         
   3   8  10        132.73        160.70        19.26 o                         
   4   8  10         14.71         29.81        18.32 o                         
   5   8  10       1180.61       1292.22        19.36 o                         
   6   8  10          2.60         21.20        15.52 o                         
   7   8  10         20.57         22.93        15.80 o                         
   8   8  10        121.08        160.54        14.25 o                         
   9   8  10        261.27        226.37        17.68 o                         
  10   8  10        515.31        425.19        15.09 o                         
 -11   9  10        112.05         99.17        11.37 o                         
 -10   9  10        213.01        208.05        12.94 o                         
  -9   9  10        190.01        184.69        10.96 o                         
  -8   9  10        232.12        236.18        13.44 o                         
  -7   9  10         33.21         16.51        13.80 o                         
  -6   9  10        187.81        194.36        13.66 o                         
  -5   9  10       3056.88       3113.78        29.68 o                         
  -4   9  10         38.19         53.79        16.99 o                         
  -3   9  10       1843.53       1849.72        30.28 o                         
  -2   9  10        150.26        208.06        15.55 o                         
  -1   9  10        266.70        278.44        15.97 o                         
   0   9  10         29.16         66.90        14.31 o                         
   1   9  10       6390.46       6384.59        59.55 o                         
   2   9  10        523.93        541.42        17.06 o                         
   3   9  10        938.07        972.12        17.84 o                         
   4   9  10       1518.34       1567.79        20.67 o                         
   5   9  10       1283.82       1414.40        26.61 o                         
   6   9  10        911.05        936.47        17.70 o                         
   7   9  10        108.45         94.38        15.75 o                         
   8   9  10         28.06          7.64        15.19 o                         
   9   9  10        438.80        388.67        16.10 o                         
 -10  10  10         25.92         22.59        13.09 o                         
  -9  10  10          0.96         13.22        13.42 o                         
  -8  10  10        535.79        570.24        14.60 o                         
  -7  10  10        288.15        307.35        13.91 o                         
  -6  10  10         81.62         98.74        13.28 o                         
  -5  10  10       1187.04       1199.45        16.03 o                         
  -4  10  10          1.77         10.05        14.69 o                         
  -3  10  10        214.01        222.96        14.23 o                         
  -2  10  10        726.59        709.21        14.91 o                         
  -1  10  10       1173.35       1116.49        15.27 o                         
   0  10  10        126.20        143.64        14.18 o                         
   1  10  10       2831.25       2850.90        23.21 o                         
   2  10  10       2153.88       2166.94        28.99 o                         
   3  10  10        687.63        709.89        17.21 o                         
   4  10  10         33.61         60.64        16.28 o                         
   5  10  10        572.34        592.45        17.20 o                         
   6  10  10       1265.07       1384.99        20.05 o                         
   7  10  10         87.08        125.09        18.49 o                         
   8  10  10         99.43         80.72        15.83 o                         
   9  10  10        126.66        111.85        17.90 o                         
 -10  11  10          0.49         24.74        13.87 o                         
  -9  11  10        296.91        271.11        14.24 o                         
  -8  11  10         77.22         87.69        14.15 o                         
  -7  11  10        417.29        453.17        21.76 o                         
  -6  11  10        570.82        567.78        14.81 o                         
  -5  11  10       2039.38       2081.99        17.37 o                         
  -4  11  10        198.34        218.75        13.84 o                         
  -3  11  10        155.48        174.07        14.32 o                         
  -2  11  10          2.20          5.06        13.71 o                         
  -1  11  10        279.06        276.84        15.08 o                         
   0  11  10       1137.87       1137.90        15.12 o                         
   1  11  10        553.34        569.67        13.75 o                         
   2  11  10       2926.29       2900.59        44.35 o                         
   3  11  10          0.53          9.25        15.93 o                         
   4  11  10         67.42         84.98        16.98 o                         
   5  11  10        397.33        425.11        18.81 o                         
   6  11  10         49.08         66.16        19.61 o                         
   7  11  10          2.09         26.63        19.27 o                         
   8  11  10         15.41         55.53        19.28 o                         
  -9  12  10         82.28         73.94        14.04 o                         
  -8  12  10        182.09        172.28        27.61 o                         
  -7  12  10        185.52        208.55        14.42 o                         
  -6  12  10        604.93        599.88        36.58 o                         
  -5  12  10        826.83        846.44        17.04 o                         
  -4  12  10        256.56        278.39        14.22 o                         
  -3  12  10          0.68         29.74        13.87 o                         
  -2  12  10       1102.22       1124.05        22.31 o                         
  -1  12  10          9.92         21.16        12.97 o                         
   0  12  10        601.21        616.11        14.94 o                         
   1  12  10         44.41         62.73        13.11 o                         
   2  12  10       1292.31       1406.96        27.67 o                         
   3  12  10         71.86         78.57        17.17 o                         
   4  12  10         17.60          3.34        19.06 o                         
   5  12  10         56.36         46.61        19.70 o                         
   6  12  10        238.09        226.38        17.41 o                         
   7  12  10        119.60        120.49        17.06 o                         
  -8  13  10         16.46         23.75        14.07 o                         
  -7  13  10         59.39         92.67        14.32 o                         
  -6  13  10          1.39         22.50        16.47 o                         
  -5  13  10          4.51          6.44        17.53 o                         
  -4  13  10        164.23        167.46        15.98 o                         
  -3  13  10        204.31        194.20        13.73 o                         
  -2  13  10         74.79         81.19        13.63 o                         
  -1  13  10         36.24         46.98        14.47 o                         
   0  13  10          0.18          8.28        14.24 o                         
   1  13  10        887.35        914.79        14.88 o                         
   2  13  10        869.53        881.24        15.32 o                         
   3  13  10         78.15         86.82        18.80 o                         
   4  13  10       1914.81       1815.30        26.56 o                         
   5  13  10         93.80        116.47        20.67 o                         
   6  13  10         36.43         93.81        20.11 o                         
  -6  14  10         80.84         82.67        16.29 o                         
  -5  14  10         58.07         44.31        16.41 o                         
  -4  14  10         82.65         85.80        15.37 o                         
  -3  14  10          2.11         -4.54        13.75 o                         
  -2  14  10         30.21         46.76        13.47 o                         
  -1  14  10         13.59         10.75        13.50 o                         
   0  14  10          8.22         16.93        13.88 o                         
   1  14  10        672.60        679.59        18.69 o                         
   2  14  10         31.83         45.79        14.51 o                         
   3  14  10        151.79        151.34        17.16 o                         
   4  14  10        164.87        149.70        22.34 o                         
  -4  15  10        577.28        547.97        28.91 o                         
  -3  15  10         51.97         58.65        16.37 o                         
  -2  15  10        383.86        310.58        15.14 o                         
  -1  15  10          2.48         15.10        14.59 o                         
   0  15  10        232.19        218.44        14.32 o                         
   1  15  10        204.10        176.88        14.44 o                         
   2  15  10        208.34        192.43        16.96 o                         
 -13   0  11          3.29          2.35        14.05 o                         
 -11   0  11       1905.82       2012.89        31.22 o                         
  -9   0  11       2341.65       2485.18        18.65 o                         
  -7   0  11       2695.24       2683.94        30.88 o                         
  -5   0  11        838.45        827.64        19.50 o                         
  -3   0  11      27179.13      26095.23       139.11 o                         
  -1   0  11       4736.43       4834.67        38.82 o                         
   1   0  11        541.16        441.71        28.52 o                         
   3   0  11       1628.81       1566.10        81.94 o                         
   5   0  11      22752.87      22643.19       780.20 o                         
   7   0  11       2261.58       2289.43        97.88 o                         
   9   0  11        200.11        199.14        15.22 o                         
  11   0  11         65.96         90.02        16.01 o                         
 -13   1  11        612.30        556.37        13.14 o                         
 -12   1  11         27.25         39.78        10.83 o                         
 -11   1  11        431.21        469.11        10.79 o                         
 -10   1  11         29.24         39.64        11.14 o                         
  -9   1  11          1.88         32.66        11.97 o                         
  -8   1  11         12.97         29.49        10.86 o                         
  -7   1  11      11719.15      11515.96        58.36 o                         
  -6   1  11        772.37        862.91        15.27 o                         
  -5   1  11        650.14        542.10        15.53 o                         
  -4   1  11        990.71        840.41        16.31 o                         
  -3   1  11         28.14         68.98        20.33 o                         
  -2   1  11      12680.32      12827.12        79.27 o                         
  -1   1  11       6495.55       6268.04        55.58 o                         
   0   1  11       5815.72       5515.23        47.14 o                         
   1   1  11        846.72        749.86        20.47 o                         
   2   1  11         52.07         56.30        21.62 o                         
   3   1  11          2.51         45.13        20.32 o                         
   4   1  11         43.33         45.80        17.41 o                         
   5   1  11        559.39        564.74        35.51 o                         
   6   1  11        763.98        792.90        16.08 o                         
   7   1  11       1122.24       1164.63        16.73 o                         
   8   1  11        107.64        115.60        13.54 o                         
   9   1  11          6.08         27.61        13.09 o                         
  10   1  11        166.22        185.04        22.72 o                         
  11   1  11         23.66         17.10        12.58 o                         
 -13   2  11          5.63         -4.23        10.75 o                         
 -12   2  11         77.72         84.13        10.69 o                         
 -11   2  11        186.49        180.71        10.67 o                         
 -10   2  11          0.02          3.41        10.98 o                         
  -9   2  11        826.29        789.80        12.14 o                         
  -8   2  11        257.15        235.35        11.77 o                         
  -7   2  11       1643.57       1637.87        14.13 o                         
  -6   2  11        298.96        328.84        16.20 o                         
  -5   2  11       2870.13       2930.56        22.44 o                         
  -4   2  11         28.24         25.40        16.78 o                         
  -3   2  11       1437.88       1513.56        19.46 o                         
  -2   2  11       2672.04       2417.47        23.64 o                         
  -1   2  11        147.67        123.64        20.09 o                         
   0   2  11       4874.52       4781.73        23.86 o                         
   1   2  11       1491.18       1682.24        25.20 o                         
   2   2  11        421.02        424.82        24.53 o                         
   3   2  11        384.81        405.07        31.88 o                         
   4   2  11       3143.59       3016.12        84.83 o                         
   5   2  11       2738.50       2660.84        55.37 o                         
   6   2  11         22.96         38.16        17.26 o                         
   7   2  11        502.05        497.39        14.94 o                         
   8   2  11       2285.13       2349.10        26.09 o                         
   9   2  11         20.91         54.68        11.79 o                         
  10   2  11         33.95         47.83        11.34 o                         
  11   2  11          4.38         48.28        13.02 o                         
 -13   3  11         21.17         35.58        10.17 o                         
 -12   3  11        158.72        182.53        10.94 o                         
 -11   3  11         41.21         64.49        11.41 o                         
 -10   3  11       5001.45       5089.36        44.98 o                         
  -9   3  11        305.26        302.91        11.33 o                         
  -8   3  11        168.15        180.20        12.40 o                         
  -7   3  11        204.58        191.15        12.50 o                         
  -6   3  11         45.29         47.23        13.02 o                         
  -5   3  11        641.81        649.04        15.32 o                         
  -4   3  11       4663.55       4251.41        45.89 o                         
  -3   3  11          2.95         13.34        16.94 o                         
  -2   3  11      16157.24      15304.30        56.29 o                         
  -1   3  11       2038.66       1930.61        23.09 o                         
   0   3  11       3020.64       3084.19        32.92 o                         
   1   3  11        252.79        262.60        22.37 o                         
   2   3  11        854.08        810.80        20.03 o                         
   3   3  11         17.35         41.66        21.13 o                         
   4   3  11       1711.97       1596.82        35.43 o                         
   5   3  11       1078.79       1069.91        24.81 o                         
   6   3  11         10.40         33.15        19.60 o                         
   7   3  11        255.95        245.42        14.66 o                         
   8   3  11         89.48        110.29        13.18 o                         
   9   3  11          7.93          6.65        12.93 o                         
  10   3  11         32.75         42.25        12.50 o                         
  11   3  11        106.83        102.75        12.91 o                         
 -13   4  11         29.03         17.19        12.37 o                         
 -12   4  11          0.45         21.85        10.77 o                         
 -11   4  11         12.61         26.89        10.87 o                         
 -10   4  11         48.96         79.31        11.26 o                         
  -9   4  11          1.35         18.11        14.41 o                         
  -8   4  11       3974.56       4105.44        17.30 o                         
  -7   4  11         97.22         84.41        13.29 o                         
  -6   4  11         18.37         25.31        12.86 o                         
  -5   4  11        720.49        657.28        15.54 o                         
  -4   4  11        975.03       1100.75        17.03 o                         
  -3   4  11          3.29         -0.07        14.91 o                         
  -2   4  11        555.56        580.76        17.86 o                         
  -1   4  11       1360.78       1309.86        21.11 o                         
   0   4  11       5565.69       4902.51        58.20 o                         
   1   4  11        238.53        255.42        24.78 o                         
   2   4  11       2501.13       2299.13        38.71 o                         
   3   4  11         13.69         30.85        20.83 o                         
   4   4  11      10186.78      10111.39       172.03 o                         
   5   4  11         83.76        136.58        17.68 o                         
   6   4  11        792.44        849.27        20.92 o                         
   7   4  11       1545.32       1522.59        16.23 o                         
   8   4  11       3860.99       3867.59        35.37 o                         
   9   4  11        118.64        101.63        13.34 o                         
  10   4  11        208.72        195.45        13.18 o                         
  11   4  11          2.67         -0.06        14.25 o                         
 -13   5  11         16.39         17.48        12.70 o                         
 -12   5  11         15.86         50.60        12.72 o                         
 -11   5  11        202.43        228.16        10.28 o                         
 -10   5  11       1544.72       1531.14        13.01 o                         
  -9   5  11        345.74        345.69        11.37 o                         
  -8   5  11        868.35        807.54        12.06 o                         
  -7   5  11       5365.79       5311.12        21.76 o                         
  -6   5  11        591.12        615.11        11.52 o                         
  -5   5  11        778.33        801.59        18.84 o                         
  -4   5  11         34.08         68.54        15.99 o                         
  -3   5  11        344.22        375.76        15.83 o                         
  -2   5  11        104.78         71.90        15.97 o                         
  -1   5  11       2755.02       2635.83        22.10 o                         
   0   5  11        488.12        584.35        22.54 o                         
   1   5  11       1896.91       1834.77        21.67 o                         
   2   5  11        503.30        605.28        19.05 o                         
   3   5  11         79.30        111.41        17.25 o                         
   4   5  11         25.36         48.57        17.46 o                         
   5   5  11       1126.58       1108.60        22.19 o                         
   6   5  11        199.81        204.87        15.86 o                         
   7   5  11       1167.00       1132.11        15.41 o                         
   8   5  11        294.39        302.23        13.07 o                         
   9   5  11         35.96         35.06        11.95 o                         
  10   5  11         42.82         43.21        13.16 o                         
  11   5  11        270.78        196.87        14.34 o                         
 -12   6  11         41.80         44.04        11.06 o                         
 -11   6  11        570.12        599.79        11.24 o                         
 -10   6  11        519.63        518.55        12.00 o                         
  -9   6  11        124.02        137.09        11.71 o                         
  -8   6  11        258.84        297.58        10.92 o                         
  -7   6  11         26.50         51.79        11.91 o                         
  -6   6  11          5.17         38.32        12.96 o                         
  -5   6  11       6850.26       6751.86        28.51 o                         
  -4   6  11       1465.67       1483.16        21.75 o                         
  -3   6  11       1190.19       1171.86        17.62 o                         
  -2   6  11        972.35       1008.65        19.48 o                         
  -1   6  11          5.54         23.01        18.25 o                         
   0   6  11        260.05        261.20        19.40 o                         
   1   6  11        264.11        259.86        18.33 o                         
   2   6  11         21.20         37.27        18.69 o                         
   3   6  11        623.83        596.42        22.58 o                         
   4   6  11        142.52        148.20        18.32 o                         
   5   6  11       2398.61       2404.21        28.19 o                         
   6   6  11          2.59         24.30        15.74 o                         
   7   6  11         11.05         27.68        14.08 o                         
   8   6  11        111.25        148.54        12.30 o                         
   9   6  11         84.86         84.32        12.10 o                         
  10   6  11          4.34         -5.73        13.73 o                         
 -12   7  11        207.08        178.48        12.84 o                         
 -11   7  11         32.33         37.14        11.05 o                         
 -10   7  11         29.87         33.76        10.77 o                         
  -9   7  11         95.93         96.61        10.21 o                         
  -8   7  11         32.53         49.21        11.83 o                         
  -7   7  11       1814.79       1859.10        16.28 o                         
  -6   7  11        250.24        257.71        13.39 o                         
  -5   7  11        113.37        140.32        14.48 o                         
  -4   7  11        668.27        675.71        20.44 o                         
  -3   7  11        594.03        588.53        18.52 o                         
  -2   7  11       2271.45       2136.28        26.65 o                         
  -1   7  11       4008.71       3942.22        52.37 o                         
   0   7  11       1132.04       1221.64        18.78 o                         
   1   7  11       2461.02       2393.62        44.16 o                         
   2   7  11         50.09         65.30        18.90 o                         
   3   7  11        301.72        313.36        15.91 o                         
   4   7  11        826.99        834.12        19.87 o                         
   5   7  11        661.98        734.98        18.57 o                         
   6   7  11          2.51         48.26        16.87 o                         
   7   7  11        538.37        525.61        17.79 o                         
   8   7  11         38.78         66.85        14.04 o                         
   9   7  11         43.64         49.43        13.20 o                         
  10   7  11        126.75         98.16        12.50 o                         
 -11   8  11         54.88         57.78        12.47 o                         
 -10   8  11        497.52        505.86        13.59 o                         
  -9   8  11         55.83         85.01        10.93 o                         
  -8   8  11       1960.96       1929.68        14.57 o                         
  -7   8  11         16.62         39.33        11.44 o                         
  -6   8  11        804.32        793.05        13.46 o                         
  -5   8  11         31.41         53.56        17.56 o                         
  -4   8  11         15.21         20.44        17.81 o                         
  -3   8  11          6.58         -4.72        20.36 o                         
  -2   8  11        461.32        477.37        16.64 o                         
  -1   8  11        144.32        176.38        17.09 o                         
   0   8  11         72.94         89.97        16.18 o                         
   1   8  11        119.67        151.58        15.52 o                         
   2   8  11        436.50        449.62        15.98 o                         
   3   8  11        183.70        205.87        19.24 o                         
   4   8  11       1853.43       1855.69        20.56 o                         
   5   8  11       2603.01       2720.15        39.34 o                         
   6   8  11        684.83        697.94        17.46 o                         
   7   8  11       2648.13       2688.36        29.81 o                         
   8   8  11       1376.22       1323.40        15.99 o                         
   9   8  11         28.39         46.00        13.71 o                         
  10   8  11        218.71        195.39        14.19 o                         
 -11   9  11         52.55         53.07        12.08 o                         
 -10   9  11       1421.41       1353.38        28.92 o                         
  -9   9  11          2.21        -11.79        12.10 o                         
  -8   9  11        297.46        292.16        13.31 o                         
  -7   9  11        169.15        178.27        13.02 o                         
  -6   9  11        706.41        687.36        13.94 o                         
  -5   9  11         82.44         77.10        14.78 o                         
  -4   9  11       5569.09       5622.89        30.45 o                         
  -3   9  11        114.34        129.09        15.81 o                         
  -2   9  11       1776.51       1799.57        35.58 o                         
  -1   9  11         33.89         70.55        14.77 o                         
   0   9  11         13.71         45.41        14.05 o                         
   1   9  11       6304.64       6425.89        65.52 o                         
   2   9  11        509.42        530.56        20.05 o                         
   3   9  11        555.23        611.34        16.71 o                         
   4   9  11        315.98        353.51        18.11 o                         
   5   9  11         13.75          9.69        17.16 o                         
   6   9  11        114.57        161.86        21.28 o                         
   7   9  11         15.55         31.82        15.01 o                         
   8   9  11         31.66         21.22        15.32 o                         
   9   9  11         66.10         78.33        13.09 o                         
 -10  10  11        388.70        324.43        14.14 o                         
  -9  10  11         54.86         76.40        13.34 o                         
  -8  10  11          2.83         37.30        13.00 o                         
  -7  10  11        328.14        357.93        15.37 o                         
  -6  10  11          7.62          3.84        14.51 o                         
  -5  10  11        185.86        216.96        13.92 o                         
  -4  10  11         59.94         69.15        15.00 o                         
  -3  10  11         70.73         72.79        15.16 o                         
  -2  10  11        139.28        142.22        14.13 o                         
  -1  10  11       1097.86       1139.00        15.06 o                         
   0  10  11       1378.27       1485.93        20.56 o                         
   1  10  11        482.87        490.46        21.24 o                         
   2  10  11          7.48         13.34        13.64 o                         
   3  10  11        689.41        687.43        16.23 o                         
   4  10  11       1029.90       1092.52        18.05 o                         
   5  10  11        746.45        764.57        17.39 o                         
   6  10  11        133.43        146.99        16.14 o                         
   7  10  11        195.61        170.20        14.09 o                         
   8  10  11        758.42        747.60        18.01 o                         
  -9  11  11         65.47         98.48        13.86 o                         
  -8  11  11        154.49        145.03        13.80 o                         
  -7  11  11        342.07        371.32        14.45 o                         
  -6  11  11        502.59        516.73        14.96 o                         
  -5  11  11       2110.06       2076.27        16.70 o                         
  -4  11  11       4858.11       5211.43        39.35 o                         
  -3  11  11        399.22        437.43        14.66 o                         
  -2  11  11       2549.49       2623.63        33.17 o                         
  -1  11  11        111.32        118.99        13.95 o                         
   0  11  11       1053.86        988.22        15.75 o                         
   1  11  11        681.34        696.68        14.26 o                         
   2  11  11         28.09         33.60        13.57 o                         
   3  11  11        921.78        900.30        17.17 o                         
   4  11  11          7.06         17.10        15.58 o                         
   5  11  11        216.95        199.77        17.12 o                         
   6  11  11        141.71        103.38        17.75 o                         
   7  11  11        368.53        394.71        30.53 o                         
   8  11  11         11.38         17.15        18.13 o                         
  -9  12  11        197.87        133.10        17.05 o                         
  -8  12  11         62.46         79.09        14.54 o                         
  -7  12  11        213.27        214.27        16.54 o                         
  -6  12  11         75.66         95.97        16.77 o                         
  -5  12  11        173.93        188.29        14.19 o                         
  -4  12  11        884.08        891.55        15.18 o                         
  -3  12  11       2381.66       2436.76        42.29 o                         
  -2  12  11        400.42        379.46        14.78 o                         
  -1  12  11         11.27         39.68        13.24 o                         
   0  12  11         32.70         54.86        14.72 o                         
   1  12  11          2.81         20.29        12.61 o                         
   2  12  11          1.12         25.52        13.03 o                         
   3  12  11        592.98        656.03        14.84 o                         
   4  12  11        140.01        200.06        17.76 o                         
   5  12  11       2010.26       2062.85        82.19 o                         
   6  12  11        441.21        432.25        25.38 o                         
   7  12  11        277.55        237.50        50.93 o                         
  -7  13  11       1131.43       1098.45        23.62 o                         
  -6  13  11         23.53         19.65        16.52 o                         
  -5  13  11         79.58         95.73        16.54 o                         
  -4  13  11          0.23         21.67        13.71 o                         
  -3  13  11          0.09         16.07        14.19 o                         
  -2  13  11         89.86         99.67        13.72 o                         
  -1  13  11        250.00        248.32        14.61 o                         
   0  13  11         21.19         52.96        13.68 o                         
   1  13  11        612.45        599.75        15.19 o                         
   2  13  11         81.21         72.17        14.02 o                         
   3  13  11         26.18         17.41        15.12 o                         
   4  13  11         65.80         50.51        28.21 o                         
   5  13  11        173.92        153.64        22.89 o                         
   6  13  11        131.83        136.77        50.52 o                         
  -6  14  11        780.69        721.89        26.23 o                         
  -5  14  11         41.18         10.35        17.56 o                         
  -4  14  11         68.55         83.33        15.72 o                         
  -3  14  11        134.83        144.81        13.98 o                         
  -2  14  11        387.80        367.68        14.71 o                         
  -1  14  11        282.20        256.90        13.68 o                         
   0  14  11         82.62         79.57        13.49 o                         
   1  14  11        370.73        351.17        14.69 o                         
   2  14  11          1.96         24.19        13.56 o                         
   3  14  11          4.65          7.23        15.24 o                         
   4  14  11        216.51        218.10        17.75 o                         
  -4  15  11        302.08        285.33        16.46 o                         
  -3  15  11         39.34         21.99        15.85 o                         
  -2  15  11        630.26        568.44        15.89 o                         
  -1  15  11        642.33        600.81        17.84 o                         
   0  15  11         29.08         15.44        14.05 o                         
   1  15  11         43.24         27.67        14.07 o                         
   2  15  11         93.44         81.86        14.92 o                         
 -12   0  12        822.60        811.15        17.92 o                         
 -10   0  12       1089.14       1111.09        18.95 o                         
  -8   0  12          4.15         20.14        19.97 o                         
  -6   0  12        503.92        470.70        21.40 o                         
  -4   0  12       3070.72       3177.89        25.35 o                         
  -2   0  12        757.79        803.33        29.33 o                         
   0   0  12      21693.66      20823.79       183.53 o                         
   2   0  12      13197.55      12812.33        64.52 o                         
   4   0  12       1998.73       2050.27        29.00 o                         
   6   0  12       1382.54       1357.69        25.94 o                         
   8   0  12        907.50        931.13        21.49 o                         
  10   0  12         80.08         94.19        16.35 o                         
 -13   1  12        166.18        170.07        10.92 o                         
 -12   1  12        782.48        816.95        15.71 o                         
 -11   1  12          6.18         15.35        11.03 o                         
 -10   1  12          3.20          7.90        11.06 o                         
  -9   1  12        356.01        370.99        14.39 o                         
  -8   1  12       4246.90       4179.65        17.40 o                         
  -7   1  12         50.13         45.32        17.59 o                         
  -6   1  12        666.97        703.69        14.21 o                         
  -5   1  12        654.98        619.22        12.65 o                         
  -4   1  12        201.05        156.96        13.55 o                         
  -3   1  12       3744.09       3821.76        35.41 o                         
  -2   1  12        312.96        297.35        17.99 o                         
  -1   1  12          1.90         18.75        19.82 o                         
   0   1  12      11657.06      11367.75        62.28 o                         
   1   1  12        200.70        232.51        15.54 o                         
   2   1  12        269.60        279.11        17.73 o                         
   3   1  12       7664.01       7570.21        70.20 o                         
   4   1  12         36.41         23.96        17.37 o                         
   5   1  12         16.83         25.85        16.80 o                         
   6   1  12         43.53         54.92        13.25 o                         
   7   1  12        437.93        476.84        15.66 o                         
   8   1  12       3938.14       4012.35        75.81 o                         
   9   1  12        613.45        643.48        14.95 o                         
  10   1  12          2.34         21.75        12.90 o                         
  11   1  12        245.15        234.58        11.49 o                         
 -13   2  12         15.92         28.20        12.88 o                         
 -12   2  12        178.03        177.63         9.87 o                         
 -11   2  12        510.46        529.91        14.26 o                         
 -10   2  12         24.06         49.32        10.32 o                         
  -9   2  12        178.15        215.90        11.42 o                         
  -8   2  12          0.86         17.42        13.23 o                         
  -7   2  12       6774.27       6628.83        32.12 o                         
  -6   2  12       3514.66       3390.64        20.49 o                         
  -5   2  12         93.00         99.58        13.39 o                         
  -4   2  12      19704.31      19324.52       111.83 o                         
  -3   2  12       2300.21       2283.05        19.73 o                         
  -2   2  12       8288.35       8219.93        75.49 o                         
  -1   2  12       7992.07       7135.12        46.47 o                         
   0   2  12        326.79        259.32        19.00 o                         
   1   2  12       4568.79       4213.98        27.77 o                         
   2   2  12       4545.48       4349.90        27.19 o                         
   3   2  12          1.83         36.29        20.17 o                         
   4   2  12        443.04        433.40        17.69 o                         
   5   2  12        839.21        837.35        24.29 o                         
   6   2  12        151.85        179.20        14.24 o                         
   7   2  12       1105.00       1150.38        15.28 o                         
   8   2  12        131.07        119.09        13.12 o                         
   9   2  12        137.02        145.78        12.30 o                         
  10   2  12        512.70        498.73        13.21 o                         
  11   2  12          1.58        -12.74        12.74 o                         
 -13   3  12        645.50        604.88        13.09 o                         
 -12   3  12         10.15          7.03        11.23 o                         
 -11   3  12        629.54        665.55        11.45 o                         
 -10   3  12        209.95        242.57        12.33 o                         
  -9   3  12          0.14          9.62        10.52 o                         
  -8   3  12         15.07         49.56        13.29 o                         
  -7   3  12       1725.41       1737.97        19.15 o                         
  -6   3  12        916.42        884.86        14.40 o                         
  -5   3  12       1277.99       1230.53        16.23 o                         
  -4   3  12         23.87         24.91        14.57 o                         
  -3   3  12         37.05         51.61        16.18 o                         
  -2   3  12       3452.87       3337.34        23.57 o                         
  -1   3  12       6284.76       6447.00        27.78 o                         
   0   3  12          3.83         10.61        18.86 o                         
   1   3  12       1827.27       1695.12        23.79 o                         
   2   3  12         50.72         41.43        17.71 o                         
   3   3  12       4548.89       4241.63       118.45 o                         
   4   3  12       1322.02       1373.94        36.81 o                         
   5   3  12       3722.18       3687.58        76.46 o                         
   6   3  12         17.71         31.14        24.76 o                         
   7   3  12        388.52        436.93        13.17 o                         
   8   3  12        280.32        307.76        17.37 o                         
   9   3  12         72.95         89.56        13.21 o                         
  10   3  12        193.89        160.41        12.05 o                         
  11   3  12        239.85        206.54        12.92 o                         
 -13   4  12          4.59         26.77        12.13 o                         
 -12   4  12         85.09        109.83        10.68 o                         
 -11   4  12          8.25          9.17        10.07 o                         
 -10   4  12        989.02        945.79        16.63 o                         
  -9   4  12        261.54        272.46        10.44 o                         
  -8   4  12         10.38          2.12        10.82 o                         
  -7   4  12       4033.77       3959.04        21.82 o                         
  -6   4  12       1319.87       1279.50        14.10 o                         
  -5   4  12       2494.60       2374.46        25.82 o                         
  -4   4  12       6982.52       6694.35        35.43 o                         
  -3   4  12       2306.96       2422.09        19.42 o                         
  -2   4  12         73.02        101.59        14.94 o                         
  -1   4  12       4945.20       4532.05        95.34 o                         
   0   4  12       5410.11       5581.09        59.43 o                         
   1   4  12       1242.13       1141.92        22.70 o                         
   2   4  12        433.37        431.43        17.95 o                         
   3   4  12       2765.44       2638.70        84.57 o                         
   4   4  12        997.56        969.66        35.57 o                         
   5   4  12         26.35         21.55        14.86 o                         
   6   4  12       1291.56       1306.46        19.65 o                         
   7   4  12        547.10        606.94        14.45 o                         
   8   4  12         22.97         33.65        13.55 o                         
   9   4  12         46.18         75.99        17.97 o                         
  10   4  12        478.89        450.34        14.11 o                         
  11   4  12          3.28         20.31        12.72 o                         
 -12   5  12        451.10        409.61        15.19 o                         
 -11   5  12        135.62        154.40        11.43 o                         
 -10   5  12          2.50          6.42        10.08 o                         
  -9   5  12        208.31        227.30        11.52 o                         
  -8   5  12        929.38        906.94        17.41 o                         
  -7   5  12       2004.17       2021.49        14.52 o                         
  -6   5  12        223.45        266.27        14.74 o                         
  -5   5  12       6962.39       6903.14        42.22 o                         
  -4   5  12        323.54        343.61        14.78 o                         
  -3   5  12       5402.89       5470.81        25.96 o                         
  -2   5  12        967.63       1039.37        17.69 o                         
  -1   5  12       7301.40       6841.56        75.16 o                         
   0   5  12        794.26        742.18        21.96 o                         
   1   5  12       2372.35       2418.12        21.44 o                         
   2   5  12        312.99        301.69        16.25 o                         
   3   5  12        173.39        171.17        17.76 o                         
   4   5  12        472.17        510.21        21.32 o                         
   5   5  12        820.25        812.30        18.66 o                         
   6   5  12        899.69        893.94        18.36 o                         
   7   5  12        244.56        274.68        13.50 o                         
   8   5  12        942.90        958.49        17.72 o                         
   9   5  12        963.49       1037.07        14.70 o                         
  10   5  12        118.96        139.75        11.81 o                         
 -12   6  12        113.86        108.16        16.29 o                         
 -11   6  12         10.34          7.37        11.66 o                         
 -10   6  12        300.04        312.73        11.40 o                         
  -9   6  12       1039.29       1040.31        12.73 o                         
  -8   6  12         16.57         32.59        10.49 o                         
  -7   6  12        248.35        258.76        11.85 o                         
  -6   6  12         22.10         54.27        19.95 o                         
  -5   6  12         38.67         22.22        14.60 o                         
  -4   6  12       2301.55       2138.91        29.51 o                         
  -3   6  12        658.90        678.81        17.03 o                         
  -2   6  12       2383.42       2425.44        40.39 o                         
  -1   6  12       2840.94       2829.72        21.49 o                         
   0   6  12       1412.57       1350.96        28.10 o                         
   1   6  12        523.67        601.06        27.58 o                         
   2   6  12       3498.01       3454.58        27.00 o                         
   3   6  12        168.54        202.47        16.33 o                         
   4   6  12       1323.93       1362.19        27.21 o                         
   5   6  12        308.69        348.30        19.63 o                         
   6   6  12         16.50         34.65        14.23 o                         
   7   6  12          0.33         14.91        11.94 o                         
   8   6  12          6.37          6.56        13.47 o                         
   9   6  12        185.57        206.03        13.24 o                         
  10   6  12         11.87         22.41        12.72 o                         
 -12   7  12        615.51        561.22        14.97 o                         
 -11   7  12        345.98        354.99        15.55 o                         
 -10   7  12         35.16         63.89        11.23 o                         
  -9   7  12       1121.48       1160.08        15.67 o                         
  -8   7  12         53.91         81.37        12.82 o                         
  -7   7  12         29.93         43.15        12.16 o                         
  -6   7  12       1531.34       1541.97        15.80 o                         
  -5   7  12       4221.68       4223.89        36.38 o                         
  -4   7  12         79.62         65.57        16.18 o                         
  -3   7  12        605.75        577.54        18.44 o                         
  -2   7  12        514.59        487.49        18.17 o                         
  -1   7  12       1252.80       1318.45        18.62 o                         
   0   7  12       1277.41       1255.31        30.52 o                         
   1   7  12        312.19        256.37        17.74 o                         
   2   7  12        526.13        554.74        19.69 o                         
   3   7  12        817.94        764.95        16.56 o                         
   4   7  12          2.82         29.56        15.20 o                         
   5   7  12          5.21         15.23        19.92 o                         
   6   7  12       1161.04       1293.88        18.34 o                         
   7   7  12        125.33        166.77        13.00 o                         
   8   7  12       2275.44       2360.33        22.70 o                         
   9   7  12          0.84         12.91        12.97 o                         
  10   7  12        105.85         95.21        15.22 o                         
 -11   8  12         11.93         12.07        11.04 o                         
 -10   8  12         97.27        111.89        12.50 o                         
  -9   8  12         24.29         24.83        11.57 o                         
  -8   8  12        554.55        532.30        12.69 o                         
  -7   8  12        274.87        291.43        12.38 o                         
  -6   8  12       1071.42       1097.04        17.14 o                         
  -5   8  12        320.63        315.84        15.17 o                         
  -4   8  12       1165.03       1167.71        30.02 o                         
  -3   8  12        336.33        345.98        17.93 o                         
  -2   8  12        263.86        287.92        17.40 o                         
  -1   8  12        768.87        801.32        16.57 o                         
   0   8  12        109.09        124.05        15.29 o                         
   1   8  12         44.59         61.22        15.88 o                         
   2   8  12       2609.97       2660.46        30.35 o                         
   3   8  12       1006.63       1003.98        21.80 o                         
   4   8  12        902.17        961.09        19.25 o                         
   5   8  12        176.46        204.50        17.11 o                         
   6   8  12         17.77         39.10        16.39 o                         
   7   8  12        232.78        252.18        14.73 o                         
   8   8  12          8.47         31.98        12.63 o                         
   9   8  12         36.99         25.23        13.99 o                         
 -11   9  12        184.48        182.23        12.10 o                         
 -10   9  12        206.80        180.99        11.05 o                         
  -9   9  12         16.70          5.84        10.86 o                         
  -8   9  12        372.03        400.95        13.04 o                         
  -7   9  12        271.45        259.56        13.50 o                         
  -6   9  12       1002.72       1008.53        16.19 o                         
  -5   9  12         87.70         99.07        14.81 o                         
  -4   9  12        176.00        202.39        15.82 o                         
  -3   9  12         48.59         47.06        14.64 o                         
  -2   9  12        184.86        185.58        15.10 o                         
  -1   9  12        288.93        282.91        14.79 o                         
   0   9  12        101.99        147.80        15.01 o                         
   1   9  12        700.70        734.41        23.60 o                         
   2   9  12         70.28         68.90        13.61 o                         
   3   9  12       1134.39       1216.24        22.78 o                         
   4   9  12        271.63        363.60        17.49 o                         
   5   9  12        516.65        573.34        18.32 o                         
   6   9  12        314.83        325.19        17.80 o                         
   7   9  12         37.18         33.21        14.66 o                         
   8   9  12        581.48        544.57        14.22 o                         
   9   9  12        136.52        116.94        14.74 o                         
 -10  10  12          1.10         43.72        15.90 o                         
  -9  10  12        703.96        636.18        20.71 o                         
  -8  10  12          8.85         -2.03        12.79 o                         
  -7  10  12       3003.98       3040.95        19.29 o                         
  -6  10  12          3.85         11.71        14.38 o                         
  -5  10  12         77.36         79.97        14.66 o                         
  -4  10  12       1154.71       1200.63        17.16 o                         
  -3  10  12         40.56         44.54        14.92 o                         
  -2  10  12          2.08         16.78        14.26 o                         
  -1  10  12       5500.64       5659.88        83.83 o                         
   0  10  12       1196.66       1295.99        14.75 o                         
   1  10  12        600.92        606.53        14.48 o                         
   2  10  12        245.06        256.92        14.20 o                         
   3  10  12        153.87        174.47        13.50 o                         
   4  10  12       1218.08       1250.64        17.59 o                         
   5  10  12         20.54         36.27        17.10 o                         
   6  10  12        181.60        167.42        16.03 o                         
   7  10  12        154.08        160.13        17.99 o                         
   8  10  12         15.56         29.82        15.59 o                         
  -9  11  12        354.71        340.60        14.06 o                         
  -8  11  12        132.99        136.77        16.59 o                         
  -7  11  12          1.05          8.75        13.67 o                         
  -6  11  12        867.41        864.69        15.63 o                         
  -5  11  12        432.68        418.34        14.30 o                         
  -4  11  12        231.49        241.73        13.80 o                         
  -3  11  12         47.89         62.72        13.26 o                         
  -2  11  12        540.54        556.28        13.95 o                         
  -1  11  12        117.45        109.18        13.20 o                         
   0  11  12        673.36        655.75        13.82 o                         
   1  11  12        131.42        123.30        19.48 o                         
   2  11  12         26.35         28.20        13.22 o                         
   3  11  12        609.45        640.06        14.47 o                         
   4  11  12          3.17         11.71        15.69 o                         
   5  11  12        103.00        109.34        16.29 o                         
   6  11  12        360.25        360.38        17.09 o                         
   7  11  12        308.05        267.34        17.97 o                         
  -8  12  12         14.78          0.37        20.85 o                         
  -7  12  12         74.47         80.05        19.91 o                         
  -6  12  12         55.36         60.82        14.21 o                         
  -5  12  12         46.14         56.77        13.82 o                         
  -4  12  12        438.35        457.72        14.35 o                         
  -3  12  12          2.44         26.00        13.06 o                         
  -2  12  12         52.25         66.91        13.62 o                         
  -1  12  12        990.18       1043.77        14.24 o                         
   0  12  12       1038.23       1093.65        20.26 o                         
   1  12  12        273.56        288.92        13.36 o                         
   2  12  12        341.57        374.83        13.47 o                         
   3  12  12        212.74        233.65        13.47 o                         
   4  12  12        529.00        501.34        14.90 o                         
   5  12  12         89.83         76.84        13.04 o                         
   6  12  12         64.63         77.31        19.77 o                         
  -7  13  12        173.53        179.23        17.14 o                         
  -6  13  12         28.82         28.13        16.49 o                         
  -5  13  12         36.37         50.13        16.05 o                         
  -4  13  12        210.16        218.50        13.75 o                         
  -3  13  12        204.43        208.39        13.84 o                         
  -2  13  12        114.48        119.16        13.88 o                         
  -1  13  12        120.81        119.19        12.92 o                         
   0  13  12       2468.49       2435.57        29.07 o                         
   1  13  12        182.46        167.67        13.30 o                         
   2  13  12          9.23         23.50        13.70 o                         
   3  13  12          3.62         12.67        13.99 o                         
   4  13  12          3.95         37.03        15.68 o                         
   5  13  12        150.73        110.35        25.06 o                         
  -6  14  12        551.28        484.75        52.78 o                         
  -5  14  12         17.23         28.13        17.89 o                         
  -4  14  12       2281.65       2185.65        36.10 o                         
  -3  14  12          0.84         15.74        12.76 o                         
  -2  14  12        363.90        341.61        13.45 o                         
  -1  14  12        146.97        123.73        14.26 o                         
   0  14  12         28.83         29.05        13.32 o                         
   1  14  12        939.77        825.15        15.26 o                         
   2  14  12        526.16        497.64        15.23 o                         
   3  14  12         12.55         14.41        16.14 o                         
  -3  15  12        313.50        229.09        15.13 o                         
  -2  15  12          4.96         25.88        13.38 o                         
  -1  15  12          0.82          9.88        14.95 o                         
   0  15  12          7.96         27.34        13.94 o                         
   1  15  12         26.70         29.97        13.86 o                         
 -13   0  13       1091.67       1022.78        37.83 o                         
 -11   0  13        352.33        337.68        23.81 o                         
  -9   0  13        446.29        473.03        18.42 o                         
  -7   0  13       5392.92       5286.72        26.94 o                         
  -5   0  13       4265.92       3976.42        25.28 o                         
  -3   0  13        784.65        767.35        26.77 o                         
  -1   0  13        827.62        789.58        24.34 o                         
   1   0  13       1624.81       1853.19        60.37 o                         
   3   0  13       2380.39       2313.31        39.55 o                         
   5   0  13        859.68        898.22        52.10 o                         
   7   0  13       1150.08       1087.37        28.97 o                         
   9   0  13       2223.69       2238.86        42.04 o                         
  11   0  13        279.66        233.04        16.82 o                         
 -13   1  13        236.09        279.35        18.00 o                         
 -12   1  13        567.68        524.38        11.43 o                         
 -11   1  13        123.70        179.73        15.01 o                         
 -10   1  13        184.04        194.84        12.71 o                         
  -9   1  13         84.88        106.57        12.54 o                         
  -8   1  13        632.52        654.09        14.51 o                         
  -7   1  13        489.93        459.21        14.61 o                         
  -6   1  13         99.45         91.48        14.41 o                         
  -5   1  13        335.63        271.03        14.49 o                         
  -4   1  13       2800.14       2715.93        32.26 o                         
  -3   1  13       5689.03       5372.22        27.21 o                         
  -2   1  13       1806.28       1661.34        20.75 o                         
  -1   1  13       3228.85       3111.55        22.37 o                         
   0   1  13       2900.94       2935.48        31.61 o                         
   1   1  13          4.55         48.25        20.89 o                         
   2   1  13       1400.72       1337.72        22.78 o                         
   3   1  13       6467.36       6262.06       147.85 o                         
   4   1  13         31.93         47.97        16.10 o                         
   5   1  13       2042.60       2013.51        42.34 o                         
   6   1  13       3004.35       2974.11        42.58 o                         
   7   1  13        213.87        237.77        12.54 o                         
   8   1  13          0.94         13.50        12.18 o                         
   9   1  13        377.80        373.65        12.08 o                         
  10   1  13        101.58         68.08        15.42 o                         
  11   1  13        281.30        235.78        11.88 o                         
 -13   2  13         76.77         98.12        10.54 o                         
 -12   2  13        615.41        583.52        15.70 o                         
 -11   2  13          5.69          1.82        13.62 o                         
 -10   2  13          9.89         16.09        11.99 o                         
  -9   2  13       2869.58       2856.99        19.37 o                         
  -8   2  13       1053.72       1037.48        14.61 o                         
  -7   2  13        322.29        318.67        13.88 o                         
  -6   2  13       6205.74       6071.79        29.36 o                         
  -5   2  13        801.93        791.89        15.32 o                         
  -4   2  13       3553.46       3267.66        20.32 o                         
  -3   2  13       1239.32       1093.84        18.05 o                         
  -2   2  13        417.92        379.77        18.16 o                         
  -1   2  13       4239.13       4033.93        31.33 o                         
   0   2  13        146.41        164.56        16.19 o                         
   1   2  13        190.12        218.36        20.65 o                         
   2   2  13       1764.06       1701.73        22.55 o                         
   3   2  13       1703.94       1634.11        26.53 o                         
   4   2  13       1456.09       1450.02        24.78 o                         
   5   2  13       2604.68       2567.18        58.64 o                         
   6   2  13       1988.60       1924.50        55.41 o                         
   7   2  13         47.56         93.09        12.12 o                         
   8   2  13        821.31        860.08        13.06 o                         
   9   2  13        700.86        757.37        12.62 o                         
  10   2  13          3.81         20.96        15.94 o                         
  11   2  13        209.25        199.53        13.40 o                         
 -13   3  13        111.38         91.47         9.94 o                         
 -12   3  13         59.92         69.71        13.32 o                         
 -11   3  13         84.32        101.31        10.62 o                         
 -10   3  13        535.62        558.73        11.93 o                         
  -9   3  13        116.91        124.37        11.60 o                         
  -8   3  13       2439.49       2468.61        16.37 o                         
  -7   3  13        685.55        706.10        13.26 o                         
  -6   3  13       2229.24       2161.87        16.21 o                         
  -5   3  13        911.63        915.34        15.23 o                         
  -4   3  13       2626.81       2550.92        26.92 o                         
  -3   3  13        276.46        280.72        14.83 o                         
  -2   3  13        141.17        165.30        18.42 o                         
  -1   3  13       1119.37       1127.91        19.61 o                         
   0   3  13       5983.81       5758.56        73.14 o                         
   1   3  13       3948.06       3943.33        46.06 o                         
   2   3  13      10487.21      10014.54        68.07 o                         
   3   3  13         27.50         65.58        20.28 o                         
   4   3  13        136.47        168.73        16.80 o                         
   5   3  13          0.83         25.59        15.29 o                         
   6   3  13        310.40        310.08        11.99 o                         
   7   3  13        524.32        536.42        16.25 o                         
   8   3  13        261.57        267.64        12.71 o                         
   9   3  13          6.94         27.72        13.61 o                         
  10   3  13         53.32         76.38        12.59 o                         
  11   3  13         69.21         41.45        11.54 o                         
 -13   4  13         13.02         29.26        10.55 o                         
 -12   4  13       1368.40       1318.17        13.36 o                         
 -11   4  13        208.27        243.66        11.40 o                         
 -10   4  13        273.21        328.32        17.72 o                         
  -9   4  13       1965.26       2035.97        13.39 o                         
  -8   4  13       1505.20       1520.70        13.93 o                         
  -7   4  13          0.43         16.73        12.24 o                         
  -6   4  13        676.41        687.55        14.79 o                         
  -5   4  13        737.98        700.99        14.77 o                         
  -4   4  13       2762.96       2752.87        17.02 o                         
  -3   4  13          0.03         27.24        15.61 o                         
  -2   4  13       1491.95       1503.18        23.10 o                         
  -1   4  13        748.46        671.40        18.80 o                         
   0   4  13         31.27         56.53        20.90 o                         
   1   4  13        352.29        348.66        20.68 o                         
   2   4  13        108.95        120.26        17.43 o                         
   3   4  13       1021.41       1063.39        26.54 o                         
   4   4  13       1031.73        962.34        21.40 o                         
   5   4  13         44.76         54.12        16.20 o                         
   6   4  13         33.10         39.38        13.44 o                         
   7   4  13         53.92         38.95        13.21 o                         
   8   4  13        167.48        204.14        13.12 o                         
   9   4  13        102.27        112.09        12.97 o                         
  10   4  13         13.86         26.45        12.55 o                         
 -12   5  13          0.66         23.53        11.69 o                         
 -11   5  13         10.12         22.88         9.45 o                         
 -10   5  13        394.53        404.89        11.42 o                         
  -9   5  13        117.33        146.75        10.54 o                         
  -8   5  13        314.75        302.69        11.79 o                         
  -7   5  13          2.30          7.39        12.78 o                         
  -6   5  13         19.75         42.01        13.70 o                         
  -5   5  13       1238.82       1283.27        15.45 o                         
  -4   5  13        628.50        580.76        16.54 o                         
  -3   5  13       2434.89       2554.09        24.57 o                         
  -2   5  13       8510.06       8326.16        82.84 o                         
  -1   5  13       4394.56       4162.04        77.68 o                         
   0   5  13        327.77        337.42        20.84 o                         
   1   5  13        181.35        212.95        20.36 o                         
   2   5  13       5818.89       5459.57       101.45 o                         
   3   5  13        304.01        291.83        17.05 o                         
   4   5  13        696.27        697.75        27.98 o                         
   5   5  13        111.05        115.28        17.25 o                         
   6   5  13        706.86        747.39        16.79 o                         
   7   5  13        565.79        582.94        17.75 o                         
   8   5  13         22.75         59.62        13.15 o                         
   9   5  13        225.29        200.30        19.14 o                         
  10   5  13        180.85        175.25        13.36 o                         
 -12   6  13         26.62         27.66        10.93 o                         
 -11   6  13        190.81        197.15        12.07 o                         
 -10   6  13        197.81        193.83         9.67 o                         
  -9   6  13       1627.44       1579.61        18.40 o                         
  -8   6  13         47.45         45.63        11.47 o                         
  -7   6  13        358.76        375.50        13.68 o                         
  -6   6  13        118.58        129.68        13.33 o                         
  -5   6  13        114.15        112.96        15.36 o                         
  -4   6  13         28.06         17.32        15.15 o                         
  -3   6  13       1229.60       1101.74        31.62 o                         
  -2   6  13        378.04        391.45        17.66 o                         
  -1   6  13        828.16        789.30        17.90 o                         
   0   6  13        106.76        145.91        19.95 o                         
   1   6  13       1609.05       1557.95        23.49 o                         
   2   6  13        559.80        556.42        24.29 o                         
   3   6  13       1755.00       1666.63        42.56 o                         
   4   6  13         74.16         77.21        15.35 o                         
   5   6  13         19.38         40.29        13.68 o                         
   6   6  13        119.65        139.60        15.05 o                         
   7   6  13        197.32        229.12        19.76 o                         
   8   6  13        109.99        125.66        13.69 o                         
   9   6  13        800.08        810.43        13.15 o                         
  10   6  13        127.57         89.31        13.28 o                         
 -12   7  13        253.08        221.83        12.84 o                         
 -11   7  13       1125.42       1040.97        24.63 o                         
 -10   7  13        247.60        231.39        10.86 o                         
  -9   7  13         19.10          7.45         9.88 o                         
  -8   7  13        129.89        146.09        12.18 o                         
  -7   7  13        829.05        832.03        13.06 o                         
  -6   7  13        495.20        513.84        13.35 o                         
  -5   7  13         14.40         14.23        14.23 o                         
  -4   7  13         20.17         18.09        16.34 o                         
  -3   7  13         17.25         30.95        17.06 o                         
  -2   7  13       3626.11       3521.20        31.57 o                         
  -1   7  13        498.29        534.83        17.26 o                         
   0   7  13        951.11        999.14        17.43 o                         
   1   7  13        101.94        140.57        17.81 o                         
   2   7  13        320.11        361.19        19.22 o                         
   3   7  13       5266.85       5347.10       109.60 o                         
   4   7  13       1411.85       1478.40        29.47 o                         
   5   7  13       1037.30       1105.45        17.39 o                         
   6   7  13        295.61        313.17        14.70 o                         
   7   7  13         17.63         31.53        14.37 o                         
   8   7  13          9.34         34.30        12.34 o                         
   9   7  13        151.36        175.96        14.04 o                         
 -11   8  13         12.83         25.23        10.77 o                         
 -10   8  13       1253.71       1215.32        13.04 o                         
  -9   8  13        832.97        872.35        11.26 o                         
  -8   8  13        738.06        728.45        15.20 o                         
  -7   8  13         60.84         69.93        12.02 o                         
  -6   8  13        105.99        138.30        18.15 o                         
  -5   8  13        472.90        518.64        15.34 o                         
  -4   8  13        593.06        572.31        22.59 o                         
  -3   8  13       3734.88       3627.47        45.77 o                         
  -2   8  13       1162.06       1204.37        18.73 o                         
  -1   8  13          2.56         25.83        15.45 o                         
   0   8  13          3.69         19.67        15.23 o                         
   1   8  13       1642.14       1715.21        18.93 o                         
   2   8  13         15.83         31.88        17.32 o                         
   3   8  13        511.81        582.07        14.38 o                         
   4   8  13        550.98        519.89        17.58 o                         
   5   8  13       1167.34       1253.34        23.46 o                         
   6   8  13        118.16        119.11        16.59 o                         
   7   8  13         62.70         44.51        17.10 o                         
   8   8  13         75.50         76.00        13.43 o                         
   9   8  13         24.61         13.38        12.35 o                         
 -11   9  13         14.64          3.39        11.42 o                         
 -10   9  13         67.51         73.82        11.59 o                         
  -9   9  13         43.06         51.18        11.88 o                         
  -8   9  13         56.61         73.13        13.06 o                         
  -7   9  13        385.56        407.53        14.59 o                         
  -6   9  13        929.24        950.84        15.84 o                         
  -5   9  13        354.74        396.11        15.06 o                         
  -4   9  13         64.54         72.62        16.55 o                         
  -3   9  13       1324.31       1333.33        30.67 o                         
  -2   9  13        347.72        353.01        14.96 o                         
  -1   9  13          2.23          9.11        14.44 o                         
   0   9  13        184.63        184.98        15.01 o                         
   1   9  13        332.91        326.93        13.74 o                         
   2   9  13        790.47        859.95        14.27 o                         
   3   9  13        447.99        477.70        15.34 o                         
   4   9  13        397.24        387.43        14.77 o                         
   5   9  13        562.52        535.34        17.25 o                         
   6   9  13        628.48        645.89        18.26 o                         
   7   9  13         24.03         34.13        13.06 o                         
   8   9  13         78.16         61.72        15.26 o                         
 -10  10  13        259.25        181.51        13.09 o                         
  -9  10  13          3.05         20.67        14.12 o                         
  -8  10  13        107.41        132.98        14.24 o                         
  -7  10  13        616.10        633.87        15.50 o                         
  -6  10  13       1190.82       1139.41        17.47 o                         
  -5  10  13         35.45         52.73        14.19 o                         
  -4  10  13       1944.55       2014.43        18.21 o                         
  -3  10  13        278.89        288.55        14.42 o                         
  -2  10  13        271.05        294.91        13.98 o                         
  -1  10  13          0.54         22.47        14.57 o                         
   0  10  13         19.04         43.03        12.34 o                         
   1  10  13          6.29          0.22        14.18 o                         
   2  10  13        534.93        621.39        13.16 o                         
   3  10  13        825.76        812.73        14.11 o                         
   4  10  13       1042.29       1021.94        13.69 o                         
   5  10  13        222.48        216.23        16.21 o                         
   6  10  13        913.21        993.01        16.87 o                         
   7  10  13        123.73        120.33        15.67 o                         
   8  10  13        263.49        205.84        14.27 o                         
  -9  11  13        174.55        154.94        20.37 o                         
  -8  11  13          4.64         21.08        14.41 o                         
  -7  11  13          0.32         10.62        12.55 o                         
  -6  11  13         19.01         48.21        13.48 o                         
  -5  11  13        447.07        482.64        14.06 o                         
  -4  11  13       1019.44       1085.16        28.48 o                         
  -3  11  13        347.57        369.64        14.86 o                         
  -2  11  13        255.70        288.54        12.94 o                         
  -1  11  13       2946.72       3005.03        22.60 o                         
   0  11  13        192.39        166.53        12.28 o                         
   1  11  13        131.30        148.37        13.91 o                         
   2  11  13       1519.90       1583.43        15.33 o                         
   3  11  13         66.05         66.59        13.37 o                         
   4  11  13        420.62        430.56        14.75 o                         
   5  11  13        312.30        335.24        13.90 o                         
   6  11  13        867.25        832.71        16.91 o                         
   7  11  13         33.95         31.58        16.50 o                         
  -8  12  13        387.49        312.93        16.76 o                         
  -7  12  13         52.66         48.82        14.53 o                         
  -6  12  13        611.84        609.22        14.47 o                         
  -5  12  13        278.57        288.05        14.07 o                         
  -4  12  13        400.16        384.66        14.21 o                         
  -3  12  13        235.92        254.72        13.99 o                         
  -2  12  13         75.75         62.32        13.63 o                         
  -1  12  13        140.52        120.24        13.86 o                         
   0  12  13        480.36        479.14        13.53 o                         
   1  12  13        422.66        432.87        13.72 o                         
   2  12  13        793.22        777.68        14.25 o                         
   3  12  13        375.11        342.10        13.38 o                         
   4  12  13        101.08         75.04        13.84 o                         
   5  12  13         24.28         25.86        13.89 o                         
   6  12  13          0.21          8.20        18.20 o                         
  -7  13  13        237.04        194.41        15.15 o                         
  -6  13  13         10.23          6.81        16.16 o                         
  -5  13  13        895.01        844.55        15.45 o                         
  -4  13  13        361.65        377.85        13.16 o                         
  -3  13  13         26.98         46.06        13.36 o                         
  -2  13  13         30.80         59.95        14.23 o                         
  -1  13  13        548.14        573.39        14.26 o                         
   0  13  13       1009.48        985.22        16.95 o                         
   1  13  13         46.66         56.35        13.10 o                         
   2  13  13        623.89        654.40        14.45 o                         
   3  13  13       1287.72       1234.29        18.79 o                         
   4  13  13         15.78         29.61        16.44 o                         
   5  13  13        772.61        590.13        42.29 o                         
  -5  14  13        177.62        119.93        16.35 o                         
  -4  14  13        131.57        108.56        13.30 o                         
  -3  14  13       1334.30       1190.98        23.42 o                         
  -2  14  13        582.67        565.32        24.09 o                         
  -1  14  13        503.59        478.06        14.40 o                         
   0  14  13        156.36        140.75        13.88 o                         
   1  14  13        114.77         90.53        13.44 o                         
   2  14  13         58.52         41.93        14.35 o                         
   3  14  13        644.10        501.87        25.53 o                         
  -1  15  13        483.01        426.94        14.83 o                         
 -12   0  14        359.24        356.90        18.72 o                         
 -10   0  14       1527.28       1596.19        32.23 o                         
  -8   0  14        691.91        669.18        19.63 o                         
  -6   0  14        149.15        129.20        15.53 o                         
  -4   0  14        854.27        864.19        45.35 o                         
  -2   0  14       2215.48       1948.41        25.00 o                         
   0   0  14        154.70        109.53        25.82 o                         
   2   0  14       5463.97       5311.31        45.81 o                         
   4   0  14       2662.35       2686.12        29.58 o                         
   6   0  14       3769.71       3825.92       123.55 o                         
   8   0  14        376.75        376.79        21.15 o                         
  10   0  14        134.02        122.33        21.36 o                         
 -13   1  14         12.70         46.88        11.57 o                         
 -12   1  14        129.59        113.10        11.71 o                         
 -11   1  14          4.07         19.79        11.91 o                         
 -10   1  14        250.36        280.02        14.95 o                         
  -9   1  14       2351.93       2338.51        18.20 o                         
  -8   1  14        360.93        393.25        13.50 o                         
  -7   1  14        151.52        120.51        14.01 o                         
  -6   1  14       1341.04       1333.74        19.93 o                         
  -5   1  14       1676.84       1616.29        15.19 o                         
  -4   1  14        139.09        157.96        15.52 o                         
  -3   1  14       9164.48       8806.14        74.28 o                         
  -2   1  14         11.86         24.70        15.64 o                         
  -1   1  14       1785.16       1609.65        19.54 o                         
   0   1  14       9153.62       8802.88        45.69 o                         
   1   1  14         84.77         64.58        15.01 o                         
   2   1  14       3460.05       3502.49        97.20 o                         
   3   1  14       7232.10       7037.91       196.33 o                         
   4   1  14        645.05        614.53        18.19 o                         
   5   1  14         79.15         77.81        15.09 o                         
   6   1  14        263.20        263.20        16.18 o                         
   7   1  14         87.38        109.22        13.59 o                         
   8   1  14        889.15        849.34        17.00 o                         
   9   1  14         18.88         23.64        16.66 o                         
  10   1  14         17.15         19.35        11.30 o                         
  11   1  14         10.75         34.13        11.35 o                         
 -13   2  14        389.43        327.31        13.50 o                         
 -12   2  14        117.32        113.09        11.65 o                         
 -11   2  14        193.53        197.06        12.12 o                         
 -10   2  14         25.26         41.90        12.79 o                         
  -9   2  14        193.46        187.61        12.48 o                         
  -8   2  14         78.91         96.22        16.79 o                         
  -7   2  14        994.63       1010.26        14.40 o                         
  -6   2  14       1161.83       1202.84        14.40 o                         
  -5   2  14        138.26        133.66        14.57 o                         
  -4   2  14        149.51        122.00        15.38 o                         
  -3   2  14         48.30         40.17        17.82 o                         
  -2   2  14       5409.08       5369.61        23.86 o                         
  -1   2  14         15.30         46.46        15.40 o                         
   0   2  14        284.77        278.44        17.34 o                         
   1   2  14       4008.84       3965.44        25.35 o                         
   2   2  14        651.34        656.99        36.16 o                         
   3   2  14       1409.58       1378.65        41.13 o                         
   4   2  14        662.15        655.14        17.79 o                         
   5   2  14        380.94        382.26        15.46 o                         
   6   2  14         36.75         24.89        13.73 o                         
   7   2  14       1949.56       1961.57        22.61 o                         
   8   2  14        152.53        181.91        12.05 o                         
   9   2  14       1414.58       1469.98        20.69 o                         
  10   2  14          0.08         22.92        11.46 o                         
 -13   3  14         54.56         86.93        11.63 o                         
 -12   3  14         39.47         64.54        11.52 o                         
 -11   3  14        232.51        237.27        11.50 o                         
 -10   3  14         94.34        128.77        15.75 o                         
  -9   3  14       2237.25       2346.07        15.80 o                         
  -8   3  14         31.93         56.38        12.69 o                         
  -7   3  14        320.31        370.32        14.14 o                         
  -6   3  14        216.36        236.44        13.69 o                         
  -5   3  14         35.84         70.42        14.00 o                         
  -4   3  14        840.89        792.80        16.61 o                         
  -3   3  14      15057.80      14605.41       157.77 o                         
  -2   3  14          6.84          5.02        17.12 o                         
  -1   3  14       1292.47       1374.54        22.87 o                         
   0   3  14       1281.57       1309.50        19.01 o                         
   1   3  14       3037.62       3102.08        24.92 o                         
   2   3  14         31.43         49.73        19.91 o                         
   3   3  14       2716.33       2674.14        52.66 o                         
   4   3  14        265.54        293.87        16.95 o                         
   5   3  14        465.18        493.98        16.87 o                         
   6   3  14        700.36        695.61        24.93 o                         
   7   3  14        416.16        448.44        13.41 o                         
   8   3  14        121.75        115.68        13.39 o                         
   9   3  14        492.92        487.10        21.52 o                         
  10   3  14        367.04        305.53        11.96 o                         
 -12   4  14         12.27         16.01        11.16 o                         
 -11   4  14        197.08        195.62        12.23 o                         
 -10   4  14        126.40        131.13        10.96 o                         
  -9   4  14        148.58        164.90        12.10 o                         
  -8   4  14        428.14        422.05        12.92 o                         
  -7   4  14       1043.04       1026.24        15.00 o                         
  -6   4  14       2730.54       2716.74        19.69 o                         
  -5   4  14       1286.68       1282.07        15.11 o                         
  -4   4  14        324.87        323.22        15.60 o                         
  -3   4  14       7400.34       7416.88        59.98 o                         
  -2   4  14       7122.93       6803.34        75.78 o                         
  -1   4  14          0.26          0.26        17.17 o                         
   0   4  14       2381.05       2310.37        23.79 o                         
   1   4  14       2449.24       2325.21        25.14 o                         
   2   4  14       1157.86       1017.33        16.71 o                         
   3   4  14       2814.22       2805.53        31.30 o                         
   4   4  14        989.29        963.38        16.19 o                         
   5   4  14       3612.88       3540.49        42.98 o                         
   6   4  14         82.77         98.86        12.22 o                         
   7   4  14       1126.29       1148.78        18.17 o                         
   8   4  14         69.55         80.59        12.09 o                         
   9   4  14         69.38         68.24        11.79 o                         
  10   4  14        158.29        147.45        11.25 o                         
 -12   5  14        389.24        430.40        15.05 o                         
 -11   5  14         24.15         36.94        11.54 o                         
 -10   5  14         59.16         60.04        16.69 o                         
  -9   5  14        622.55        641.72        15.94 o                         
  -8   5  14          3.52         -5.52        11.28 o                         
  -7   5  14       1452.87       1445.66        14.12 o                         
  -6   5  14       2487.78       2498.77        17.00 o                         
  -5   5  14         10.42         32.22        14.87 o                         
  -4   5  14        453.95        479.05        15.17 o                         
  -3   5  14       6360.83       6369.17        99.03 o                         
  -2   5  14        124.41        139.07        15.93 o                         
  -1   5  14       2161.31       2172.07        23.97 o                         
   0   5  14       3165.02       3152.39        35.85 o                         
   1   5  14       1729.11       1623.68        20.36 o                         
   2   5  14       4194.45       4055.02        88.03 o                         
   3   5  14        186.21        185.72        17.36 o                         
   4   5  14        358.79        422.58        23.79 o                         
   5   5  14        243.98        251.99        16.33 o                         
   6   5  14        101.43        128.15        15.11 o                         
   7   5  14         12.96         26.99        12.87 o                         
   8   5  14          2.36         30.01        11.93 o                         
   9   5  14         41.43         27.37        11.11 o                         
  10   5  14         22.45         24.11        11.53 o                         
 -12   6  14        127.55         95.34        11.30 o                         
 -11   6  14         11.09         19.38        10.01 o                         
 -10   6  14       1248.91       1316.16        12.77 o                         
  -9   6  14          1.02          6.58        12.65 o                         
  -8   6  14        751.41        792.97        13.19 o                         
  -7   6  14        143.55        151.53        13.07 o                         
  -6   6  14        268.41        269.53        13.95 o                         
  -5   6  14        862.95        862.20        17.93 o                         
  -4   6  14         14.95          7.83        15.60 o                         
  -3   6  14        483.99        469.31        16.19 o                         
  -2   6  14        296.77        329.27        17.73 o                         
  -1   6  14         19.83         31.06        17.24 o                         
   0   6  14        206.42        199.82        19.71 o                         
   1   6  14        394.94        401.05        18.86 o                         
   2   6  14        688.81        729.15        18.58 o                         
   3   6  14         18.11         39.50        16.51 o                         
   4   6  14       2823.03       2886.16        68.92 o                         
   5   6  14        441.47        473.09        14.05 o                         
   6   6  14       2858.35       2909.53        37.87 o                         
   7   6  14        423.01        463.20        27.38 o                         
   8   6  14        331.75        321.20        13.51 o                         
   9   6  14        156.35        160.97        12.71 o                         
 -11   7  14       1034.44        905.98        24.61 o                         
 -10   7  14        304.27        302.15        17.18 o                         
  -9   7  14          1.54         23.05        12.23 o                         
  -8   7  14        848.87        859.47        13.86 o                         
  -7   7  14         75.73         87.69        13.09 o                         
  -6   7  14       2945.69       2981.42        30.37 o                         
  -5   7  14          4.76         30.89        14.22 o                         
  -4   7  14        897.68        864.56        16.36 o                         
  -3   7  14        259.87        287.27        18.25 o                         
  -2   7  14         68.53        117.67        16.83 o                         
  -1   7  14         76.87         89.23        16.40 o                         
   0   7  14       1306.43       1304.11        17.87 o                         
   1   7  14        644.08        624.08        18.63 o                         
   2   7  14        135.84        129.56        17.42 o                         
   3   7  14          3.89         41.86        15.57 o                         
   4   7  14         42.17         82.42        16.19 o                         
   5   7  14        382.61        367.17        14.12 o                         
   6   7  14        178.85        167.37        12.74 o                         
   7   7  14         15.15          6.93        17.07 o                         
   8   7  14         99.10        156.14        33.87 o                         
   9   7  14        101.25         95.32        13.19 o                         
 -11   8  14         54.14         51.98        10.59 o                         
 -10   8  14       1312.40       1268.69        19.42 o                         
  -9   8  14         84.20         66.16        12.63 o                         
  -8   8  14       1170.25       1179.74        16.43 o                         
  -7   8  14       1086.80       1066.09        14.51 o                         
  -6   8  14        157.21        159.33        13.01 o                         
  -5   8  14       3568.91       3662.26        34.74 o                         
  -4   8  14        194.11        188.34        16.63 o                         
  -3   8  14        326.13        359.01        17.46 o                         
  -2   8  14       3764.24       3936.56        96.62 o                         
  -1   8  14       3148.65       3208.35        42.56 o                         
   0   8  14        242.07        257.58        14.93 o                         
   1   8  14        500.48        488.20        15.52 o                         
   2   8  14       1383.29       1533.73        18.99 o                         
   3   8  14        285.56        290.25        14.53 o                         
   4   8  14         19.84         32.01        12.92 o                         
   5   8  14         58.70         76.39        13.74 o                         
   6   8  14       1834.00       1876.42        17.68 o                         
   7   8  14         28.78         38.04        14.07 o                         
   8   8  14        138.11        160.27        13.54 o                         
   9   8  14        302.18        255.71        20.25 o                         
 -10   9  14         78.25         73.26        11.69 o                         
  -9   9  14       1817.36       1724.64        31.02 o                         
  -8   9  14          9.92         30.13        12.78 o                         
  -7   9  14       1361.20       1364.50        15.81 o                         
  -6   9  14         22.33         42.21        14.20 o                         
  -5   9  14        125.69        157.55        13.90 o                         
  -4   9  14         45.74         65.28        15.70 o                         
  -3   9  14        873.17        906.30        24.47 o                         
  -2   9  14        705.00        691.49        15.10 o                         
  -1   9  14        123.37        129.06        14.44 o                         
   0   9  14       1844.97       1904.80        18.00 o                         
   1   9  14        182.01        198.59        15.01 o                         
   2   9  14        159.23        178.57        13.23 o                         
   3   9  14        116.37        128.12        13.62 o                         
   4   9  14        348.53        398.74        14.32 o                         
   5   9  14       1573.47       1612.39        19.14 o                         
   6   9  14        111.58        122.72        14.12 o                         
   7   9  14        532.22        474.30        14.10 o                         
   8   9  14        120.45         95.46        13.07 o                         
 -10  10  14         38.01         28.03        12.40 o                         
  -9  10  14        150.90        158.94        14.18 o                         
  -8  10  14         55.82         51.03        13.84 o                         
  -7  10  14         68.36         92.24        13.72 o                         
  -6  10  14         20.59         40.99        19.59 o                         
  -5  10  14        277.23        293.14        14.52 o                         
  -4  10  14         36.96         35.81        13.96 o                         
  -3  10  14        156.90        180.37        18.88 o                         
  -2  10  14        200.47        210.22        14.01 o                         
  -1  10  14          0.36         31.61        14.74 o                         
   0  10  14        197.63        217.37        12.34 o                         
   1  10  14        629.80        675.67        18.41 o                         
   2  10  14        232.37        243.98        14.35 o                         
   3  10  14        153.20        185.89        12.97 o                         
   4  10  14        411.35        427.97        13.95 o                         
   5  10  14        157.90        164.24        21.98 o                         
   6  10  14          7.25         15.71        13.75 o                         
   7  10  14        463.11        453.00        22.38 o                         
  -9  11  14        873.59        758.50        16.66 o                         
  -8  11  14        230.12        213.45        13.15 o                         
  -7  11  14        244.53        251.03        14.69 o                         
  -6  11  14        412.16        394.48        13.67 o                         
  -5  11  14         37.32         69.98        13.14 o                         
  -4  11  14         91.08         99.98        15.29 o                         
  -3  11  14       1702.19       1874.05        17.22 o                         
  -2  11  14        166.59        190.42        14.17 o                         
  -1  11  14       3783.78       3938.83        20.74 o                         
   0  11  14          7.23         13.82        14.71 o                         
   1  11  14        192.67        182.29        12.71 o                         
   2  11  14         89.96        105.45        12.87 o                         
   3  11  14        346.12        381.64        13.76 o                         
   4  11  14        129.42        121.41        13.25 o                         
   5  11  14         15.86         55.88        16.18 o                         
   6  11  14          2.98         30.81        11.67 o                         
  -8  12  14         65.35         61.59        15.18 o                         
  -7  12  14        130.18        106.06        13.57 o                         
  -6  12  14        713.42        684.26        14.31 o                         
  -5  12  14         57.42         71.12        12.92 o                         
  -4  12  14          9.53         19.04        13.62 o                         
  -3  12  14         10.40         22.11        12.87 o                         
  -2  12  14        794.00        870.85        15.51 o                         
  -1  12  14        242.65        269.53        13.60 o                         
   0  12  14       1101.79       1131.06        17.80 o                         
   1  12  14        270.77        303.48        12.99 o                         
   2  12  14        153.73        155.71        13.15 o                         
   3  12  14        304.95        297.44        13.73 o                         
   4  12  14        371.50        349.70        14.30 o                         
   5  12  14        444.30        388.75        17.34 o                         
  -6  13  14        472.40        430.24        14.93 o                         
  -5  13  14         19.86         18.97        12.97 o                         
  -4  13  14        158.52        129.41        14.04 o                         
  -3  13  14          1.04         15.63        12.28 o                         
  -2  13  14         61.25         70.62        13.83 o                         
  -1  13  14        499.15        513.39        13.67 o                         
   0  13  14       1032.66       1019.40        14.65 o                         
   1  13  14        943.30        958.19        15.76 o                         
   2  13  14          6.41         15.17        13.45 o                         
   3  13  14        195.60        192.51        13.83 o                         
   4  13  14         12.39          8.86        14.16 o                         
  -5  14  14          4.51         -0.40        14.46 o                         
  -4  14  14        267.68        256.47        13.65 o                         
  -3  14  14        282.77        278.76        13.55 o                         
  -2  14  14        445.87        410.91        14.57 o                         
  -1  14  14         17.28         16.35        12.40 o                         
   0  14  14          6.33         10.59        13.43 o                         
   1  14  14        314.13        278.46        13.38 o                         
   2  14  14         53.72         61.79        13.79 o                         
 -13   0  15         24.60         35.49        16.67 o                         
 -11   0  15        928.59        956.55        18.38 o                         
  -9   0  15         52.96         81.19        17.73 o                         
  -7   0  15       3556.31       3519.20        31.18 o                         
  -5   0  15       4138.08       3911.97        51.24 o                         
  -3   0  15      10392.53      10087.89       113.90 o                         
  -1   0  15       1948.73       1987.10        41.02 o                         
   1   0  15       2811.33       2525.15        31.44 o                         
   3   0  15      12748.66      12353.76        59.18 o                         
   5   0  15        108.46        109.36        23.70 o                         
   7   0  15          0.69        -17.13        17.13 o                         
   9   0  15        239.96        216.54        16.98 o                         
 -13   1  15          1.58         16.31        11.50 o                         
 -12   1  15         18.98         27.20        11.37 o                         
 -11   1  15       1021.73       1043.47        14.63 o                         
 -10   1  15         25.40         17.73        14.66 o                         
  -9   1  15        452.99        516.31        12.15 o                         
  -8   1  15        391.72        371.26        12.37 o                         
  -7   1  15       1611.34       1583.21        14.66 o                         
  -6   1  15       3661.64       3647.98        27.78 o                         
  -5   1  15        205.11        210.20        13.41 o                         
  -4   1  15        168.02        164.28        15.69 o                         
  -3   1  15        229.16        173.29        15.96 o                         
  -2   1  15        684.86        704.03        18.39 o                         
  -1   1  15        116.79        141.06        14.37 o                         
   0   1  15         32.09         36.99        15.11 o                         
   1   1  15       3902.46       3686.55        20.37 o                         
   2   1  15       2036.06       1971.74        51.90 o                         
   3   1  15         13.88         13.81        17.55 o                         
   4   1  15       2841.33       2902.12        52.31 o                         
   5   1  15        477.01        448.29        22.05 o                         
   6   1  15       3481.34       3574.71        47.59 o                         
   7   1  15       3442.71       3520.87        55.96 o                         
   8   1  15        330.96        317.53        14.21 o                         
   9   1  15        458.39        477.51        15.29 o                         
  10   1  15        193.81        196.33        11.91 o                         
 -13   2  15        337.44        309.47        12.53 o                         
 -12   2  15          6.64         12.03        11.79 o                         
 -11   2  15        187.64        207.40        12.05 o                         
 -10   2  15         55.46         85.21        15.82 o                         
  -9   2  15       1722.58       1798.67        16.43 o                         
  -8   2  15       1382.25       1411.04        20.06 o                         
  -7   2  15        122.52        160.87        12.76 o                         
  -6   2  15       1539.04       1468.68        15.08 o                         
  -5   2  15          5.44         19.76        12.30 o                         
  -4   2  15         45.72         56.09        15.88 o                         
  -3   2  15       2766.39       2641.47        22.14 o                         
  -2   2  15        868.99        906.33        26.99 o                         
  -1   2  15       1774.75       1655.99        19.44 o                         
   0   2  15       2797.42       2600.32        20.40 o                         
   1   2  15       3150.79       2951.54        24.46 o                         
   2   2  15        778.77        697.17        20.54 o                         
   3   2  15        497.93        496.17        20.09 o                         
   4   2  15        713.78        701.77        20.24 o                         
   5   2  15        481.54        497.23        17.08 o                         
   6   2  15        303.36        317.85        15.73 o                         
   7   2  15          2.73          9.15        13.25 o                         
   8   2  15        713.12        739.92        13.52 o                         
   9   2  15        119.01        150.02        11.62 o                         
  10   2  15        300.97        253.59        16.64 o                         
 -12   3  15        470.03        458.50        12.63 o                         
 -11   3  15         40.88         36.38        12.74 o                         
 -10   3  15         61.95         82.29        10.36 o                         
  -9   3  15         15.75         31.82        11.94 o                         
  -8   3  15        864.14        887.76        12.92 o                         
  -7   3  15         55.34         67.72        13.23 o                         
  -6   3  15          7.20         22.86        13.26 o                         
  -5   3  15         79.13         71.52        13.67 o                         
  -4   3  15       3813.31       3861.31        23.02 o                         
  -3   3  15         60.19        106.20        15.90 o                         
  -2   3  15        149.60        159.61        19.30 o                         
  -1   3  15        965.43        989.74        18.30 o                         
   0   3  15        455.76        457.91        17.95 o                         
   1   3  15        334.43        340.82        20.08 o                         
   2   3  15       2196.45       2173.77        22.76 o                         
   3   3  15       1190.77       1214.19        53.49 o                         
   4   3  15       4044.26       4066.43        69.44 o                         
   5   3  15        478.94        488.33        15.06 o                         
   6   3  15        143.41        176.40        18.28 o                         
   7   3  15       2306.03       2344.53        29.15 o                         
   8   3  15         84.26         92.24        11.83 o                         
   9   3  15        242.30        263.17        13.47 o                         
  10   3  15        851.75        700.40        21.76 o                         
 -12   4  15         37.59         29.46        12.36 o                         
 -11   4  15         44.78         52.18        11.98 o                         
 -10   4  15        458.15        429.43        11.74 o                         
  -9   4  15        388.26        424.37        12.86 o                         
  -8   4  15        775.74        794.95        13.77 o                         
  -7   4  15         64.55         78.00        13.73 o                         
  -6   4  15       1561.67       1607.10        17.21 o                         
  -5   4  15        255.73        268.87        15.50 o                         
  -4   4  15       1328.58       1361.52        24.73 o                         
  -3   4  15       1196.33       1222.30        17.22 o                         
  -2   4  15       2884.27       2846.15        27.12 o                         
  -1   4  15        126.96        159.76        17.85 o                         
   0   4  15      13445.55      13286.13        71.75 o                         
   1   4  15       8266.28       8194.37        29.19 o                         
   2   4  15         52.26         66.83        16.46 o                         
   3   4  15        275.31        285.48        18.90 o                         
   4   4  15       3408.21       3392.00        54.64 o                         
   5   4  15        859.46        843.44        15.16 o                         
   6   4  15        189.08        223.24        17.62 o                         
   7   4  15         65.65         92.97        13.39 o                         
   8   4  15       1440.38       1477.86        18.09 o                         
   9   4  15         73.55         60.26        12.42 o                         
  10   4  15          3.26         23.57        15.70 o                         
 -12   5  15        172.55        196.42        23.32 o                         
 -11   5  15        312.54        351.12        11.36 o                         
 -10   5  15         29.54         58.95        11.05 o                         
  -9   5  15          3.17          7.46        10.72 o                         
  -8   5  15          3.21         39.37        11.95 o                         
  -7   5  15        285.59        304.59        12.97 o                         
  -6   5  15       2466.03       2474.29        36.82 o                         
  -5   5  15        210.31        238.97        15.69 o                         
  -4   5  15        278.25        338.39        14.26 o                         
  -3   5  15       1377.89       1346.44        16.65 o                         
  -2   5  15       1774.68       1770.24        34.24 o                         
  -1   5  15        756.14        781.74        25.77 o                         
   0   5  15       3671.81       3516.40        55.93 o                         
   1   5  15       1989.10       1930.35        31.65 o                         
   2   5  15        720.90        722.24        17.72 o                         
   3   5  15        107.69        108.08        14.42 o                         
   4   5  15        943.46        870.50        17.09 o                         
   5   5  15         37.73         48.33        12.89 o                         
   6   5  15        485.50        509.54        14.44 o                         
   7   5  15        617.31        643.86        15.58 o                         
   8   5  15         51.50         65.59        11.96 o                         
   9   5  15        319.66        304.63        11.74 o                         
 -12   6  15         52.97         52.29        12.34 o                         
 -11   6  15       1267.68       1175.46        24.43 o                         
 -10   6  15         30.74         55.35        18.16 o                         
  -9   6  15        613.13        694.07        13.29 o                         
  -8   6  15       1083.11       1042.76        14.05 o                         
  -7   6  15         17.09          4.34        12.88 o                         
  -6   6  15         48.47         78.84        11.71 o                         
  -5   6  15         75.74        109.22        14.96 o
[truncated: 193,998 more chars]
