# Supplementary material for: Crystal structures of tetra­kis­(pyridine-4-thio­amide-κN)bis­(thio­cyanato-κN)cobalt(II) monohydrate and bis­(pyridine-4-thio­amide-κN)bis­(thio­cyanato-κN)zinc(II)
Source: Acta Crystallogr E Crystallogr Commun. 2018 Jan 12;74(Pt 2):141–6. doi: 10.1107/S205698901800021X (PMC5956324; doi:10.1107/S205698901800021X)
Supplement: Supplementary file 3 [file e-74-00141-2sup3.hkl]

data_2                                                                  
_shelx_title ' Zn(NCS)2(4-pyridinethioamide)2 at 200 K in Fdd2 (TN786)'         
_shelx_refln_list_code          4                                               
_shelx_F_calc_maximum      437.50                                               
_exptl_crystal_F_000      1856.00                                               
_reflns_d_resolution_high  0.8107                                               
                                                                                
loop_                                                                           
 _space_group_symop_operation_xyz                                               
 'x, y, z'                                                                      
 '-x, -y, z'                                                                    
 'x+1/4, -y+1/4, z+1/4'                                                         
 '-x+1/4, y+1/4, z+1/4'                                                         
 'x, y+1/2, z+1/2'                                                              
 '-x, -y+1/2, z+1/2'                                                            
 'x+1/4, -y+3/4, z+3/4'                                                         
 '-x+1/4, y+3/4, z+3/4'                                                         
 'x+1/2, y, z+1/2'                                                              
 '-x+1/2, -y, z+1/2'                                                            
 'x+3/4, -y+1/4, z+3/4'                                                         
 '-x+3/4, y+1/4, z+3/4'                                                         
 'x+1/2, y+1/2, z'                                                              
 '-x+1/2, -y+1/2, z'                                                            
 'x+3/4, -y+3/4, z+1/4'                                                         
 '-x+3/4, y+3/4, z+1/4'                                                         
                                                                                
_cell_length_a    18.9650                                                       
_cell_length_b    41.2161                                                       
_cell_length_c     5.1117                                                       
_cell_angle_alpha  90.000                                                       
_cell_angle_beta   90.000                                                       
_cell_angle_gamma  90.000                                                       
                                                                                
_shelx_F_squared_multiplier     1.000                                           
                                                                                
loop_                                                                           
 _refln_index_h                                                                 
 _refln_index_k                                                                 
 _refln_index_l                                                                 
 _refln_F_squared_calc                                                          
 _refln_F_squared_meas                                                          
 _refln_F_squared_sigma                                                         
 _refln_observed_status                                                         
   9   1  -5       1226.85        774.71       112.59 o                         
  11   1  -5        180.96        104.38        80.76 o                         
  13   1  -5         83.44        203.76        56.10 o                         
   7   3  -5         73.78         13.40       100.12 o                         
   9   3  -5        286.70        287.89        99.75 o                         
  11   3  -5        579.59        477.11       274.58 o                         
  13   3  -5        551.69        542.87       251.97 o                         
   7   5  -5       1717.11       1197.88       109.05 o                         
   9   5  -5         98.66         85.87        77.41 o                         
  11   5  -5        200.63        205.79       102.26 o                         
  13   5  -5        678.39        839.40       221.64 o                         
   5   7  -5       1607.98       1597.80       114.08 o                         
   7   7  -5       1392.93       1400.17       114.63 o                         
   9   7  -5        510.89        453.25       184.60 o                         
  11   7  -5        402.91        413.42       188.42 o                         
  13   7  -5        397.82        501.90       157.43 o                         
   3   9  -5        665.72        399.17       105.70 o                         
   5   9  -5        604.89        369.58       101.05 o                         
   7   9  -5        392.50        456.41        70.09 o                         
   9   9  -5        203.12        241.62        70.99 o                         
  11   9  -5         40.22         42.77        99.19 o                         
  13   9  -5         53.12         50.06        95.47 o                         
   3  11  -5        108.11        145.34        98.63 o                         
   5  11  -5        896.18       1033.19       108.12 o                         
   7  11  -5        736.99        868.69       350.97 o                         
   9  11  -5        152.68        255.86        70.74 o                         
  11  11  -5        689.49        847.65       381.77 o                         
  13  11  -5        182.37        245.08        97.14 o                         
   3  13  -5        261.70        187.21       121.15 o                         
   5  13  -5        398.82        472.88       105.05 o                         
   7  13  -5        390.51        354.78       103.56 o                         
   9  13  -5        562.80        361.31        72.37 o                         
  11  13  -5       1215.90        853.05       115.01 o                         
   1  15  -5         62.74        103.47       125.80 o                         
   3  15  -5        750.58        865.89       108.12 o                         
   5  15  -5        302.38        270.03        76.24 o                         
   7  15  -5        795.49        705.42       186.09 o                         
   9  15  -5       1242.22       1344.78       429.41 o                         
  11  15  -5        183.26        151.85       103.65 o                         
   1  17  -5        447.86        107.19       102.91 o                         
   3  17  -5       1906.18       1120.09       140.50 o                         
   5  17  -5         78.12        141.74        69.41 o                         
   7  17  -5        112.66        160.60        75.93 o                         
   9  17  -5       1499.41       1613.83       568.14 o                         
  11  17  -5          8.21         44.29        99.00 o                         
   1  19  -5        309.47        226.48       108.68 o                         
   3  19  -5        394.21        367.69        61.29 o                         
   5  19  -5        102.72         88.82        70.39 o                         
   7  19  -5        608.69        560.30       130.54 o                         
   9  19  -5       1016.49        222.75       111.66 o                         
  11  19  -5        170.73        141.06       103.28 o                         
   1  21  -5        486.70        329.76        87.67 o                         
   3  21  -5         85.71         78.83        56.21 o                         
   5  21  -5       1248.88       1437.25       193.26 o                         
   7  21  -5       1200.94       1406.46       549.25 o                         
   9  21  -5         36.54        142.36        93.79 o                         
   1  23  -5        636.87        356.66        84.15 o                         
   3  23  -5        154.62         74.84        67.80 o                         
   5  23  -5       1067.94       1130.12       193.82 o                         
   7  23  -5        618.28        611.25        72.92 o                         
   9  23  -5         24.33        173.07        96.40 o                         
   1  25  -5        480.46        347.23       100.03 o                         
   3  25  -5        435.74        272.98       118.17 o                         
   5  25  -5        415.54        437.86        69.12 o                         
   7  25  -5        219.00        136.21        75.37 o                         
   1  27  -5        332.42        214.60        89.26 o                         
   3  27  -5        374.60        458.60       127.75 o                         
   5  27  -5        598.70        542.67       310.78 o                         
   1  29  -5        471.09        249.33       103.93 o                         
   3  29  -5         42.83        103.94        62.04 o                         
   5  29  -5        297.02        378.47       139.66 o                         
   8   0  -4       6158.93       6443.28       914.74 o                         
  12   0  -4        773.13        724.83       107.00 o                         
  16   0  -4        525.12        376.09       100.49 o                         
   4   2  -4       7773.51       8122.22       154.46 o                         
   6   2  -4       5686.33       6238.36       377.77 o                         
   8   2  -4       1882.24       2148.01       117.06 o                         
  10   2  -4        273.84        320.28        60.67 o                         
  12   2  -4        441.07        426.21        72.75 o                         
  14   2  -4        900.01        845.43       130.54 o                         
  16   2  -4        671.34        490.48       110.07 o                         
  18   2  -4        520.47        482.60        69.21 o                         
   4   4  -4       1347.32       1538.62       119.29 o                         
   6   4  -4        445.91        475.83        76.97 o                         
   8   4  -4        497.76        517.53       107.38 o                         
  10   4  -4       3743.94       3841.70       497.45 o                         
  12   4  -4       2887.41       3090.30       447.14 o                         
  14   4  -4        663.56        527.05        71.38 o                         
  16   4  -4        374.41        374.23        69.01 o                         
   2   6  -4       5468.56       4727.33       145.90 o                         
   4   6  -4         29.77         -3.35       108.40 o                         
   6   6  -4       1673.83       1864.17       258.67 o                         
   8   6  -4        209.48        273.37       104.96 o                         
  10   6  -4       4666.78       5378.65       139.94 o                         
  12   6  -4        333.91        234.97        70.55 o                         
  14   6  -4        975.00        872.92       306.55 o                         
  16   6  -4         41.69        148.60        65.86 o                         
   2   8  -4        599.94        668.82       108.86 o                         
   4   8  -4      11166.73      12010.96      1648.32 o                         
   6   8  -4        866.56       1081.13       200.98 o                         
   8   8  -4       6050.26       5167.44       151.11 o                         
  10   8  -4        335.23        387.07       104.03 o                         
  12   8  -4        123.24        204.52        98.44 o                         
  14   8  -4        107.65         84.58        61.05 o                         
  16   8  -4       1946.05       1773.34       370.30 o                         
   2  10  -4       6172.57       6551.72       578.84 o                         
   4  10  -4        831.70        857.05        91.93 o                         
   6  10  -4        844.12        819.00       110.35 o                         
   8  10  -4        886.00        998.76       113.33 o                         
  10  10  -4       2153.79       1960.31       116.12 o                         
  12  10  -4        132.46        199.86        96.77 o                         
  14  10  -4       1171.59        793.13        81.51 o                         
  16  10  -4         41.68        -20.84        92.67 o                         
   0  12  -4       8386.97       8862.87       200.42 o                         
   2  12  -4        183.56        218.26        72.56 o                         
   4  12  -4       1278.24       1431.52        80.68 o                         
   6  12  -4       1081.57        999.51       111.10 o                         
   8  12  -4       2645.06       2145.10       131.57 o                         
  10  12  -4        102.48        104.96       104.03 o                         
  12  12  -4       3037.71       3356.19       117.98 o                         
  14  12  -4          8.84        107.56        66.06 o                         
  16  12  -4         87.70         90.44        93.79 o                         
   2  14  -4        717.06        793.60        77.49 o                         
   4  14  -4       5324.32       5851.52       590.75 o                         
   6  14  -4      13265.17      14421.85       192.42 o                         
   8  14  -4       2977.98       3315.62       130.82 o                         
  10  14  -4        559.98        546.18       106.26 o                         
  12  14  -4        100.56        182.19        96.95 o                         
  14  14  -4        693.98        508.41       100.12 o                         
  16  14  -4        473.02        202.47        71.09 o                         
   0  16  -4       3858.86       3758.90       168.04 o                         
   2  16  -4       2044.24       2343.75       233.90 o                         
   4  16  -4       1862.69       2079.59       194.28 o                         
   6  16  -4         54.47        188.33       100.68 o                         
   8  16  -4       1556.05       1175.92       117.61 o                         
  10  16  -4        336.80        361.95       100.12 o                         
  12  16  -4        633.69        785.13        99.56 o                         
  14  16  -4        126.08        180.70        96.02 o                         
  16  16  -4        155.89         98.26        93.42 o                         
   2  18  -4       2206.85       2354.92       220.74 o                         
   4  18  -4        171.24        182.81        68.68 o                         
   6  18  -4       2500.78       2435.03       129.52 o                         
   8  18  -4        677.98        496.50        86.53 o                         
  10  18  -4       1444.88        892.50       111.84 o                         
  12  18  -4         58.13         45.97        92.30 o                         
  14  18  -4        225.09        297.75        99.19 o                         
  16  18  -4        168.16        123.57        90.81 o                         
   0  20  -4       3365.86       3628.90       406.89 o                         
   2  20  -4       1703.05       1981.85       202.46 o                         
   4  20  -4       2443.12       2349.98       117.05 o                         
   6  20  -4        409.14        380.00       101.98 o                         
   8  20  -4        891.87        566.28        82.25 o                         
  10  20  -4        944.22        851.38       107.93 o                         
  12  20  -4       2761.42       1659.58       101.61 o                         
  14  20  -4        409.08        138.27        72.39 o                         
   2  22  -4       1386.79       1557.09       195.95 o                         
   4  22  -4        909.04        735.43       102.88 o                         
   6  22  -4       1424.99       1123.26       115.01 o                         
   8  22  -4         57.97         45.22        99.37 o                         
  10  22  -4        973.69        886.55       102.72 o                         
  12  22  -4        192.06        191.68       101.23 o                         
  14  22  -4         91.31        -22.52        96.40 o                         
   0  24  -4       3297.75       3174.70       455.56 o                         
   2  24  -4        407.98        381.86        54.76 o                         
   4  24  -4       3509.26       3324.29       295.89 o                         
   6  24  -4        111.65        174.00        98.07 o                         
   8  24  -4       1605.46       1354.39       110.73 o                         
  10  24  -4        139.99        198.00       100.68 o                         
  12  24  -4        127.56        -72.20        97.89 o                         
  14  24  -4        144.93        166.18        93.23 o                         
   2  26  -4       3047.78       3174.48       453.56 o                         
   4  26  -4         25.20         15.80        79.70 o                         
   6  26  -4         37.35        147.01        94.16 o                         
   8  26  -4         69.34         50.80        92.30 o                         
  10  26  -4       1945.59       1777.00       117.05 o                         
  12  26  -4         34.73         46.90        95.84 o                         
   0  28  -4       2594.39       2472.61       374.61 o                         
   2  28  -4         12.03          9.52        58.84 o                         
   4  28  -4        684.79        710.49        82.88 o                         
   6  28  -4         12.38         71.09       100.86 o                         
   8  28  -4        599.44        254.39       105.89 o                         
  10  28  -4          8.43         45.41        71.09 o                         
  12  28  -4        430.94        341.29       103.65 o                         
   2  30  -4        746.57        620.29        56.37 o                         
   4  30  -4        917.95        647.71        88.34 o                         
   6  30  -4       1614.59       1015.14       115.56 o                         
   8  30  -4        368.24        386.89        99.00 o                         
  10  30  -4        118.89        241.92        98.63 o                         
   0  32  -4       1999.67       2325.92       596.80 o                         
   2  32  -4        527.43        442.11        61.13 o                         
   4  32  -4        873.66        512.87        87.49 o                         
   6  32  -4          4.38         24.01        97.33 o                         
   8  32  -4        382.39        350.79        99.37 o                         
  10  32  -4        470.39        349.48       101.42 o                         
   2  34  -4        990.96        922.13        75.54 o                         
   4  34  -4        348.79        288.55        80.97 o                         
   6  34  -4        405.36        182.48        94.04 o                         
   8  34  -4         46.98        171.95        99.19 o                         
   0  36  -4       1439.57       1598.84       549.35 o                         
   2  36  -4        628.79        478.24        45.52 o                         
   4  36  -4        404.13        264.25        80.35 o                         
   6  36  -4        156.41        196.24        90.24 o                         
   2  38  -4        171.36         92.03        46.97 o                         
   4  38  -4         75.05         81.36        77.04 o                         
   3   1  -3      18443.95      18054.42       976.11 o                         
   5   1  -3       5090.91       5361.29        77.35 o                         
   7   1  -3       3725.58       3938.22       182.93 o                         
   9   1  -3      18994.84      20677.99       732.28 o                         
  11   1  -3        650.16        747.21        78.98 o                         
  13   1  -3        725.94        676.17        55.92 o                         
  15   1  -3       1009.29       1174.74       140.86 o                         
  17   1  -3        622.90        786.10        57.67 o                         
  19   1  -3        108.11        150.71        54.06 o                         
   1   3  -3      11581.20      11319.68       204.89 o                         
   3   3  -3       7669.63       7575.65       292.72 o                         
   5   3  -3       3639.83       3504.17       193.16 o                         
   7   3  -3       5998.47       5920.33       169.90 o                         
   9   3  -3      11339.48      11602.25       426.43 o                         
  11   3  -3       2680.71       2817.46       199.21 o                         
  13   3  -3        968.99       1242.10       107.71 o                         
  15   3  -3       1179.18       1261.25       175.69 o                         
  17   3  -3        153.48        154.30        54.68 o                         
  19   3  -3        276.82        232.30        49.57 o                         
   1   5  -3      17838.50      17837.03       216.61 o                         
   3   5  -3       6046.89       6366.24       102.62 o                         
   5   5  -3       5974.00       6055.66       144.22 o                         
   7   5  -3      13951.06      14162.94       712.12 o                         
   9   5  -3       2059.56       2132.39        81.34 o                         
  11   5  -3       6720.99       7525.12       100.32 o                         
  13   5  -3       6892.24       8108.65       582.06 o                         
  15   5  -3        718.37        914.00        75.20 o                         
  17   5  -3        226.50        365.76        56.92 o                         
  19   5  -3        583.77        540.43       118.00 o                         
   1   7  -3       1757.52       1882.76        78.71 o                         
   3   7  -3       3024.75       3173.10       345.11 o                         
   5   7  -3      17396.98      16986.21       198.19 o                         
   7   7  -3      20509.09      20969.17       198.38 o                         
   9   7  -3       1609.06       1623.00        80.92 o                         
  11   7  -3       1573.96       1799.42        70.06 o                         
  13   7  -3        142.38        258.89        81.85 o                         
  15   7  -3        624.28        675.53       122.95 o                         
  17   7  -3       1050.49       1240.00       212.66 o                         
  19   7  -3        692.68        668.86       144.40 o                         
   1   9  -3       2736.61       2906.16       142.98 o                         
   3   9  -3      10799.56      11207.28       176.42 o                         
   5   9  -3       8307.61       7600.23       131.01 o                         
   7   9  -3       9027.79       8874.78       155.20 o                         
   9   9  -3       1545.43       1513.87       108.31 o                         
  11   9  -3       1239.47       1377.71       173.58 o                         
  13   9  -3       3441.97       4015.76       240.57 o                         
  15   9  -3       1159.71       1291.71       223.97 o                         
  17   9  -3        947.54       1078.70       257.41 o                         
  19   9  -3        819.79        712.54       222.12 o                         
   1  11  -3      26817.57      27191.03      1180.92 o                         
   3  11  -3          0.70         66.53        87.46 o                         
   5  11  -3       5251.52       5134.68       137.90 o                         
   7  11  -3       1685.68       1821.11       119.47 o                         
   9  11  -3        830.26        974.94       103.65 o                         
  11  11  -3      10921.51      12604.36       917.81 o                         
  13  11  -3       3627.28       4416.29       736.37 o                         
  15  11  -3        497.29        497.50        63.02 o                         
  17  11  -3       1252.58       1266.98       257.27 o                         
  19  11  -3         34.88         62.02        47.80 o                         
   1  13  -3       3511.60       3494.58       154.39 o                         
   3  13  -3       4727.26       4515.19       113.67 o                         
   5  13  -3       7257.78       7447.64       155.02 o                         
   7  13  -3       1634.02       1675.77       117.61 o                         
   9  13  -3        569.44        699.71        78.53 o                         
  11  13  -3       2138.23       2652.40       339.25 o                         
  13  13  -3       2571.31       2921.67       525.53 o                         
  15  13  -3         53.61         83.25        69.39 o                         
  17  13  -3        481.22        508.05       163.02 o                         
  19  13  -3        301.81        450.11        99.09 o                         
   1  15  -3        756.13        700.67        52.64 o                         
   3  15  -3      23733.00      23657.82       193.40 o                         
   5  15  -3       2817.32       3068.12       128.22 o                         
   7  15  -3        841.77        768.56       107.00 o                         
   9  15  -3       2621.40       3185.54       116.68 o                         
  11  15  -3        226.89        321.36        72.21 o                         
  13  15  -3         71.77         74.82       116.31 o                         
  15  15  -3       2982.72       4017.46       491.66 o                         
  17  15  -3        703.32        921.80        74.22 o                         
  19  15  -3        230.55        198.47       206.01 o                         
   1  17  -3       4655.83       4771.43       130.59 o                         
   3  17  -3      23685.09      22991.12       194.18 o                         
   5  17  -3       3266.95       3386.52       128.40 o                         
   7  17  -3       2323.72       2290.99       115.56 o                         
   9  17  -3       4102.84       4090.70       110.73 o                         
  11  17  -3        524.26        708.23        80.75 o                         
  13  17  -3        958.17       1031.02       235.97 o                         
  15  17  -3       2590.75       2833.85       689.66 o                         
  17  17  -3        134.86         58.18        76.65 o                         
  19  17  -3        154.17        192.45        79.93 o                         
   1  19  -3       9089.08       9632.60       489.34 o                         
   3  19  -3       4843.60       4781.26       116.73 o                         
   5  19  -3         97.29        145.44        91.49 o                         
   7  19  -3        429.24        521.06       103.10 o                         
   9  19  -3       2137.29       2232.93       115.19 o                         
  11  19  -3       1331.57       1677.99       107.28 o                         
  13  19  -3       1895.25       2254.93       478.82 o                         
  15  19  -3        652.96        698.43       267.88 o                         
  17  19  -3          8.40        -66.73        69.14 o                         
   1  21  -3       7019.82       7078.01       438.31 o                         
   3  21  -3        814.20        717.32        85.90 o                         
   5  21  -3       3744.63       3825.63       174.28 o                         
   7  21  -3       4479.05       5438.76       137.34 o                         
   9  21  -3        962.61        986.11       110.73 o                         
  11  21  -3        966.44       1487.07       287.79 o                         
  13  21  -3       1037.25       1370.35       289.65 o                         
  15  21  -3       1005.67        994.57       230.48 o                         
  17  21  -3        697.16        734.25       203.21 o                         
   1  23  -3       7680.01       8135.20       550.55 o                         
   3  23  -3       2682.34       2728.39       227.01 o                         
   5  23  -3       6719.75       6558.31       128.72 o                         
   7  23  -3       6240.58       6966.21       149.43 o                         
   9  23  -3        801.56        765.77        85.23 o                         
  11  23  -3        422.33        620.88       198.84 o                         
  13  23  -3        949.82       1091.26       240.06 o                         
  15  23  -3        218.98        230.23        68.48 o                         
  17  23  -3        915.06        876.52       224.71 o                         
   1  25  -3       3045.89       3362.84       325.97 o                         
   3  25  -3        526.26        486.66        64.92 o                         
   5  25  -3       1076.39       1196.01        93.15 o                         
   7  25  -3        738.26        672.54       114.63 o                         
   9  25  -3        634.34        673.29        99.19 o                         
  11  25  -3       2115.76       2436.71       391.91 o                         
  13  25  -3        762.82       1049.56       274.86 o                         
  15  25  -3        246.65        351.38       108.40 o                         
  17  25  -3        248.13        262.93        83.18 o                         
   1  27  -3       2587.20       2788.36       280.05 o                         
   3  27  -3       1932.14       2149.68       251.62 o                         
   5  27  -3        866.47        805.34        90.05 o                         
   7  27  -3       1099.02        928.04        76.69 o                         
   9  27  -3        686.79        514.18       105.70 o                         
  11  27  -3       1968.63       2282.06       691.89 o                         
  13  27  -3       1623.03       1799.00       465.14 o                         
  15  27  -3         21.82        -17.26        70.45 o                         
   1  29  -3       3342.74       3779.34       483.76 o                         
   3  29  -3       2321.92       2368.77       253.74 o                         
   5  29  -3       4977.64       4803.13       166.00 o                         
   7  29  -3        856.87        858.99        98.37 o                         
   9  29  -3        435.48        507.48       100.49 o                         
  11  29  -3       1437.91       1556.31       329.01 o                         
  13  29  -3         81.43         42.85       112.59 o                         
  15  29  -3        247.70        241.27       101.61 o                         
   1  31  -3       1295.62       1470.76       171.96 o                         
   3  31  -3       1838.21       1992.29       176.19 o                         
   5  31  -3       2750.34       2687.79       104.54 o                         
   7  31  -3       1642.28       1548.47        95.83 o                         
   9  31  -3        662.26        577.07       103.84 o                         
  11  31  -3        145.17        135.60        69.65 o                         
  13  31  -3         43.94        160.37        87.18 o                         
   1  33  -3        810.47        852.90        64.66 o                         
   3  33  -3       2287.80       2317.47       187.17 o                         
   5  33  -3         84.35        185.54        78.77 o                         
   7  33  -3        127.16        201.12        79.00 o                         
   9  33  -3       3129.17       2584.79       233.73 o                         
  11  33  -3        170.76        160.90        69.79 o                         
  13  33  -3        103.25        105.02        56.53 o                         
   1  35  -3        902.57        850.10       125.32 o                         
   3  35  -3       1707.21       1637.10        61.95 o                         
   5  35  -3        607.92        506.39       108.68 o                         
   7  35  -3        655.99        403.71        85.29 o                         
   9  35  -3        819.75        808.46        88.79 o                         
  11  35  -3        112.91        159.86        55.97 o                         
   1  37  -3        224.96        270.15        58.05 o                         
   3  37  -3        655.58        657.73        53.10 o                         
   5  37  -3        803.46        769.05       110.63 o                         
   7  37  -3       2321.81       2004.47       100.34 o                         
   9  37  -3        556.69        499.47        80.21 o                         
  11  37  -3         37.91         42.06        65.50 o                         
   1  39  -3        444.71        355.18        63.14 o                         
   3  39  -3         83.86        155.72        52.62 o                         
   5  39  -3       1140.33        853.40        89.02 o                         
   7  39  -3        503.91        254.19        86.09 o                         
   9  39  -3        297.62        184.57        74.86 o                         
   1  41  -3        406.66        437.98        57.72 o                         
   3  41  -3        143.25        187.72        56.18 o                         
   5  41  -3        269.76        124.57        79.62 o                         
   7  41  -3        230.68        194.92        80.95 o                         
   1  43  -3        842.99        775.45       145.67 o                         
   3  43  -3        172.76        205.18        90.03 o                         
   5  43  -3        211.30        134.49        79.92 o                         
   2   0  -2       9714.55      10494.90       154.53 o                         
   6   0  -2      93339.27      91160.16       374.98 o                         
  10   0  -2       5504.26       5724.08       131.47 o                         
  14   0  -2       2937.42       3378.58       120.68 o                         
  18   0  -2       2833.95       3208.87       360.74 o                         
  22   0  -2        170.37         87.07        74.42 o                         
   0   2  -2      26917.61      22971.16       283.05 o                         
   2   2  -2      28407.66      27081.38       350.33 o                         
   4   2  -2      15690.84      14653.56       135.92 o                         
   6   2  -2       2971.62       3027.81        90.61 o                         
   8   2  -2      11895.02      12136.71       119.45 o                         
  10   2  -2       4443.40       4490.59        97.82 o                         
  12   2  -2      26990.56      29447.76       276.98 o                         
  14   2  -2       5732.45       6460.39       110.80 o                         
  16   2  -2        214.99        268.07        55.99 o                         
  18   2  -2         31.36        114.55        57.24 o                         
  20   2  -2        695.42        571.01        53.13 o                         
  22   2  -2        590.18        471.25        62.08 o                         
   2   4  -2      16990.41      15614.52       221.82 o                         
   4   4  -2       5383.29       5019.69       103.43 o                         
   6   4  -2      48990.07      50848.55       432.38 o                         
   8   4  -2       8867.40       8608.81       107.01 o                         
  10   4  -2      23971.69      25187.96       417.33 o                         
  12   4  -2        117.66         44.38        46.79 o                         
  14   4  -2       2972.71       3187.31        67.67 o                         
  16   4  -2       2274.07       2411.82        95.65 o                         
  18   4  -2       2233.37       2533.82       164.69 o                         
  20   4  -2         53.41         77.75        52.76 o                         
  22   4  -2        763.69        616.88        61.74 o                         
   0   6  -2       9488.41      10863.74       423.73 o                         
   2   6  -2       8105.06       7298.08       149.82 o                         
   4   6  -2      57363.41      53613.26       320.45 o                         
   6   6  -2       1467.63       1531.11        80.70 o                         
   8   6  -2      14219.16      14149.46       120.44 o                         
  10   6  -2       5847.77       6260.48       151.46 o                         
  12   6  -2        461.29        509.84        58.85 o                         
  14   6  -2       1441.50       1702.52        62.69 o                         
  16   6  -2       1989.11       2250.66        86.14 o                         
  18   6  -2          6.03          4.39        51.23 o                         
  20   6  -2        681.81        799.23        57.51 o                         
  22   6  -2        197.28        209.73        54.99 o                         
   2   8  -2      58170.62      53513.37      1094.69 o                         
   4   8  -2       7304.64       7914.73       172.69 o                         
   6   8  -2      11684.21      11645.13       348.57 o                         
   8   8  -2       2457.83       2389.22        67.52 o                         
  10   8  -2      18611.30      19445.21       333.95 o                         
  12   8  -2       3730.16       3947.30        92.83 o                         
  14   8  -2       1819.38       2197.22        74.97 o                         
  16   8  -2        175.41        257.60        54.25 o                         
  18   8  -2       2014.68       1903.05       171.82 o                         
  20   8  -2         72.58         46.08        46.83 o                         
   0  10  -2      24024.08      23616.16       281.19 o                         
   2  10  -2       4816.29       4091.26       107.51 o                         
   4  10  -2      54650.96      54356.52       313.94 o                         
   6  10  -2       3458.46       3624.16       101.41 o                         
   8  10  -2      23413.00      24001.13       258.39 o                         
  10  10  -2       1862.22       2009.92        61.40 o                         
  12  10  -2       1996.68       2227.83        67.18 o                         
  14  10  -2       3272.20       3271.05        73.41 o                         
  16  10  -2       3438.56       3674.57       131.69 o                         
  18  10  -2        194.68        229.95        64.94 o                         
  20  10  -2       1170.31       1086.68       122.91 o                         
   2  12  -2      50517.76      49602.67      1492.40 o                         
   4  12  -2       4985.54       4751.75       193.72 o                         
   6  12  -2      17970.56      19372.58       269.00 o                         
   8  12  -2       6177.03       6133.58       211.03 o                         
  10  12  -2       6832.76       7258.54       103.68 o                         
  12  12  -2        341.54        373.12        60.02 o                         
  14  12  -2       6751.33       8090.38       380.77 o                         
  16  12  -2        862.23        859.76        72.79 o                         
  18  12  -2        777.25        905.97        67.96 o                         
  20  12  -2        294.33        304.34        54.55 o                         
   0  14  -2      59006.09      57148.10       396.38 o                         
   2  14  -2      18269.70      17930.60       183.47 o                         
   4  14  -2       2728.04       2803.56       114.81 o                         
   6  14  -2       3419.61       3821.73       115.94 o                         
   8  14  -2       4937.22       4786.96       121.52 o                         
  10  14  -2       7856.61       8920.41       389.77 o                         
  12  14  -2       6042.22       7272.65       121.75 o                         
  14  14  -2       1225.84       1481.46        76.18 o                         
  16  14  -2       2371.26       2581.71       125.06 o                         
  18  14  -2         85.63         85.14        69.81 o                         
  20  14  -2        820.32        752.61       170.90 o                         
   2  16  -2      15973.98      16424.42       494.69 o                         
   4  16  -2       3660.02       3878.87        89.82 o                         
   6  16  -2      34417.29      35132.61       398.98 o                         
   8  16  -2       2490.36       2793.01        89.80 o                         
  10  16  -2       1953.97       2183.33        74.01 o                         
  12  16  -2        357.72        398.76        70.19 o                         
  14  16  -2       4867.65       5669.75       156.14 o                         
  16  16  -2       1467.18       1652.86       196.10 o                         
  18  16  -2       3929.44       3968.86        90.50 o                         
  20  16  -2        353.55        193.65        78.36 o                         
   0  18  -2      56802.75      52942.39       362.88 o                         
   2  18  -2       5083.30       5040.39       181.27 o                         
   4  18  -2       2851.46       2863.68        95.11 o                         
   6  18  -2       1050.72       1144.55        89.89 o                         
   8  18  -2       1515.33       1482.85        76.95 o                         
  10  18  -2       1618.64       1813.39       104.49 o                         
  12  18  -2       9588.99      11521.44       389.19 o                         
  14  18  -2        147.73        209.31        63.12 o                         
  16  18  -2       2620.30       3002.89       264.45 o                         
  18  18  -2         79.77         51.97        57.01 o                         
  20  18  -2        211.85        124.20        73.32 o                         
   2  20  -2      10958.41      10586.74       345.00 o                         
   4  20  -2       4841.94       4862.24       133.15 o                         
   6  20  -2       4271.42       4231.94        88.49 o                         
   8  20  -2       5302.42       5606.52       167.12 o                         
  10  20  -2       2391.13       2854.07       127.34 o                         
  12  20  -2        324.63        463.53        68.06 o                         
  14  20  -2        731.36        966.36        69.01 o                         
  16  20  -2        477.38        530.96        65.29 o                         
  18  20  -2       1558.99       1495.00       103.17 o                         
  20  20  -2         75.62        129.47        54.30 o                         
   0  22  -2      18326.12      17993.35       240.06 o                         
   2  22  -2      11642.40      11711.21       563.11 o                         
   4  22  -2      20136.37      21155.67       759.47 o                         
   6  22  -2        249.63        275.76        72.00 o                         
   8  22  -2       4254.08       4540.24        90.90 o                         
  10  22  -2       1648.00       1713.34        74.21 o                         
  12  22  -2       1093.30       1252.72        76.52 o                         
  14  22  -2       1546.87       1606.88        79.88 o                         
  16  22  -2       3369.99       4122.75       382.38 o                         
  18  22  -2          0.46         51.88        50.30 o                         
   2  24  -2      24446.69      25422.47      1007.63 o                         
   4  24  -2       7641.02       8509.91       389.69 o                         
   6  24  -2       5068.71       5103.75       178.12 o                         
   8  24  -2       1473.83       1536.90        57.09 o                         
  10  24  -2       4905.92       5443.24        99.22 o                         
  12  24  -2        180.55        150.75        62.79 o                         
  14  24  -2       2959.47       3616.45       140.48 o                         
  16  24  -2         82.40        198.05        61.98 o                         
  18  24  -2        150.64        211.44        62.00 o                         
   0  26  -2      11262.86      10908.78       176.42 o                         
   2  26  -2       3967.18       3838.49       113.24 o                         
   4  26  -2       4642.15       4920.42       171.29 o                         
   6  26  -2        223.84        304.97        66.33 o                         
   8  26  -2       6403.72       7437.89       120.52 o                         
  10  26  -2       1603.76       1982.19       108.44 o                         
  12  26  -2       3114.91       3070.30       176.20 o                         
  14  26  -2         85.41        204.01        61.56 o                         
  16  26  -2        553.85        519.71        65.10 o                         
  18  26  -2         31.71        126.49        60.91 o                         
   2  28  -2       5845.75       5833.65       177.16 o                         
   4  28  -2       2190.37       2327.16        80.59 o                         
   6  28  -2       4425.01       4822.86       144.32 o                         
   8  28  -2       2479.21       2566.51       140.43 o                         
  10  28  -2       1592.75       1768.43        66.25 o                         
  12  28  -2        131.61        182.45        57.32 o                         
  14  28  -2       2119.95       2065.21       214.80 o                         
  16  28  -2        446.93        504.26        62.73 o                         
  18  28  -2         62.56         -6.99        60.55 o                         
   0  30  -2      10064.25       9300.57       183.12 o                         
   2  30  -2       6937.94       6740.01       229.08 o                         
   4  30  -2       4842.95       5347.64       353.64 o                         
   6  30  -2        203.16        246.81        64.73 o                         
   8  30  -2       9042.72       9834.91       732.48 o                         
  10  30  -2        108.72        131.79        57.89 o                         
  12  30  -2       2525.53       2856.58       136.29 o                         
  14  30  -2        285.13        344.67        52.68 o                         
  16  30  -2        296.52        267.84        61.36 o                         
   2  32  -2        602.91        588.58        75.63 o                         
   4  32  -2       1727.15       1759.01        70.72 o                         
   6  32  -2       5367.50       5812.32       179.51 o                         
   8  32  -2        932.71        913.04        64.67 o                         
  10  32  -2       1971.81       2138.36        58.21 o                         
  12  32  -2        148.71        166.06        55.60 o                         
  14  32  -2        217.87        255.79        51.46 o                         
  16  32  -2         84.90         74.12        59.56 o                         
   0  34  -2       4128.46       4393.85       136.78 o                         
   2  34  -2         93.67        184.90        72.36 o                         
   4  34  -2       1058.91       1154.31        75.44 o                         
   6  34  -2        383.30        417.84        54.79 o                         
   8  34  -2       1292.49       1379.63        87.32 o                         
  10  34  -2        222.32        291.52        50.64 o                         
  12  34  -2       2708.02       2956.29       264.14 o                         
  14  34  -2        313.87        285.76        60.39 o                         
   2  36  -2       1594.87       1408.65        81.72 o                         
   4  36  -2        656.39        606.32        67.37 o                         
   6  36  -2       3571.54       3852.68       161.59 o                         
   8  36  -2       1391.90       1459.09       128.40 o                         
  10  36  -2       3223.51       3050.05       303.39 o                         
  12  36  -2        218.16        148.06        55.14 o                         
  14  36  -2        128.38         95.57        55.77 o                         
   0  38  -2        847.36       1057.01       108.31 o                         
   2  38  -2        941.19        903.07        77.31 o                         
   4  38  -2       2214.54       2307.07       165.69 o                         
   6  38  -2        230.56        115.50        62.78 o                         
   8  38  -2       1432.71       1657.07       123.63 o                         
  10  38  -2        215.39        297.00        53.91 o                         
  12  38  -2        600.14        577.70        58.31 o                         
   2  40  -2       1852.59       1881.92       112.85 o                         
   4  40  -2        492.96        462.24        60.44 o                         
   6  40  -2        313.06        344.75        70.84 o                         
   8  40  -2        829.36        811.25       104.42 o                         
  10  40  -2        705.15        687.13       114.48 o                         
  12  40  -2         37.14         74.92        54.48 o                         
   0  42  -2       1071.41       1045.10       102.91 o                         
   2  42  -2        381.20        350.78        62.55 o                         
   4  42  -2       2406.32       2537.24       202.66 o                         
   6  42  -2         89.30         56.86        71.26 o                         
   8  42  -2       1115.13       1136.40       126.70 o                         
  10  42  -2         80.21        111.73        54.16 o                         
   2  44  -2       1205.93       1123.92       152.49 o                         
   4  44  -2        345.42        416.24        52.44 o                         
   6  44  -2        893.06        636.83        82.44 o                         
   8  44  -2        483.21        605.42        63.94 o                         
   0  46  -2        241.85        173.81       108.49 o                         
   2  46  -2        190.46        144.48        57.01 o                         
   4  46  -2        907.53        764.63        95.22 o                         
   6  46  -2         53.09         76.80       130.27 o                         
   2  48  -2        576.83        359.55        59.48 o                         
   1   1  -1       5599.03       5337.96       176.07 o                         
   3   1  -1     144650.47     145248.73      1509.31 o                         
   5   1  -1      21273.94      20243.24       499.49 o                         
   7   1  -1       5915.44       5577.89       117.22 o                         
   9   1  -1      18177.68      17807.38       740.46 o                         
  11   1  -1       6550.23       6920.50       297.88 o                         
  13   1  -1       6768.69       7773.84       323.99 o                         
  15   1  -1       2513.45       2645.83        61.54 o                         
  17   1  -1       3229.64       3581.07       231.00 o                         
  19   1  -1       1607.48       1831.17        99.78 o                         
  21   1  -1        577.80        558.99        55.26 o                         
  23   1  -1        249.99        196.75        55.38 o                         
   1   3  -1      10817.26      10152.94       254.39 o                         
   3   3  -1      28090.21      26147.43       901.02 o                         
   5   3  -1      80480.72      76634.66      2012.24 o                         
   7   3  -1      27904.91      27507.52       568.97 o                         
   9   3  -1      28516.95      26975.24      1346.02 o                         
  11   3  -1       4094.69       4214.14       177.90 o                         
  13   3  -1       3166.74       3421.38       125.95 o                         
  15   3  -1       9614.98      10872.35       336.38 o                         
  17   3  -1       4341.95       4755.01        67.85 o                         
  19   3  -1       1194.31       1146.41       143.25 o                         
  21   3  -1        963.02        967.46        57.24 o                         
  23   3  -1         67.61         72.54        50.82 o                         
   1   5  -1        417.85        404.39       124.08 o                         
   3   5  -1     133220.98     128303.38      4238.81 o                         
   5   5  -1       4740.90       4186.54       107.76 o                         
   7   5  -1      19294.25      19168.99       396.59 o                         
   9   5  -1       8456.68       7901.12       321.73 o                         
  11   5  -1       1858.07       1780.54        69.70 o                         
  13   5  -1       2232.81       2476.91        62.72 o                         
  15   5  -1       4765.75       5131.98       163.31 o                         
  17   5  -1        785.95        968.14        56.75 o                         
  19   5  -1       1253.57       1211.14        75.72 o                         
  21   5  -1        621.52        602.43        55.32 o                         
   3   7  -1      42758.05      44293.23      1263.35 o                         
   5   7  -1      38203.71      37312.55      1117.56 o                         
   7   7  -1      13802.35      12767.54       384.93 o                         
   9   7  -1       3461.05       3586.68       193.26 o                         
  11   7  -1      19091.82      19747.18       724.93 o                         
  13   7  -1      12598.22      12975.88       508.68 o                         
  15   7  -1       2160.38       2240.26        62.81 o                         
  17   7  -1        954.20       1123.80        80.23 o                         
  19   7  -1        583.76        579.00        58.38 o                         
  21   7  -1         79.91         39.47        50.20 o                         
   1   9  -1      40644.46      40208.26       834.63 o                         
   3   9  -1        259.83        290.41        98.02 o                         
   5   9  -1      28194.22      24895.39       865.34 o                         
   7   9  -1      30113.43      30194.07      1145.15 o                         
   9   9  -1       6669.11       6921.80       260.52 o                         
  11   9  -1      11503.67      11285.04       573.25 o                         
  13   9  -1      21208.28      22687.17       949.89 o                         
  15   9  -1       3369.18       3783.61        65.54 o                         
  17   9  -1       1538.45       1579.05        55.56 o                         
  19   9  -1       2113.55       2171.96       118.92 o                         
  21   9  -1        195.02        170.22        52.69 o                         
   1  11  -1       9290.68       9058.90       310.14 o                         
   3  11  -1        975.68       1210.48        80.08 o                         
   5  11  -1      49567.45      49571.43      2011.08 o                         
   7  11  -1      41035.29      40628.50      2595.02 o                         
   9  11  -1       5480.71       5608.90       257.17 o                         
  11  11  -1       3329.98       3482.31       163.10 o                         
  13  11  -1        470.16        537.24        58.66 o                         
  15  11  -1        275.50        286.72        55.59 o                         
  17  11  -1       4961.96       5913.11       239.86 o                         
  19  11  -1        424.01        233.96        53.23 o                         
  21  11  -1        425.09        191.25        54.34 o                         
   1  13  -1      15629.54      16152.16       504.64 o                         
   3  13  -1      82503.60      82755.92      1677.69 o                         
   5  13  -1      10449.52      10744.36       289.51 o                         
   7  13  -1       4301.53       3771.52       216.22 o                         
   9  13  -1      25332.16      24967.57      1737.71 o                         
  11  13  -1       2213.21       2188.21       158.99 o                         
  13  13  -1       2359.38       2391.39        63.98 o                         
  15  13  -1       4144.81       4304.80       259.23 o                         
  17  13  -1        954.07       1041.81        59.04 o                         
  19  13  -1       1339.59       1359.96        81.76 o                         
  21  13  -1        599.55        538.39        55.93 o                         
   1  15  -1      41279.56      41612.53       279.17 o                         
   3  15  -1      13435.26      11969.89       130.19 o                         
   5  15  -1      10921.82      10184.43       597.26 o                         
   7  15  -1       6544.28       6267.88       199.89 o                         
   9  15  -1      12483.02      12070.08       549.35 o                         
  11  15  -1      21384.32      21524.45      1383.55 o                         
  13  15  -1        164.07        118.09        66.54 o                         
  15  15  -1       2521.05       2970.92       284.57 o                         
  17  15  -1       1679.48       1527.87       126.86 o                         
  19  15  -1        540.25        539.41       111.52 o                         
  21  15  -1        248.39        287.59        62.78 o                         
   1  17  -1       8162.86       8089.13       200.99 o                         
   3  17  -1      26206.71      27633.19       425.30 o                         
   5  17  -1       4238.26       4032.93       107.36 o                         
   7  17  -1       8729.76       8681.80       334.38 o                         
   9  17  -1       8658.64       8800.34       319.06 o                         
  11  17  -1       5311.00       5337.16       395.09 o                         
  13  17  -1       3193.51       3673.87       238.97 o                         
  15  17  -1       2344.58       2817.77       169.08 o                         
  17  17  -1        843.49        841.25       137.84 o                         
  19  17  -1        308.86        237.39        85.28 o                         
  21  17  -1        351.01        234.07        80.19 o                         
   1  19  -1      26175.98      27586.98       632.14 o                         
   3  19  -1      23591.02      22832.50       274.19 o                         
   5  19  -1      13675.80      12594.33       828.50 o                         
   7  19  -1      13503.97      12558.70       559.69 o                         
   9  19  -1      14995.27      15443.67       246.09 o                         
  11  19  -1       6148.15       6521.65       474.82 o                         
  13  19  -1       3781.00       3941.33       208.06 o                         
  15  19  -1       3183.43       3466.30       189.10 o                         
  17  19  -1       1116.16       1342.41       187.15 o                         
  19  19  -1       1095.91       1396.41       228.69 o                         
  21  19  -1        201.22        123.62        61.40 o                         
   1  21  -1      12196.03      12221.13       237.74 o                         
   3  21  -1      14286.35      13974.39       684.23 o                         
   5  21  -1       4864.46       4853.78       199.54 o                         
   7  21  -1      10695.21      10737.22       517.09 o                         
   9  21  -1      12377.51      12280.48       235.70 o                         
  11  21  -1       4417.55       4562.30       237.58 o                         
  13  21  -1       4395.62       4747.57       187.81 o                         
  15  21  -1       4968.77       5163.35       542.85 o                         
  17  21  -1        280.61        292.78        54.01 o                         
  19  21  -1         94.37         87.76        55.33 o                         
   1  23  -1       6350.49       5713.02       308.32 o                         
   3  23  -1       7972.54       8390.86       276.88 o                         
   5  23  -1       2252.73       2273.83       109.05 o                         
   7  23  -1       5417.38       5498.69       169.53 o                         
   9  23  -1       5686.28       5901.36       198.79 o                         
  11  23  -1       1603.16       1588.17        57.29 o                         
  13  23  -1       7115.16       8093.27       541.66 o                         
  15  23  -1        307.81        426.61        59.42 o                         
  17  23  -1         32.82         43.92        62.47 o                         
  19  23  -1        322.13        284.49        55.51 o                         
   1  25  -1      15549.46      16014.78       343.88 o                         
   3  25  -1       1168.34       1139.72        71.59 o                         
   5  25  -1      23159.27      23598.18       741.45 o                         
   7  25  -1      10617.33      10530.37       640.85 o                         
   9  25  -1        113.66        182.48        57.36 o                         
  11  25  -1       5793.69       6263.90       127.05 o                         
  13  25  -1        248.54        298.88        52.00 o                         
  15  25  -1        564.19        688.67        52.20 o                         
  17  25  -1       1177.12       1026.91        76.38 o                         
  19  25  -1        660.71        550.61       143.95 o                         
   1  27  -1       3519.86       3439.24       141.01 o                         
   3  27  -1       5933.77       6281.73       339.88 o                         
   5  27  -1       8736.99       9268.79       236.36 o                         
   7  27  -1      10362.12      10566.36       208.43 o                         
   9  27  -1        827.17        853.56        60.70 o                         
  11  27  -1       1726.94       1809.01        64.29 o                         
  13  27  -1        833.96        995.90        50.41 o                         
  15  27  -1         90.77        124.26        55.75 o                         
  17  27  -1       1363.55       1177.57        93.45 o                         
  19  27  -1        753.35        633.62       125.46 o                         
   1  29  -1       3384.58       3301.04       129.15 o                         
   3  29  -1       4684.76       4592.99        95.14 o                         
   5  29  -1       6662.18       6994.12       405.70 o                         
   7  29  -1        931.57        979.08        59.12 o                         
   9  29  -1       6973.92       7679.64       110.92 o                         
  11  29  -1       3266.22       3648.06        65.61 o                         
  13  29  -1         81.40        104.32        45.13 o                         
  15  29  -1       1151.22       1098.39        84.05 o                         
  17  29  -1        589.83        593.53        63.82 o                         
   1  31  -1       8184.53       8402.61       400.84 o                         
   3  31  -1      11659.53      12324.96       258.05 o                         
   5  31  -1       3402.70       3688.49       159.77 o                         
   7  31  -1       2358.36       2415.66        70.52 o                         
   9  31  -1       2900.04       3210.52       134.33 o                         
  11  31  -1       1622.83       1723.29        86.38 o                         
  13  31  -1       2879.80       2902.25       196.94 o                         
  15  31  -1        997.52       1054.15       135.83 o                         
  17  31  -1        171.77        186.24        55.44 o                         
   1  33  -1       5316.97       5315.97       118.08 o                         
   3  33  -1       1388.50       1494.29        69.21 o                         
   5  33  -1       2604.55       2778.10       107.15 o                         
   7  33  -1       2158.55       2152.43        72.30 o                         
   9  33  -1        828.84        838.08        55.16 o                         
  11  33  -1       1375.86       1264.96       139.22 o                         
  13  33  -1       1418.97       1559.59        58.51 o                         
  15  33  -1        611.31        621.83        57.86 o                         
  17  33  -1        921.19        801.98       101.75 o                         
   1  35  -1       1495.46       1544.60        83.28 o                         
   3  35  -1       1758.67       1955.59       104.71 o                         
   5  35  -1       3940.29       4200.18       231.80 o                         
   7  35  -1       2315.32       2535.10        99.34 o                         
   9  35  -1        892.42       1071.03        57.95 o                         
  11  35  -1       1460.89       1603.26       131.25 o                         
  13  35  -1        812.02        636.06        62.05 o                         
  15  35  -1        603.27        609.19        59.46 o                         
   1  37  -1       5957.75       5867.62       155.67 o                         
   3  37  -1       2582.49       2700.15       157.45 o                         
   5  37  -1       1747.08       1867.67        84.10 o                         
   7  37  -1       2102.59       2106.12        87.74 o                         
   9  37  -1       1284.29       1460.15        65.90 o                         
  11  37  -1       1255.02       1362.45        59.05 o                         
  13  37  -1        317.97        306.77        63.74 o                         
  15  37  -1        404.91        300.37        54.98 o                         
   1  39  -1       2515.15       2448.44        87.21 o                         
   3  39  -1       2410.08       2334.92       171.81 o                         
   5  39  -1       1722.27       1787.41        54.43 o                         
   7  39  -1        319.22        208.64        52.19 o                         
   9  39  -1        496.64        440.49        52.81 o                         
  11  39  -1        905.07        924.41        58.56 o                         
  13  39  -1        360.88        404.04        54.84 o                         
   1  41  -1       1702.77       1578.11        81.84 o                         
   3  41  -1        621.85        604.49        62.05 o                         
   5  41  -1        732.39        741.13        53.82 o                         
   7  41  -1       1642.77       1786.97        68.54 o                         
   9  41  -1        203.81        112.87        60.02 o                         
  11  41  -1        280.04        337.99        47.23 o                         
  13  41  -1        795.67        784.03        96.80 o                         
   1  43  -1        647.56        603.61        61.39 o                         
   3  43  -1        123.87        118.67       121.98 o                         
   5  43  -1       2004.56       2191.48        69.78 o                         
   7  43  -1        730.71        815.02        61.19 o                         
   9  43  -1        406.03        331.32        58.66 o                         
  11  43  -1        811.40        788.36        82.31 o                         
   1  45  -1       1204.23       1251.73        76.38 o                         
   3  45  -1       1142.66       1183.97        62.42 o                         
   5  45  -1        294.55        265.32        45.57 o                         
   7  45  -1        102.36        188.29        61.93 o                         
   9  45  -1        345.02        205.53        60.39 o                         
   1  47  -1        381.07        353.03        72.10 o                         
   3  47  -1       1014.19       1153.07        78.24 o                         
   5  47  -1        259.86        171.84        44.99 o                         
   7  47  -1        138.89        117.73        50.63 o                         
   1  49  -1         47.50         35.39        68.75 o                         
   3  49  -1        500.65        449.07        60.34 o                         
   5  49  -1        563.25        460.49        70.55 o                         
   4   0   0      11000.34      11540.69       319.24 o                         
   8   0   0       1620.93       1846.24       132.78 o                         
  12   0   0      74373.48      77927.86      7932.22 o                         
  16   0   0       2719.22       3065.02       387.17 o                         
  20   0   0        114.98        192.00        72.09 o                         
   2   2   0      65173.34      69132.60      2147.40 o                         
   4   2   0       4435.84       4736.51       203.71 o                         
   6   2   0      60727.46      55886.68      2205.87 o                         
   8   2   0      18807.43      18420.70       863.10 o                         
  10   2   0        167.72        113.98        60.78 o                         
  12   2   0          1.46         62.11        57.24 o                         
  14   2   0       3771.52       4341.54       140.43 o                         
  16   2   0         38.33         38.65        52.76 o                         
  18   2   0       5964.29       6565.45       596.38 o                         
  20   2   0         46.67         54.56        64.55 o                         
  22   2   0         52.89        142.47        50.26 o                         
   0   4   0      11669.05      14893.51       501.89 o                         
   2   4   0       7333.85       7220.88       289.34 o                         
   4   4   0      18245.71      17580.97       683.73 o                         
   6   4   0       6321.56       5906.86       259.26 o                         
   8   4   0      33342.45      29710.39      1452.71 o                         
  10   4   0        869.53        726.85        63.22 o                         
  12   4   0        334.42        375.45        58.49 o                         
  14   4   0       3346.87       3312.05       239.49 o                         
  16   4   0       9230.55      10610.12       676.58 o                         
  18   4   0          3.07         32.55        49.98 o                         
  20   4   0        937.90        855.74       102.36 o                         
  22   4   0         21.10         53.77        48.64 o                         
   2   6   0     191410.06     186093.00       833.70 o                         
   4   6   0      60232.06      60178.16      2888.28 o                         
   6   6   0       1063.37        937.01        78.73 o                         
   8   6   0       8112.22       7030.32       378.41 o                         
  10   6   0      39277.28      38656.79      2449.17 o                         
  12   6   0       1694.97       1960.24        88.96 o                         
  14   6   0      11914.07      13172.92       839.60 o                         
  16   6   0       2770.93       2818.17       241.10 o                         
  18   6   0       3204.62       3431.50       123.07 o                         
  20   6   0       1850.19       1896.82       115.26 o                         
  22   6   0        912.49        866.43       184.91 o                         
   0   8   0       1490.37       1738.17       200.32 o                         
   2   8   0      21807.09      23856.93      2272.76 o                         
   4   8   0      53560.36      51071.57      3474.39 o                         
   6   8   0         21.79         72.19        74.30 o                         
   8   8   0      23739.82      23292.30      1347.31 o                         
  10   8   0      10508.50      11261.26       682.30 o                         
  12   8   0      10481.31      10318.93       682.01 o                         
  14   8   0        204.22        250.75        58.25 o                         
  16   8   0       7172.96       7479.33       431.92 o                         
  18   8   0         67.19        117.17        50.83 o                         
  20   8   0        780.99        606.90        55.68 o                         
  22   8   0          5.56         48.71        50.78 o                         
   2  10   0       4352.61       3996.50       182.37 o                         
   4  10   0      87168.02      83290.66      6551.45 o                         
   6  10   0       1651.94       1122.38       123.88 o                         
   8  10   0      28196.10      27066.30      1756.45 o                         
  10  10   0      18475.19      18334.23      1352.90 o                         
  12  10   0         69.63        177.40        57.25 o                         
  14  10   0       9511.04      10782.44       501.88 o                         
  16  10   0       7020.24       7658.18       605.32 o                         
  18  10   0         17.61         18.52        53.97 o                         
  20  10   0       2039.46       1854.90       214.24 o                         
  22  10   0        421.38        298.71        52.12 o                         
   0  12   0       2091.93       2925.23       225.17 o                         
   2  12   0      49525.51      50408.73      5172.01 o                         
   4  12   0      91495.07      82453.09     13033.03 o                         
   6  12   0       2043.47       1877.39       138.84 o                         
   8  12   0      56573.87      53117.52      5723.72 o                         
  10  12   0      13119.06      12000.98       886.86 o                         
  12  12   0        966.04       1016.45        66.56 o                         
  14  12   0        394.53        403.37        60.87 o                         
  16  12   0       5793.05       5998.85       640.56 o                         
  18  12   0         36.54         36.44        51.97 o                         
  20  12   0       2105.02       1891.52        92.23 o                         
  22  12   0        180.89        120.77        53.57 o                         
   2  14   0      55997.05      58401.76      4209.70 o                         
   4  14   0         21.94         94.88        82.10 o                         
   6  14   0      51561.48      47840.52      3985.19 o                         
   8  14   0       2887.40       2734.96       232.11 o                         
  10  14   0      10084.78       9780.28       954.57 o                         
  12  14   0        358.54        412.58        71.41 o                         
  14  14   0      12484.95      13640.54      1090.40 o                         
  16  14   0        896.07       1071.65       176.45 o                         
  18  14   0         33.86        136.50        60.51 o                         
  20  14   0         13.12        102.14        87.25 o                         
  22  14   0        864.83        544.99        79.20 o                         
   0  16   0      32537.92      29556.43      2045.82 o                         
   2  16   0        940.10       1058.80        92.46 o                         
   4  16   0       2841.70       2416.74       155.71 o                         
   6  16   0       7660.71       7148.41       524.34 o                         
   8  16   0       9979.11      10184.70       714.38 o                         
  10  16   0       3863.71       3962.74       190.94 o                         
  12  16   0      28391.93      27320.89      2414.11 o                         
  14  16   0        958.84       1061.97       120.74 o                         
  16  16   0       2045.25       1959.99       229.94 o                         
  18  16   0        122.35        174.01        63.20 o                         
  20  16   0        126.13         14.67        60.80 o                         
  22  16   0         71.34        142.03        59.89 o                         
   2  18   0         85.34        142.32        83.83 o                         
   4  18   0        525.05        727.64        73.23 o                         
   6  18   0     143943.50     140201.52     18293.61 o                         
   8  18   0          0.72         36.86        71.28 o                         
  10  18   0       4269.60       3872.51       212.60 o                         
  12  18   0         70.69         74.37        52.02 o                         
  14  18   0        679.21        681.91       137.00 o                         
  16  18   0        428.99        418.52       127.02 o                         
  18  18   0       4248.20       3710.40       616.46 o                         
  20  18   0          9.46         43.64        59.68 o                         
   0  20   0       3227.85       3069.06       241.74 o                         
   2  20   0        691.50        816.77        82.13 o                         
   4  20   0      65033.54      65418.82      3482.08 o                         
   6  20   0       1299.53       1312.04       126.83 o                         
   8  20   0      17850.30      16355.51      1629.75 o                         
  10  20   0       5320.59       5122.82       374.99 o                         
  12  20   0       5119.39       4581.53       260.87 o                         
  14  20   0          3.03         27.70        70.70 o                         
  16  20   0       2340.43       2491.55       206.38 o                         
  18  20   0         80.11          4.16        61.16 o                         
  20  20   0       1034.11        919.97        66.24 o                         
   2  22   0       9496.44       8039.54       652.12 o                         
   4  22   0      11484.21      10816.45       467.57 o                         
   6  22   0        537.85        608.40        64.63 o                         
   8  22   0       8307.10       7289.88       312.05 o                         
  10  22   0      28594.72      28137.66      1693.71 o                         
  12  22   0       3122.05       3129.17       305.68 o                         
  14  22   0        925.66        860.83        68.56 o                         
  16  22   0        828.26        824.63        98.27 o                         
  18  22   0         55.08        104.88        50.60 o                         
  20  22   0        585.48        524.24        57.75 o                         
   0  24   0       3918.60       3985.07       234.76 o                         
   2  24   0      11878.03      12802.75       995.31 o                         
   4  24   0       5930.16       4797.99       359.38 o                         
   6  24   0        280.16        448.44        73.94 o                         
   8  24   0       6289.48       6034.51       180.66 o                         
  10  24   0       1900.83       1984.84        86.23 o                         
  12  24   0       7042.62       6920.86       491.54 o                         
  14  24   0       1572.60       1617.04       229.11 o                         
  16  24   0        736.33        809.26        85.56 o                         
  18  24   0         59.72         86.02        53.05 o                         
  20  24   0        240.33        208.02        45.71 o                         
   2  26   0      16611.80      17443.24       770.85 o                         
   4  26   0       3164.29       3221.19       194.95 o                         
   6  26   0      11358.70      10632.24       454.64 o                         
   8  26   0       1133.89       1162.06        59.95 o                         
  10  26   0       4249.58       4263.40       118.00 o                         
  12  26   0        112.54        127.25        66.38 o                         
  14  26   0       4977.52       4758.31       321.58 o                         
  16  26   0         88.44        108.38        58.60 o                         
  18  26   0       2195.85       1839.52       570.65 o                         
  20  26   0        185.40        187.98        79.49 o                         
   0  28   0       5267.65       6126.42       468.12 o                         
   2  28   0      10043.66      10465.16       664.07 o                         
   4  28   0       9376.96       8839.35       528.91 o                         
   6  28   0        145.87        145.74        51.30 o                         
   8  28   0      10131.34       9939.73       691.86 o                         
  10  28   0      10544.69      11002.74       573.12 o                         
  12  28   0        755.48        795.09        50.75 o                         
  14  28   0       7010.98       7162.72       441.57 o                         
  16  28   0       1145.79        986.96       163.15 o                         
  18  28   0         14.96         24.86        56.76 o                         
   2  30   0      10230.00      10081.80       453.19 o                         
   4  30   0       2665.22       2308.04       170.95 o                         
   6  30   0       1073.32       1094.52        79.46 o                         
   8  30   0        985.86        971.16        76.64 o                         
  10  30   0       1780.73       1722.38        54.50 o                         
  12  30   0       1184.36       1161.51        63.61 o                         
  14  30   0       1926.46       2076.20       128.60 o                         
  16  30   0          0.23         88.86        51.75 o                         
  18  30   0         46.52         52.85        59.12 o                         
   0  32   0      27994.56      31786.82      1410.21 o                         
   2  32   0        925.43       1051.01        68.54 o                         
   4  32   0       8233.78       8171.42       275.13 o                         
   6  32   0        864.67        891.51        50.65 o                         
   8  32   0        564.25        573.98        64.59 o                         
  10  32   0        307.51        408.37        69.59 o                         
  12  32   0       3014.15       3214.20        88.91 o                         
  14  32   0        195.30        147.26        51.18 o                         
  16  32   0        592.92        490.18        46.69 o                         
  18  32   0          1.29         44.96        49.12 o                         
   2  34   0       6560.62       6773.95       328.39 o                         
   4  34   0        193.47        339.80        65.74 o                         
   6  34   0      11916.04      12781.63       644.54 o                         
   8  34   0         93.57        177.29        61.13 o                         
  10  34   0         80.17         52.04        50.46 o                         
  12  34   0        193.00        123.34        46.41 o                         
  14  34   0        383.25        378.95        54.31 o                         
  16  34   0          4.06         71.60        49.46 o                         
   0  36   0       5262.70       5537.31       101.49 o                         
   2  36   0        159.03        148.88        63.50 o                         
   4  36   0       3309.35       3334.74       115.13 o                         
   6  36   0       1620.48       1841.53        96.66 o                         
   8  36   0        158.73        171.75        82.64 o                         
  10  36   0        258.28        383.54        52.19 o                         
  12  36   0       1084.23       1047.27        53.61 o                         
  14  36   0          2.24         40.82        51.03 o                         
  16  36   0        680.92        474.21        51.30 o                         
   2  38   0       8681.82       9170.22       321.89 o                         
   4  38   0       5395.81       5462.83       160.73 o                         
   6  38   0         62.46        106.87        51.35 o                         
   8  38   0        863.52        907.17       136.64 o                         
  10  38   0       1764.36       1800.34        58.19 o                         
  12  38   0         72.18         46.36        49.44 o                         
  14  38   0       2157.73       1978.33       178.72 o                         
   0  40   0       2992.64       3324.24        92.70 o                         
   2  40   0       1407.32       1427.59        66.12 o                         
   4  40   0       2504.89       2452.06        69.82 o                         
   6  40   0        106.56        109.94        51.99 o                         
   8  40   0       2103.40       2122.33        68.73 o                         
  10  40   0        889.40        869.09        56.70 o                         
  12  40   0        264.93        325.01        51.19 o                         
  14  40   0        261.32        135.00        70.96 o                         
   2  42   0        239.91        288.49        59.88 o                         
   4  42   0        211.28        174.27        60.26 o                         
   6  42   0       2566.00       2558.94       127.33 o                         
   8  42   0         20.56         51.31        50.83 o                         
  10  42   0        550.11        605.41        54.72 o                         
  12  42   0         82.81        147.08        49.60 o                         
   0  44   0       1067.40       1148.38       112.03 o                         
   2  44   0       1698.97       1610.58        60.57 o                         
   4  44   0        305.91        344.55       107.15 o                         
   6  44   0        191.26        192.63        72.74 o                         
   8  44   0       1982.25       2110.87       156.72 o                         
  10  44   0        281.53        286.67        57.00 o                         
   2  46   0       2109.22       2300.57        68.49 o                         
   4  46   0        945.43        854.68       129.48 o                         
   6  46   0        349.58        400.72        53.27 o                         
   8  46   0        224.82         97.46        64.62 o                         
   0  48   0       1471.17       1050.87       116.49 o                         
   2  48   0         58.53         59.18        57.67 o                         
   4  48   0        237.98        188.48        51.60 o                         
   6  48   0        101.72         84.00        75.60 o                         
   2  50   0         91.20         12.33        91.65 o                         
   4  50   0          3.31        128.28        65.49 o                         
   1   1   1       7061.93       6590.47       162.10 o                         
   3   1   1     146604.12     142424.20       510.55 o                         
   5   1   1      18105.78      17502.45       690.23 o                         
   7   1   1       4398.18       4022.45       217.86 o                         
   9   1   1      18074.68      18410.78      1001.22 o                         
  11   1   1       5675.44       6025.19       364.36 o                         
  13   1   1       6989.84       7501.34       523.05 o                         
  15   1   1       2696.98       2755.96       208.87 o                         
  17   1   1       2861.77       2893.93       307.33 o                         
  19   1   1       1342.93       1231.93       183.78 o                         
  21   1   1        598.44        495.82       122.97 o                         
  23   1   1        306.83        129.58        79.05 o                         
   1   3   1      13479.86      12113.94       245.83 o                         
   3   3   1      26479.81      23256.60       467.67 o                         
   5   3   1      85855.71      81127.39      4249.16 o                         
   7   3   1      31580.34      30651.58      1624.51 o                         
   9   3   1      27706.49      26501.32      1441.94 o                         
  11   3   1       3338.10       3550.86       223.91 o                         
  13   3   1       2378.46       2636.87       167.37 o                         
  15   3   1       9544.15      10108.76       700.41 o                         
  17   3   1       5063.74       4874.09       468.90 o                         
  19   3   1       1489.50       1478.26       133.25 o                         
  21   3   1        897.48        768.92       197.26 o                         
  23   3   1         60.20        101.61        51.43 o                         
   1   5   1        632.65        604.09       153.11 o                         
   3   5   1     130392.97     120402.97      1177.74 o                         
   5   5   1       5729.63       5251.69       206.02 o                         
   7   5   1      20569.71      19978.23       959.37 o                         
   9   5   1       7345.24       6705.52       334.97 o                         
  11   5   1       1891.77       1850.07       136.58 o                         
  13   5   1       2319.99       2434.41       200.35 o                         
  15   5   1       4872.77       5367.67       388.48 o                         
  17   5   1        838.12        969.49        66.99 o                         
  19   5   1       1276.37       1233.81       197.53 o                         
  21   5   1        622.83        423.75        98.09 o                         
   3   7   1      41116.82      38875.17       307.87 o                         
   5   7   1      35223.07      32648.45      1568.94 o                         
   7   7   1      12453.92      11375.11       546.34 o                         
   9   7   1       4383.10       4484.09       204.51 o                         
  11   7   1      19198.32      19157.65      1306.91 o                         
  13   7   1      12358.28      12904.04       556.57 o                         
  15   7   1       2212.24       2121.37       178.92 o                         
  17   7   1        736.21        855.68        76.52 o                         
  19   7   1        436.32        452.96        54.04 o                         
  21   7   1         94.71         65.14        55.65 o                         
   1   9   1      41283.45      38286.09      1445.19 o                         
   3   9   1        709.95        803.80       135.54 o                         
   5   9   1      26665.57      22005.10      1242.44 o                         
   7   9   1      30620.81      29209.18      2254.67 o                         
   9   9   1       8112.14       7992.40       553.86 o                         
  11   9   1      11697.52      11288.59       666.19 o                         
  13   9   1      21229.48      21752.55      1653.11 o                         
  15   9   1       3719.75       4305.89       296.70 o                         
  17   9   1       1731.02       1752.67       115.22 o                         
  19   9   1       2207.95       2237.26       444.21 o                         
  21   9   1        251.57        136.81        51.44 o                         
   1  11   1       9878.66       8883.61       401.63 o                         
   3  11   1       1601.82       1855.87       106.47 o                         
   5  11   1      48374.20      45751.82      2296.60 o                         
   7  11   1      41651.71      39337.81      2901.37 o                         
   9  11   1       5856.84       5571.88       497.46 o                         
  11  11   1       3462.67       3631.07       204.71 o                         
  13  11   1        857.10        749.42        88.67 o                         
  15  11   1        336.09        318.98        58.09 o                         
  17  11   1       5047.82       5207.81       793.58 o                         
  19  11   1        462.70        443.38        78.25 o                         
  21  11   1        406.09        503.13        60.20 o                         
   1  13   1      12774.68      12094.16       555.77 o                         
   3  13   1      80461.84      73371.09      3907.16 o                         
   5  13   1      10669.68       9929.33       664.95 o                         
   7  13   1       5477.58       4648.36       254.24 o                         
   9  13   1      25453.82      24190.17      2058.58 o                         
  11  13   1       1755.83       1473.31        73.47 o                         
  13  13   1       1939.64       1769.76       188.61 o                         
  15  13   1       3660.35       3730.64       657.82 o                         
  17  13   1        952.12       1053.46       133.69 o                         
  19  13   1       1407.26       1257.52       379.08 o                         
  21  13   1        508.59        348.49       205.17 o                         
   1  15   1      45250.34      42794.88      1816.80 o                         
   3  15   1      12897.89      10553.17       777.64 o                         
   5  15   1       9603.79       8742.11       684.39 o                         
   7  15   1       5454.99       4860.78       349.42 o                         
   9  15   1      12795.47      11674.41       674.63 o                         
  11  15   1      22433.68      22074.36      1516.50 o                         
  13  15   1        384.14        388.80        82.78 o                         
  15  15   1       2404.51       2503.03       263.03 o                         
  17  15   1       1464.58       1213.11       307.60 o                         
  19  15   1        384.06        322.64        74.42 o                         
  21  15   1        274.99        131.98        62.09 o                         
   1  17   1       8871.53       8185.51       455.12 o                         
   3  17   1      29699.83      29699.90      1571.97 o                         
   5  17   1       4592.53       4621.15       633.55 o                         
   7  17   1       7876.26       7311.64       631.15 o                         
   9  17   1       9409.45       8650.59       471.59 o                         
  11  17   1       5474.60       5190.12       291.91 o                         
  13  17   1       3236.91       3586.01       292.83 o                         
  15  17   1       2569.99       2617.57       522.09 o                         
  17  17   1        581.81        608.45        64.51 o                         
  19  17   1        240.96        214.47        57.39 o                         
  21  17   1        434.74        306.08        55.17 o                         
   1  19   1      23038.29      22944.02      1416.72 o                         
   3  19   1      23195.94      22237.35      1488.06 o                         
   5  19   1      15460.83      14591.03      2415.96 o                         
   7  19   1      14915.70      13872.15      1078.54 o                         
   9  19   1      14928.86      13781.89      1142.58 o                         
  11  19   1       5028.24       4762.92       390.92 o                         
  13  19   1       3248.71       3188.21       243.59 o                         
  15  19   1       2959.01       3121.42       297.26 o                         
  17  19   1       1199.88       1093.60       253.29 o                         
  19  19   1       1212.55        894.86       200.88 o                         
  21  19   1        180.38        196.31        61.73 o                         
   1  21   1      13350.56      12711.37       554.56 o                         
   3  21   1      13439.79      12130.98       599.16 o                         
   5  21   1       4110.32       3762.15       280.35 o                         
   7  21   1       9982.44       9362.46       781.22 o                         
   9  21   1      11235.55      10453.83       788.92 o                         
  11  21   1       5341.71       4931.37       368.95 o                         
  13  21   1       5039.05       5164.73       388.53 o                         
  15  21   1       4504.67       4540.09       526.78 o                         
  17  21   1        202.95        281.91        51.93 o                         
  19  21   1         37.55         79.53        51.68 o                         
   1  23   1       6346.49       5750.14       395.30 o                         
   3  23   1       8605.39       9187.64       530.44 o                         
   5  23   1       2970.33       2763.93       178.73 o                         
   7  23   1       5167.27       4851.71       343.64 o                         
   9  23   1       5287.96       5055.29       331.53 o                         
  11  23   1       1879.79       1831.09       178.10 o                         
  13  23   1       7732.08       7758.80       925.68 o                         
  15  23   1        478.63        425.88        56.64 o                         
  17  23   1          7.25         31.91        51.19 o                         
  19  23   1        335.46        207.66        53.31 o                         
   1  25   1      14686.24      15065.66      1103.85 o                         
   3  25   1       1444.94       1406.66        98.79 o                         
   5  25   1      23282.92      23423.72      1718.68 o                         
   7  25   1      10047.36       9481.37       598.71 o                         
   9  25   1         65.05         99.42        79.67 o                         
  11  25   1       5860.84       5696.44       378.20 o                         
  13  25   1        233.75        310.47        63.80 o                         
  15  25   1        760.59        681.37        65.10 o                         
  17  25   1       1196.33       1018.57       183.32 o                         
  19  25   1        659.79        403.95        50.63 o                         
   1  27   1       3094.30       3183.18       177.12 o                         
   3  27   1       5656.68       6020.06       321.99 o                         
   5  27   1       8803.25       8838.60       615.07 o                         
   7  27   1       9791.88       9158.86       600.32 o                         
   9  27   1        481.49        485.24        63.71 o                         
  11  27   1       1935.31       1974.23       146.77 o                         
  13  27   1        865.91        904.46       110.90 o                         
  15  27   1         76.01        148.05        58.77 o                         
  17  27   1       1344.09       1336.72       132.29 o                         
  19  27   1        727.19        397.98        62.92 o                         
   1  29   1       3264.81       3326.22       182.78 o                         
   3  29   1       4915.01       4750.34       213.03 o                         
   5  29   1       7549.36       7847.77       562.69 o                         
   7  29   1       1429.00       1310.21       101.25 o                         
   9  29   1       6590.71       6454.84       283.99 o                         
  11  29   1       2940.28       2773.26       182.84 o                         
  13  29   1        168.06        137.72        51.74 o                         
  15  29   1       1209.78       1265.25       184.09 o                         
  17  29   1        682.25        674.96        87.90 o                         
   1  31   1       9249.94      10031.76       539.19 o                         
   3  31   1      12181.50      12310.11       800.17 o                         
   5  31   1       2600.75       2537.09       150.90 o                         
   7  31   1       1813.59       1622.90        81.32 o                         
   9  31   1       2874.60       3077.51       123.94 o                         
  11  31   1       1883.66       2071.75       164.95 o                         
  13  31   1       3055.61       2897.87       666.50 o                         
  15  31   1        912.44        860.38        99.46 o                         
  17  31   1        108.42         60.61        59.25 o                         
   1  33   1       5015.75       5196.26       191.70 o                         
   3  33   1       1469.37       1392.78        88.50 o                         
   5  33   1       2645.14       2711.59       164.68 o                         
   7  33   1       2266.37       2272.65       280.31 o                         
   9  33   1        915.39        933.74        56.15 o                         
  11  33   1       1079.16        958.36        55.66 o                         
  13  33   1       1174.70       1160.73       104.57 o                         
  15  33   1        578.59        577.97       100.10 o                         
  17  33   1        911.65        701.28        58.28 o                         
   1  35   1       1313.68       1318.77        59.41 o                         
   3  35   1       2244.14       2439.82       125.85 o                         
   5  35   1       4169.39       4507.65       279.02 o                         
   7  35   1       2368.30       2329.20       143.90 o                         
   9  35   1        953.17       1126.43        56.62 o                         
  11  35   1       1173.40       1185.83        56.77 o                         
  13  35   1        653.34        557.77        52.83 o                         
  15  35   1        704.66        566.97        54.82 o                         
   1  37   1       6815.42       7189.74       172.04 o                         
   3  37   1       2363.02       2342.16       233.00 o                         
   5  37   1       1299.22       1442.70       101.64 o                         
   7  37   1       1927.56       1948.37        69.32 o                         
   9  37   1       1375.81       1383.77       123.71 o                         
  11  37   1       1504.95       1446.58        56.36 o                         
  13  37   1        376.82        327.24        46.93 o                         
  15  37   1        396.16        409.40        46.84 o                         
   1  39   1       2302.88       2348.36        69.78 o                         
   3  39   1       2049.05       2114.27        69.14 o                         
   5  39   1       1782.61       1824.32       143.39 o                         
   7  39   1        529.63        449.06        50.07 o                         
   9  39   1        472.70        519.36        52.24 o                         
  11  39   1        862.28        924.80        62.93 o                         
  13  39   1        323.62        292.43        43.31 o                         
   1  41   1       1551.84       1751.90        75.80 o                         
   3  41   1        651.07        634.69        62.67 o                         
   5  41   1        586.39        658.07        60.27 o                         
   7  41   1       1694.12       1774.25       207.55 o                         
   9  41   1        296.96        341.06        50.63 o                         
  11  41   1        203.75        257.09        51.84 o                         
  13  41   1        799.51        531.05        47.29 o                         
   1  43   1        638.86        653.07        71.80 o                         
   3  43   1         90.04         64.74        45.25 o                         
   5  43   1       1940.75       2076.18       161.20 o                         
   7  43   1        890.60        675.52       113.25 o                         
   9  43   1        556.56        475.60        46.61 o                         
  11  43   1        813.68        715.99        90.79 o                         
   1  45   1       1122.41       1021.75        82.79 o                         
   3  45   1        971.56        948.71       104.44 o                         
   5  45   1        402.23        451.57        64.65 o                         
   7  45   1        167.80        142.74        67.16 o                         
   9  45   1        319.46        387.43        51.25 o                         
   1  47   1        461.18        479.40        60.70 o                         
   3  47   1        910.27        808.48        70.42 o                         
   5  47   1        203.61         82.86        48.44 o                         
   7  47   1        130.54        152.82        49.44 o                         
   1  49   1         14.32         97.21       101.26 o                         
   3  49   1        535.51        424.89        60.03 o                         
   5  49   1        618.03        577.27        55.57 o                         
   2   0   2       9261.32       9711.71       159.62 o                         
   6   0   2      90727.09      86518.26      1393.00 o                         
  10   0   2       7304.11       7580.13       803.27 o                         
  14   0   2       2842.56       2989.18       436.85 o                         
  18   0   2       2433.65       2150.50       726.97 o                         
  22   0   2        241.19        181.42        83.82 o                         
   0   2   2      24880.48      23092.68       154.22 o                         
   2   2   2      28804.02      27473.94       250.69 o                         
   4   2   2      16060.04      13937.83       412.70 o                         
   6   2   2       2973.89       3040.65        88.19 o                         
   8   2   2      12534.21      12821.07       524.96 o                         
  10   2   2       4551.16       4470.31       293.72 o                         
  12   2   2      26651.69      29344.41       820.47 o                         
  14   2   2       5779.92       6053.61       442.58 o                         
  16   2   2        314.66        318.24        58.64 o                         
  18   2   2         31.67         30.54        47.59 o                         
  20   2   2        829.08        667.88       143.86 o                         
  22   2   2        592.04        330.68        61.40 o                         
   2   4   2      17131.11      15197.09       309.05 o                         
   4   4   2       5375.88       4751.35       164.30 o                         
   6   4   2      50707.21      50536.29      1306.21 o                         
   8   4   2       8885.88       8464.03       200.50 o                         
  10   4   2      23132.29      22956.58      1315.10 o                         
  12   4   2        115.06        128.29        52.64 o                         
  14   4   2       2761.22       2617.30       272.82 o                         
  16   4   2       2278.13       2301.46       235.63 o                         
  18   4   2       2662.31       2625.98       271.71 o                         
  20   4   2         57.54         81.60        52.56 o                         
  22   4   2        708.06        387.80        67.74 o                         
   0   6   2       9516.33      10953.44       248.62 o                         
   2   6   2       8270.00       7430.80       124.96 o                         
   4   6   2      56610.93      50610.91      1332.36 o                         
   6   6   2       1464.10       1435.36        77.10 o                         
   8   6   2      13942.17      12924.75       583.98 o                         
  10   6   2       5758.59       5713.09       490.25 o                         
  12   6   2        794.34        916.93        65.51 o                         
  14   6   2       1382.83       1458.36       141.15 o                         
  16   6   2       1644.63       1777.35       179.04 o                         
  18   6   2          6.59         99.18        50.45 o                         
  20   6   2        597.72        563.85        60.65 o                         
  22   6   2        205.17        118.46        55.76 o                         
   2   8   2      59788.82      54529.27       925.77 o                         
   4   8   2       7354.22       7482.07       182.46 o                         
   6   8   2       9050.99       8580.21       354.68 o                         
   8   8   2       2506.93       2409.74       132.56 o                         
  10   8   2      19050.75      18047.94      1101.62 o                         
  12   8   2       3751.91       3668.41       327.00 o                         
  14   8   2       2252.17       2277.69       328.61 o                         
  16   8   2        168.15        118.52        58.65 o                         
  18   8   2       1593.75       1660.19       153.14 o                         
  20   8   2         71.81         49.09        49.27 o                         
   0  10   2      24532.91      22184.73       298.68 o                         
   2  10   2       4654.42       3655.53       102.15 o                         
   4  10   2      56755.07      53148.89       953.57 o                         
   6  10   2       3426.10       3542.75       178.51 o                         
   8  10   2      23094.55      22014.36      1668.99 o                         
  10  10   2       1928.74       1811.20       135.94 o                         
  12  10   2       1590.77       1539.43       180.25 o                         
  14  10   2       3312.33       3268.47       433.91 o                         
  16  10   2       3626.53       3316.43       599.40 o                         
  18  10   2        193.62        156.92        49.35 o                         
  20  10   2       1230.47        765.01       162.24 o                         
   2  12   2      47532.09      44271.68      2275.09 o                         
   4  12   2       4836.99       4335.19       119.05 o                         
   6  12   2      21946.82      21255.67      1115.18 o                         
   8  12   2       6242.73       5515.02       362.87 o                         
  10  12   2       5859.81       5598.35       239.77 o                         
  12  12   2        335.97        346.19       113.27 o                         
  14  12   2       6255.56       5787.99      1023.47 o                         
  16  12   2        851.31        892.96       125.16 o                         
  18  12   2       1020.69       1043.61       192.07 o                         
  20  12   2        292.61        403.88        60.83 o                         
   0  14   2      58766.19      54980.67      3235.97 o                         
   2  14   2      18438.13      17596.59      1170.21 o                         
   4  14   2       1430.61       1336.82        84.91 o                         
   6  14   2       3417.94       3441.52       325.79 o                         
   8  14   2       4335.13       3939.84       183.48 o                         
  10  14   2       7837.04       7630.49       473.79 o                         
  12  14   2       6890.66       6542.64       927.86 o                         
  14  14   2       1200.80       1230.34       126.56 o                         
  16  14   2       2138.96       2211.38       407.23 o                         
  18  14   2         85.86         99.69        67.69 o                         
  20  14   2        709.49        532.36       153.37 o                         
   2  16   2      17260.45      16235.37      1537.48 o                         
   4  16   2       3713.76       3803.04       142.44 o                         
   6  16   2      32900.21      30821.22      2955.70 o                         
   8  16   2       2466.39       2491.95       145.21 o                         
  10  16   2       2262.36       2094.68       137.64 o                         
  12  16   2        360.54        362.70        48.54 o                         
  14  16   2       5335.87       5274.54       968.47 o                         
  16  16   2       1501.02       1393.40       310.71 o                         
  18  16   2       3880.61       3824.73       872.59 o                         
  20  16   2        357.93        232.88        78.62 o                         
   0  18   2      56594.55      56939.39      6275.62 o                         
   2  18   2       5042.98       4900.07       377.41 o                         
   4  18   2       3053.61       2823.19       227.13 o                         
   6  18   2       1041.87        960.43       146.15 o                         
   8  18   2       1727.12       1705.25        93.80 o                         
  10  18   2       1631.22       1356.73        98.40 o                         
  12  18   2       9421.89       9382.62       781.66 o                         
  14  18   2        140.42        164.25        46.07 o                         
  16  18   2       2835.47       2884.50       407.95 o                         
  18  18   2         79.35         22.80        51.92 o                         
  20  18   2        191.13        195.14        52.09 o                         
   2  20   2       9884.68       9208.62       635.16 o                         
   4  20   2       4852.27       4607.53       446.25 o                         
   6  20   2       4637.44       4411.68       384.86 o                         
   8  20   2       5338.29       4905.60       530.26 o                         
  10  20   2       2341.64       2358.99       174.59 o                         
  12  20   2        324.58        351.64       117.71 o                         
  14  20   2        609.86        660.76        88.02 o                         
  16  20   2        467.51        386.90        75.56 o                         
  18  20   2       1548.37       1289.37       173.46 o                         
  20  20   2         74.51        165.91        50.96 o                         
   0  22   2      20105.40      21182.21      3674.04 o                         
   2  22   2      11641.88      10955.64       490.15 o                         
   4  22   2      19461.57      19805.72      1235.03 o                         
   6  22   2        253.01        304.33        59.21 o                         
   8  22   2       4162.09       3798.48       329.97 o                         
  10  22   2       1607.56       1363.95       192.88 o                         
  12  22   2       1206.37       1153.87        88.41 o                         
  14  22   2       1560.48       1429.53       102.31 o                         
  16  22   2       3391.33       3166.88       505.55 o                         
  18  22   2          0.56        104.14        52.24 o                         
   2  24   2      25800.11      26044.93      1809.52 o                         
   4  24   2       7624.37       8224.98       516.00 o                         
   6  24   2       4091.54       4053.06       347.27 o                         
   8  24   2       1486.20       1343.34       195.16 o                         
  10  24   2       5222.26       5308.16       845.42 o                         
  12  24   2        172.59        231.94        59.61 o                         
  14  24   2       3006.44       3078.93       688.43 o                         
  16  24   2         82.65        113.46        50.33 o                         
  18  24   2         85.25         72.71        47.38 o                         
   0  26   2       9824.47      10223.96      1452.92 o                         
   2  26   2       3962.54       3935.67       279.08 o                         
   4  26   2       4907.19       5034.49       400.78 o                         
   6  26   2        233.23        278.60        57.13 o                         
   8  26   2       7296.40       6966.22       808.47 o                         
  10  26   2       1589.02       1663.37       188.27 o                         
  12  26   2       2383.32       2240.20       446.57 o                         
  14  26   2         83.11        222.79        75.63 o                         
  16  26   2        571.99        625.66       132.99 o                         
  18  26   2         34.92        152.30        76.60 o                         
   2  28   2       5971.48       6022.62       409.99 o                         
   4  28   2       2172.92       2236.63       159.66 o                         
   6  28   2       4428.30       4558.00       367.75 o                         
   8  28   2       2517.06       2365.75       173.03 o                         
  10  28   2       1468.83       1390.46       155.94 o                         
  12  28   2        133.70         -9.08        54.14 o                         
  14  28   2       2048.34       1991.69       299.26 o                         
  16  28   2        453.60        459.31        99.62 o                         
  18  28   2        126.09        142.32        59.54 o                         
   0  30   2      11851.18      12942.66      1754.86 o                         
   2  30   2       6826.72       7164.45       368.95 o                         
   4  30   2       4406.08       4564.19       314.79 o                         
   6  30   2        204.64        211.19        65.29 o                         
   8  30   2       8589.94       8838.75       487.45 o                         
  10  30   2         89.49         87.11        46.58 o                         
  12  30   2       2929.27       2869.60       506.58 o                         
  14  30   2        284.80        308.03        61.14 o                         
  16  30   2        307.97        199.60        58.99 o                         
   2  32   2        356.74        434.61        56.80 o                         
   4  32   2       1713.31       1623.06       128.35 o                         
   6  32   2       5395.56       5618.45       560.01 o                         
   8  32   2        903.95        733.98        40.89 o                         
  10  32   2       2012.39       2017.88       138.71 o                         
  12  32   2        149.63         82.29        52.98 o                         
  14  32   2        228.32        296.02        99.98 o                         
  16  32   2         80.17         34.22        51.94 o                         
   0  34   2       3356.83       3759.68       285.75 o                         
   2  34   2         89.26        146.46        53.42 o                         
   4  34   2       1217.57       1240.33       131.19 o                         
   6  34   2        385.68        505.21        62.58 o                         
   8  34   2       1340.38       1416.00        65.16 o                         
  10  34   2        216.86        178.53        52.06 o                         
  12  34   2       2603.03       2561.18       238.44 o                         
  14  34   2        317.73        267.74       131.38 o                         
   2  36   2       1532.06       1674.92        94.98 o                         
   4  36   2        675.21        689.26        54.81 o                         
   6  36   2       3894.06       4113.65       319.39 o                         
   8  36   2       1373.95       1386.49        70.37 o                         
  10  36   2       3090.37       2732.04       231.75 o                         
  12  36   2        217.71        191.92        50.62 o                         
  14  36   2        125.30        132.66        50.66 o                         
   0  38   2        981.39       1077.88        97.14 o                         
   2  38   2        936.38       1016.50        53.52 o                         
   4  38   2       2178.03       2185.02       235.87 o                         
   6  38   2        232.05        177.61        59.41 o                         
   8  38   2       1337.76       1378.14       125.32 o                         
  10  38   2        215.81        170.82        49.72 o                         
  12  38   2        738.26        601.25        71.26 o                         
   2  40   2       1762.20       1812.72        94.39 o                         
   4  40   2        489.87        615.06        58.20 o                         
   6  40   2        342.61        402.33        86.23 o                         
   8  40   2        836.21        781.69        64.98 o                         
  10  40   2        701.30        721.71        63.31 o                         
  12  40   2         38.62         71.55        50.50 o                         
   0  42   2        891.65        849.44        82.17 o                         
   2  42   2        380.63        402.12        46.82 o                         
   4  42   2       2631.46       2641.07       299.31 o                         
   6  42   2         88.42        144.07        56.38 o                         
   8  42   2       1113.07       1165.03        57.34 o                         
  10  42   2         80.90         79.61        48.44 o                         
   2  44   2       1305.37       1158.49       132.10 o                         
   4  44   2        343.74        452.30       102.70 o                         
   6  44   2        810.69        748.47        86.58 o                         
   8  44   2        490.21        451.64        81.44 o                         
   0  46   2        215.29        240.43        74.21 o                         
   2  46   2        198.42        238.58        63.28 o                         
   4  46   2        847.95        768.45        61.38 o                         
   6  46   2         51.96         75.09        50.37 o                         
   2  48   2        548.18        409.95        82.59 o                         
   1   1   3        438.04        500.37        51.21 o                         
   3   1   3      18909.65      19732.70       161.02 o                         
   5   1   3       4526.73       4563.98       110.29 o                         
   7   1   3       3554.22       3355.90        96.37 o                         
   9   1   3      19585.28      20025.47       851.37 o                         
  11   1   3        842.10        737.76       114.21 o                         
  13   1   3        866.84        773.38       115.82 o                         
  15   1   3       1095.75       1059.17       127.58 o                         
  17   1   3        579.65        509.28        60.69 o                         
  19   1   3         60.22         28.69        58.50 o                         
   1   3   3      11523.50      11746.82        83.10 o                         
   3   3   3       6941.34       7019.11        91.02 o                         
   5   3   3       3661.38       3671.24        59.56 o                         
   7   3   3       5370.57       5440.12       169.15 o                         
   9   3   3      10779.68      10856.33       388.75 o                         
  11   3   3       2884.13       2686.03       229.09 o                         
  13   3   3       1190.78       1264.11       179.16 o                         
  15   3   3       1045.93       1126.50       104.54 o                         
  17   3   3        138.15        157.81        46.69 o                         
  19   3   3        297.18        123.02        62.63 o                         
   1   5   3      17185.28      17617.19       153.82 o                         
   3   5   3       5182.25       5414.83        80.42 o                         
   5   5   3       7446.24       7594.66       131.39 o                         
   7   5   3      15216.32      15278.06       276.16 o                         
   9   5   3       1591.79       1622.43        88.06 o                         
  11   5   3       6710.29       6527.22       417.31 o                         
  13   5   3       6577.08       6236.01       976.26 o                         
  15   5   3        496.20        395.70        88.69 o                         
  17   5   3        322.32        269.18        61.92 o                         
  19   5   3        703.27        662.21        63.67 o                         
   1   7   3       2339.17       2525.07        69.19 o                         
   3   7   3       3664.91       3823.40       152.90 o                         
   5   7   3      17705.11      18426.63       563.79 o                         
   7   7   3      20168.69      20718.98       743.06 o                         
   9   7   3       2007.41       2012.86       105.82 o                         
  11   7   3       2054.48       1831.77       203.67 o                         
  13   7   3        181.40        235.96        65.64 o                         
  15   7   3        604.18        714.08       188.80 o                         
  17   7   3        978.09        816.50       260.66 o                         
  19   7   3        642.66        517.18        99.03 o                         
   1   9   3       2620.46       2769.53        62.28 o                         
   3   9   3      11902.42      11673.19       153.26 o                         
   5   9   3       7827.67       7829.70       392.05 o                         
   7   9   3       8146.63       8202.51       445.21 o                         
   9   9   3       1659.79       1790.35        63.24 o                         
  11   9   3        911.17        899.40        99.65 o                         
  13   9   3       3471.81       3290.66       600.56 o                         
  15   9   3       1283.28       1278.20       261.67 o                         
  17   9   3        787.19       1080.46        68.78 o                         
  19   9   3        745.94        402.87       181.54 o                         
   1  11   3      26545.86      26885.82      1265.08 o                         
   3  11   3         66.81        125.57        59.74 o                         
   5  11   3       5386.77       5213.18       344.44 o                         
   7  11   3       2168.47       2300.81       148.36 o                         
   9  11   3        496.26        514.13        60.45 o                         
  11  11   3      10492.48      10485.34       470.46 o                         
  13  11   3       3391.09       3387.81       552.31 o                         
  15  11   3        433.49        347.80        78.12 o                         
  17  11   3       1405.11       1093.49       278.48 o                         
  19  11   3         76.63         60.53        52.67 o                         
   1  13   3       4441.60       4047.83       213.98 o                         
   3  13   3       4741.55       4713.48       218.96 o                         
   5  13   3       7307.51       7515.67       657.44 o                         
   7  13   3       1313.08       1283.15        70.11 o                         
   9  13   3        443.55        412.75        77.89 o                         
  11  13   3       2476.36       2576.23       307.66 o                         
  13  13   3       2934.13       2881.74       369.14 o                         
  15  13   3         43.82        125.37        59.94 o                         
  17  13   3        423.47        413.86        61.80 o                         
  19  13   3        309.28        227.45        68.37 o                         
   1  15   3        648.73        609.98        81.81 o                         
   3  15   3      23657.04      23321.67      1468.75 o                         
   5  15   3       2584.96       2674.85       242.94 o                         
   7  15   3        864.01        729.67        92.51 o                         
   9  15   3       2544.84       2494.42       163.24 o                         
  11  15   3         97.43         50.19        47.42 o                         
  13  15   3         22.21        109.07        52.11 o                         
  15  15   3       3240.25       2938.53       509.76 o                         
  17  15   3        682.80        437.01        96.10 o                         
  19  15   3        197.57        160.00        60.89 o                         
   1  17   3       4159.04       4259.25       335.35 o                         
   3  17   3      24155.09      24582.66      1607.24 o                         
   5  17   3       2731.23       2679.42       291.87 o                         
   7  17   3       1778.33       1900.05       154.04 o                         
   9  17   3       4389.54       4586.20       515.63 o                         
  11  17   3        342.27        400.20        53.61 o                         
  13  17   3        741.53        819.27        93.96 o                         
  15  17   3       2744.40       2798.86       468.64 o                         
  17  17   3        163.46        105.04        58.88 o                         
  19  17   3        170.05         67.65        48.54 o                         
   1  19   3       9208.55       9260.84       781.74 o                         
   3  19   3       4524.80       4359.38       323.85 o                         
   5  19   3        210.71        207.04        67.59 o                         
   7  19   3        729.18        545.71        76.56 o                         
   9  19   3       2431.36       2400.81       274.89 o                         
  11  19   3       1217.59       1165.43       200.70 o                         
  13  19   3       1919.34       1815.47       392.48 o                         
  15  19   3        684.85        707.79       132.47 o                         
  17  19   3          5.81         32.02        62.37 o                         
   1  21   3       6801.63       6915.05       481.79 o                         
   3  21   3        541.31        594.02        52.12 o                         
   5  21   3       4232.45       4199.39       474.81 o                         
   7  21   3       5175.92       5652.52       507.72 o                         
   9  21   3        662.97        785.55        67.30 o                         
  11  21   3        900.88        951.65       176.86 o                         
  13  21   3       1040.91       1076.28       341.41 o                         
  15  21   3        858.21        710.33       182.25 o                         
  17  21   3        838.29        599.42       197.86 o                         
   1  23   3       8628.73       8995.95       896.81 o                         
   3  23   3       2216.57       2306.73       190.36 o                         
   5  23   3       6137.71       6791.50       793.74 o                         
   7  23   3       5782.41       6072.34       822.92 o                         
   9  23   3        615.34        714.97       101.06 o                         
  11  23   3        566.65        521.08       132.38 o                         
  13  23   3       1027.55       1038.90       246.80 o                         
  15  23   3        154.24        273.01        59.92 o                         
  17  23   3        896.83        915.31       207.01 o                         
   1  25   3       3175.17       3340.71       122.91 o                         
   3  25   3        585.14        561.97        65.13 o                         
   5  25   3       1083.71       1272.90        86.35 o                         
   7  25   3        788.47        848.12       161.70 o                         
   9  25   3        746.08        767.22       135.98 o                         
  11  25   3       2138.82       2238.66       283.96 o                         
  13  25   3        672.16        692.79       225.71 o                         
  15  25   3        274.88        198.19       101.94 o                         
  17  25   3        224.50        149.79        80.75 o                         
   1  27   3       2216.63       2234.87       172.85 o                         
   3  27   3       2045.98       2041.63       202.37 o                         
   5  27   3       1249.85       1484.83        96.56 o                         
   7  27   3       1370.51       1528.74       231.68 o                         
   9  27   3        782.00        878.19       153.03 o                         
  11  27   3       1941.23       2016.34       482.27 o                         
  13  27   3       1467.82       1748.41       555.01 o                         
  15  27   3         57.63        136.66        58.19 o                         
   1  29   3       3723.92       4296.59       290.55 o                         
   3  29   3       1817.10       2077.07       143.70 o                         
   5  29   3       4765.72       5032.27       399.48 o                         
   7  29   3        829.69        878.92       109.08 o                         
   9  29   3        414.30        342.63        97.25 o                         
  11  29   3       1469.07       1585.28       430.90 o                         
  13  29   3        133.71        132.82        49.22 o                         
  15  29   3        178.74        188.11        61.26 o                         
   1  31   3        939.43       1024.91       104.25 o                         
   3  31   3       1959.87       1892.61       139.04 o                         
   5  31   3       2806.94       3166.19       225.30 o                         
   7  31   3       1732.02       1725.34       210.85 o                         
   9  31   3        668.12        746.07       125.57 o                         
  11  31   3        126.74        127.86        59.17 o                         
  13  31   3         60.41         54.65        59.47 o                         
   1  33   3        653.80        742.99        74.16 o                         
   3  33   3       2403.68       2595.43       173.22 o                         
   5  33   3         22.54         64.06        60.14 o                         
   7  33   3        181.37        246.20        43.10 o                         
   9  33   3       3388.91       3168.07       208.49 o                         
  11  33   3        140.79        227.79        55.28 o                         
  13  33   3        102.68        167.76       115.29 o                         
   1  35   3        748.91        827.45        81.04 o                         
   3  35   3       1861.87       2058.35       141.35 o                         
   5  35   3        519.98        625.15        55.00 o                         
   7  35   3        529.06        552.58       115.23 o                         
   9  35   3        941.81        990.77       168.85 o                         
  11  35   3        133.25        126.87        49.80 o                         
   1  37   3        163.37        178.94        54.26 o                         
   3  37   3        628.16        583.68        46.39 o                         
   5  37   3        885.43        923.76        62.53 o                         
   7  37   3       2309.86       2471.86       321.97 o                         
   9  37   3        433.93        375.58        52.15 o                         
  11  37   3         22.56        118.42        52.72 o                         
   1  39   3        624.99        674.70        57.48 o                         
   3  39   3         54.12         69.03        46.57 o                         
   5  39   3       1115.90       1125.14       205.98 o                         
   7  39   3        452.80        410.48        52.11 o                         
   9  39   3        285.27        263.58        51.61 o                         
   1  41   3        363.18        424.28        53.40 o                         
   3  41   3        192.46        208.38        59.76 o                         
   5  41   3        319.29        344.02        58.37 o                         
   7  41   3        241.01        227.16        44.66 o                         
   1  43   3        786.04        844.91        55.83 o                         
   3  43   3        230.49        180.92        57.96 o                         
   5  43   3        245.50        305.53       141.84 o                         
   0   0   4      10019.46      10958.10       175.11 o                         
   4   0   4       5347.33       5794.29       253.56 o                         
   8   0   4       6412.96       7034.17       656.66 o                         
  12   0   4        626.92        561.71       131.83 o                         
  16   0   4        575.83        439.18       115.75 o                         
   2   2   4       4272.47       4832.15        71.48 o                         
   4   2   4       7756.22       8407.08       243.77 o                         
   6   2   4       5745.42       6539.18       132.26 o                         
   8   2   4       1882.87       2042.80        92.73 o                         
  10   2   4        159.07        208.38        58.08 o                         
  12   2   4        445.34        215.22       131.61 o                         
  14   2   4        872.85        576.69       156.32 o                         
  16   2   4        663.53        488.99        78.22 o                         
  18   2   4        464.38        409.80        87.76 o                         
   0   4   4      18957.18      20477.95       566.10 o                         
   2   4   4       2442.77       2575.61        57.02 o                         
   4   4   4       1013.16       1242.00        50.53 o                         
   6   4   4        442.42        525.78        48.13 o                         
   8   4   4        249.18        251.48        45.32 o                         
  10   4   4       3789.02       3638.74       351.92 o                         
  12   4   4       2932.60       2723.62       631.92 o                         
  14   4   4        669.87        602.75        70.61 o                         
  16   4   4        357.66        213.98        54.43 o                         
   2   6   4       5760.44       6497.19       186.82 o                         
   4   6   4         32.09         54.92        47.24 o                         
   6   6   4       1554.94       1741.02        57.38 o                         
   8   6   4        202.44        183.09        55.96 o                         
  10   6   4       4804.63       5739.32       703.85 o                         
  12   6   4        331.53        317.17        66.24 o                         
  14   6   4       1151.25       1014.47       244.59 o                         
  16   6   4         44.20        -56.26        56.26 o                         
   0   8   4       1737.32       1977.88       112.03 o                         
   2   8   4        598.39        746.77        46.46 o                         
   4   8   4      10954.62      12197.86       587.55 o                         
   6   8   4        871.77        916.02        50.10 o                         
   8   8   4       6256.39       6576.27       522.43 o                         
  10   8   4        329.00        323.11        55.65 o                         
  12   8   4         73.15         66.77        54.75 o                         
  14   8   4        111.84         78.20        62.20 o                         
  16   8   4       2036.05       1736.64       690.80 o                         
   2  10   4       5883.96       6745.91       328.09 o                         
   4  10   4        820.79        759.24        56.08 o                         
   6  10   4        465.10        564.82        92.43 o                         
   8  10   4        895.47       1050.17        69.66 o                         
  10  10   4       2181.22       2009.45       233.55 o                         
  12  10   4        129.66        221.69        54.82 o                         
  14  10   4       1130.36       1062.28       234.53 o                         
  16  10   4         43.69         67.36        53.85 o                         
   0  12   4       8854.98       9750.40       974.62 o                         
   2  12   4        174.16        119.80        48.41 o                         
   4  12   4       1073.65       1102.04       108.22 o                         
   6  12   4       1089.12       1169.83        97.85 o                         
   8  12   4       2788.87       2966.54       374.84 o                         
  10  12   4         99.19        127.08        47.79 o                         
  12  12   4       3086.72       2736.95       457.61 o                         
  14  12   4          9.08        -37.92        47.85 o                         
  16  12   4         48.46        150.11        46.19 o                         
   2  14   4        683.33        741.60        78.59 o                         
   4  14   4       5438.60       5670.94       552.17 o                         
   6  14   4      13742.08      13785.37      1641.94 o                         
   8  14   4       2992.48       3069.38       425.52 o                         
  10  14   4        557.96        496.50        45.46 o                         
  12  14   4        100.35        178.44        90.68 o                         
  14  14   4        541.42        499.15       119.00 o                         
  16  14   4        474.18        451.33        58.58 o                         
   0  16   4       4120.45       5054.16       407.17 o                         
   2  16   4       2015.23       2301.79       202.47 o                         
   4  16   4       1790.87       1889.65       141.80 o                         
   6  16   4         54.63        158.39        58.52 o                         
   8  16   4       1303.25       1263.44       196.54 o                         
  10  16   4        334.07        365.38        54.98 o                         
  12  16   4        575.07        544.23       143.11 o                         
  14  16   4        126.57         70.27        73.03 o                         
  16  16   4        120.85         85.87        50.77 o                         
   2  18   4       2413.51       2654.42       249.93 o                         
   4  18   4        162.17        279.20        67.88 o                         
   6  18   4       2356.66       2427.78       346.87 o                         
   8  18   4        656.90        835.40       154.61 o                         
  10  18   4       1417.49       1545.07       307.15 o                         
  12  18   4         56.85         88.53        62.32 o                         
  14  18   4        194.89        161.50        44.22 o                         
  16  18   4        164.11        166.17        77.98 o                         
   0  20   4       3408.52       3732.59       466.38 o                         
   2  20   4       1686.21       1938.51       161.58 o                         
   4  20   4       2698.78       3089.72       345.79 o                         
   6  20   4        410.99        395.28        61.87 o                         
   8  20   4        888.11        988.03       171.43 o                         
  10  20   4        928.14       1066.07       152.79 o                         
  12  20   4       2828.80       2945.88       987.70 o                         
  14  20   4        407.22        519.71       165.79 o                         
   2  22   4       1227.42       1238.19        81.78 o                         
   4  22   4        910.98        958.22       101.23 o                         
   6  22   4       1482.93       1771.14       258.28 o                         
   8  22   4         55.53        189.94        60.73 o                         
  10  22   4        893.57        777.29       217.03 o                         
  12  22   4        195.02        200.58        64.03 o                         
  14  22   4        130.40        143.67        51.03 o                         
   0  24   4       2633.38       2914.43       594.57 o                         
   2  24   4        426.43        506.58        49.66 o                         
   4  24   4       3721.24       4437.58       400.99 o                         
   6  24   4        108.18        151.60        60.21 o                         
   8  24   4       1626.88       1650.54       328.42 o                         
  10  24   4        144.47        183.20        65.90 o                         
  12  24   4         53.19         63.99        83.77 o                         
  14  24   4        140.39         90.71        52.85 o                         
   2  26   4       3055.64       3483.00       183.34 o                         
   4  26   4         27.14         46.02        50.50 o                         
   6  26   4          9.03         62.86        50.98 o                         
   8  26   4         71.45         76.78        59.15 o                         
  10  26   4       2051.17       2284.89       731.15 o                         
  12  26   4         37.17         -0.93        50.68 o                         
   0  28   4       2327.10       2332.95       311.99 o                         
   2  28   4         11.91         67.03        42.02 o                         
   4  28   4        770.26        862.31        75.40 o                         
   6  28   4         11.86        -10.30        45.61 o                         
   8  28   4        608.14        845.47       204.37 o                         
  10  28   4          8.46         71.56        58.21 o                         
  12  28   4        475.37        484.91        72.65 o                         
   2  30   4        668.54        684.74        48.60 o                         
   4  30   4        900.94        847.36        73.07 o                         
   6  30   4       1635.66       1525.89       245.72 o                         
   8  30   4        354.19        268.24        51.87 o                         
  10  30   4         47.07        106.89        59.29 o                         
   0  32   4       2254.77       2252.28        78.07 o                         
   2  32   4        530.32        579.90        47.40 o                         
   4  32   4        845.74        796.58        95.01 o                         
   6  32   4          4.54         13.87        50.52 o                         
   8  32   4        341.60        316.31        82.50 o                         
  10  32   4        478.00        376.43       105.80 o                         
   2  34   4       1014.42       1000.15        56.59 o                         
   4  34   4        351.52        206.27        43.13 o                         
   6  34   4        462.26        469.73        81.21 o                         
   8  34   4         49.46         84.03        47.81 o                         
   0  36   4       1504.03       1455.46       227.78 o                         
   2  36   4        622.17        624.89        58.00 o                         
   4  36   4        331.22        302.68        43.10 o                         
   6  36   4        156.64        181.36        50.91 o                         
   2  38   4        151.31        247.50        53.45 o                         
   4  38   4         70.50         96.79        44.78 o                         
   1   1   5        145.07        163.84        53.77 o                         
   3   1   5       4074.71       4635.74       231.37 o                         
   5   1   5        603.84        657.84        46.68 o                         
   7   1   5          5.20         96.10        39.36 o                         
   9   1   5       1134.93       1151.12        70.38 o                         
  11   1   5        143.25        116.27        42.92 o                         
  13   1   5         76.34         96.98        58.96 o                         
   1   3   5       2136.95       2149.85        94.17 o                         
   3   3   5        441.61        496.31        48.37 o                         
   5   3   5        179.85        199.28        45.22 o                         
   7   3   5         55.63        106.94        40.49 o                         
   9   3   5        414.89        445.35        50.04 o                         
  11   3   5        556.82        423.27        85.54 o                         
  13   3   5        539.77        295.84        62.62 o                         
   1   5   5       1753.08       1773.05       118.83 o                         
   3   5   5        186.72        211.22        47.33 o                         
   5   5   5       1922.77       2059.04       126.57 o                         
   7   5   5       1669.54       2102.20       125.89 o                         
   9   5   5         63.88        120.88        48.65 o                         
  11   5   5        268.11        275.08        47.06 o                         
  13   5   5        740.12        671.78       143.53 o                         
   1   7   5       1873.32       2060.60       174.28 o                         
   3   7   5        607.88        626.75        56.18 o                         
   5   7   5       1801.85       1883.46       142.19 o                         
   7   7   5       1516.03       1661.51       250.28 o                         
   9   7   5        454.03        515.79        49.26 o                         
  11   7   5        327.06        330.24        63.93 o                         
  13   7   5        325.82        294.21        43.02 o                         
   1   9   5        910.15       1012.19        86.16 o                         
   3   9   5        545.76        614.49        49.67 o                         
   5   9   5        727.99        832.76        83.48 o                         
   7   9   5        436.80        499.13        65.55 o                         
   9   9   5        212.51        234.24        56.83 o                         
  11   9   5         52.71         60.76        52.28 o                         
  13   9   5         47.26         26.59        49.08 o                         
   1  11   5       1618.83       1708.53       125.63 o                         
   3  11   5        102.74         77.13        41.22 o                         
   5  11   5        765.27        896.68        47.47 o                         
   7  11   5        607.69        750.47       109.13 o                         
   9  11   5        146.86        146.03        47.26 o                         
  11  11   5        804.14        798.47       151.87 o                         
  13  11   5        244.58        223.89        88.48 o                         
   1  13   5       1441.05       1637.03       193.48 o                         
   3  13   5        326.27        371.00        40.68 o                         
   5  13   5        456.72        608.27        47.67 o                         
   7  13   5        346.06        404.16        56.14 o                         
   9  13   5        589.75        533.83        98.85 o                         
  11  13   5       1159.60       1142.77       349.62 o                         
   1  15   5         20.21         95.41        43.00 o                         
   3  15   5        800.97        965.04        94.58 o                         
   5  15   5        243.66        290.69        73.41 o                         
   7  15   5        892.51        872.72       116.47 o                         
   9  15   5       1267.90       1047.86       166.67 o                         
  11  15   5        154.13        219.02        63.02 o                         
   1  17   5        340.77        316.29        47.19 o                         
   3  17   5       2005.70       2616.73       307.84 o                         
   5  17   5        148.24        152.74        51.46 o                         
   7  17   5        163.81        113.33        54.88 o                         
   9  17   5       1506.82       1308.71       312.68 o                         
  11  17   5         23.90         41.71        58.73 o                         
   1  19   5        370.97        407.56        50.95 o                         
   3  19   5        321.04        344.19        42.53 o                         
   5  19   5         92.93        103.19        48.02 o                         
   7  19   5        571.96        552.15       125.54 o                         
   9  19   5       1034.31        958.94       232.87 o                         
  11  19   5        164.32        188.02        59.91 o                         
   1  21   5        474.16        550.33        62.99 o                         
   3  21   5        133.10        137.98        45.22 o                         
   5  21   5       1193.11       1179.45       146.20 o                         
   7  21   5       1167.67       1017.83       271.22 o                         
   9  21   5         59.65        139.92        59.25 o                         
   1  23   5        551.03        689.34        49.29 o                         
   3  23   5         92.21        113.80        45.43 o                         
   5  23   5       1226.18       1038.36       186.20 o                         
   7  23   5        697.48        635.46       151.67 o                         
   9  23   5          8.04        -37.44        58.43 o                         
   1  25   5        571.40        578.36        44.64 o                         
   3  25   5        386.71        422.70        45.72 o                         
   5  25   5        356.75        327.27        51.93 o                         
   7  25   5        209.52        198.58        63.29 o                         
   1  27   5        379.07        414.80        43.19 o                         
   3  27   5        399.04        371.29        47.86 o                         
   5  27   5        520.40        410.86        58.54 o                         
   1  29   5        443.96        420.82        40.65 o                         
   3  29   5         33.46         92.96        44.61 o                         
   5  29   5        362.56        354.49        52.63 o                         
   2   0   6        307.32        273.25        68.66 o                         
   6   0   6        496.23        411.40       114.43 o                         
   0   2   6        818.53        608.27        84.70 o                         
   2   2   6        260.21        205.65        42.97 o                         
   4   2   6        109.67         75.59        45.13 o                         
   6   2   6          8.47         74.63        49.29 o                         
   2   4   6        440.04        402.85        47.47 o                         
   4   4   6         82.29        108.26        48.85 o                         
   6   4   6        346.83        381.46        49.71 o                         
   0   6   6        123.12        104.44        57.32 o                         
   2   6   6        378.67        314.22        52.39 o                         
   4   6   6        460.34        447.79        50.69 o                         
   6   6   6         54.96         52.17        50.01 o                         
   2   8   6        695.98        561.97        81.78 o                         
   4   8   6         24.48         59.95        46.67 o                         
   6   8   6         66.14         17.80        52.86 o                         
   0  10   6         26.82         38.85        59.77 o                         
   2  10   6        383.89        377.25        76.58 o                         
   4  10   6        729.19        621.29       107.25 o                         
   2  12   6        138.85         94.82        39.96 o                         
   4  12   6         55.61        102.24        47.98 o                         
   0  14   6        679.60        513.24        65.06 o                         
   2  14   6        146.32        126.00        41.77 o                         
                                                                                
